# Supplementary material for: De novo Sequence Assembly and Characterization of Lycoris aurea Transcriptome Using GS FLX Titanium Platform of 454 Pyrosequencing
Source: PLoS One. 2013 Apr 9;8(4):e60449. doi: 10.1371/journal.pone.0060449 (PMC3621892; doi:10.1371/journal.pone.0060449)
Supplement: Table S1 — Summary of BLASTx results for contigs and singletons of L. aurea. (XLS) [file pone.0060449.s001.xls]

## Sheet: 454contigs.nr.blastx
Query-Name	E-Value	Ident	Q-len	Q-Begin	Q-End	Hit-Name
contig00023	1.92695e-80	0.73	682	642	100	gi|115472365|ref|NP_001059781.1|
contig00055	1.03995e-09	0.81	928	830	723	gi|357435987|ref|XP_003588269.1|
contig00057	3.09054e-13	0.58	604	34	234	gi|255543313|ref|XP_002512719.1|
contig00063	4.89525e-68	0.8	515	91	459	gi|242043310|ref|XP_002459526.1|
contig00078	1.00049e-110	0.79	568	568	2	gi|224057551|ref|XP_002299263.1|
contig00087	6.83929e-29	0.42	730	707	255	gi|297745271|emb|CBI40351.3|
contig00094	5.55788e-78	0.59	744	177	743	gi|225438019|ref|XP_002274734.1|
contig00095	6.58975e-42	0.59	1340	728	1093	gi|194704998|gb|ACF86583.1|
contig00097	2.06553e-147	0.85	1086	725	3	gi|226529336|ref|NP_001152277.1|
contig00100	4.24255e-87	0.73	577	40	573	gi|357121842|ref|XP_003562626.1|
contig00105	1.04103e-68	0.74	503	410	3	gi|346471265|gb|AEO35477.1|
contig00108	1.797e-108	0.79	906	2	511	gi|255583653|ref|XP_002532581.1|
contig00110	7.48626e-32	0.71	685	685	437	gi|194700672|gb|ACF84420.1|
contig00114	1.01364e-62	0.99	623	328	44	gi|295913381|gb|ADG57943.1|
contig00122	2.42957e-13	0.33	589	587	219	gi|297847892|ref|XP_002891827.1|
contig00123	5.87591e-15	0.33	583	582	214	gi|297847892|ref|XP_002891827.1|
contig00131	1.81084e-34	0.75	891	312	97	gi|255576280|ref|XP_002529033.1|
contig00148	6.12942e-21	1	899	367	236	gi|372484356|gb|AEX95819.1|
contig00157	6.00202e-112	0.73	931	52	750	gi|295913668|gb|ADG58076.1|
contig00191	1.15067e-73	0.72	647	645	196	gi|226501750|ref|NP_001149101.1|
contig00199	4.75463e-20	0.47	671	602	228	gi|357515783|ref|XP_003628180.1|
contig00202	2.86186e-114	0.83	1236	1210	836	gi|217074924|gb|ACJ85822.1|
contig00212	1.4172e-141	0.74	787	785	3	gi|357121347|ref|XP_003562382.1|
contig00220	2.10846e-63	0.64	598	500	3	gi|357121347|ref|XP_003562382.1|
contig00239	5.1104e-84	0.78	872	488	156	gi|225428947|ref|XP_002263235.1|
contig00279	6.65782e-118	0.68	787	748	8	gi|255576715|ref|XP_002529245.1|
contig00287	1.28229e-18	0.98	975	847	975	gi|374411599|gb|AEZ48790.1|
contig00311	6.29818e-74	0.74	896	1	387	gi|357154263|ref|XP_003576725.1|
contig00331	7.11748e-14	0.54	547	445	197	gi|242045178|ref|XP_002460460.1|
contig00335	2.66273e-58	0.39	1080	1079	183	gi|356571731|ref|XP_003554027.1|
contig00383	1.29047e-51	0.82	567	3	302	gi|121592411|gb|ABM63323.1|
contig00384	1.39841e-166	0.97	691	691	2	gi|220938465|emb|CAR78913.1|
contig00400	3.40426e-100	0.92	687	687	235	gi|346995728|gb|AEO62170.1|
contig00411	4.72209e-146	0.93	1032	993	331	gi|346467893|gb|AEO33791.1|
contig00456	1.45682e-117	0.74	1000	6	719	gi|52075791|dbj|BAD45217.1|
contig00478	2.84617e-89	0.86	1013	949	485	gi|346472331|gb|AEO36010.1|
contig00492	1.74094e-122	0.74	883	160	711	gi|345648556|gb|AEO13837.1|
contig00507	1.7019e-102	0.71	636	635	84	gi|7768564|dbj|BAA95448.1|
contig00522	2.77115e-113	0.68	1205	1069	419	gi|356549636|ref|XP_003543198.1|
contig00525	2.72731e-147	0.9	934	932	258	gi|68138987|gb|AAY86036.1|
contig00526	5.3076e-102	0.75	622	620	3	gi|296083535|emb|CBI23524.3|
contig00529	5.00089e-176	0.84	885	853	2	gi|225444515|ref|XP_002274769.1|
contig00556	1.27651e-117	0.59	1564	283	996	gi|358346026|ref|XP_003637074.1|
contig00604	7.95999e-10	0.5	540	3	224	gi|125546057|gb|EAY92196.1|
contig00620	4.19011e-21	0.72	539	538	332	gi|357112638|ref|XP_003558115.1|
contig00623	5.32784e-102	1	507	446	3	gi|324331737|gb|ADY38663.1|
contig00634	1.76231e-28	0.72	566	565	335	gi|255562320|ref|XP_002522167.1|
contig00635	1.31156e-65	0.45	808	753	61	gi|255568371|ref|XP_002525160.1|
contig00681	1.78003e-102	0.89	1033	995	495	gi|192910736|gb|ACF06476.1|
contig00717	3.05473e-38	0.84	837	500	772	gi|357436159|ref|XP_003588355.1|
contig00718	7.93248e-119	0.69	1274	320	1210	gi|357436159|ref|XP_003588355.1|
contig00720	5.01549e-39	0.45	1126	396	872	gi|357436159|ref|XP_003588355.1|
contig00734	2.09463e-49	0.51	563	561	64	gi|242077040|ref|XP_002448456.1|
contig00735	4.31406e-156	0.76	1155	1153	287	gi|225434189|ref|XP_002279359.1|
contig00740	5.19867e-16	0.65	716	477	319	gi|22325647|ref|NP_671841.1|
contig00837	1.14343e-82	0.84	527	12	452	gi|255580629|ref|XP_002531137.1|
contig00952	7.37022e-129	0.93	629	1	627	gi|115458130|ref|NP_001052665.1|
contig00953	1.01993e-122	0.56	1229	677	135	gi|356503819|ref|XP_003520700.1|
contig00969	4.21681e-12	0.57	694	73	261	gi|255542572|ref|XP_002512349.1|
contig00977	5.35759e-31	0.68	520	505	233	gi|357124554|ref|XP_003563964.1|
contig01128	7.33587e-109	0.74	647	32	646	gi|345648556|gb|AEO13837.1|
contig01148	2.29803e-20	0.36	800	37	540	gi|326527319|dbj|BAK04601.1|
contig01164	1.27741e-60	0.55	659	47	658	gi|75172598|sp|Q9FV99.1|LEC2_CROVR
contig01195	2.4382e-65	0.87	703	7	330	gi|354551239|gb|AER28311.1|
contig01269	3.38822e-30	0.74	564	157	351	gi|224083386|ref|XP_002307006.1|
contig01277	1.36153e-08	0.74	510	5	109	gi|13357265|gb|AAK20062.1|AC025783_22
contig01280	4.28594e-16	0.6	589	401	273	gi|125555948|gb|EAZ01554.1|
contig01299	7.21724e-49	0.59	1148	547	1044	gi|357467741|ref|XP_003604155.1|
contig01413	1.99742e-39	0.68	554	554	255	gi|357156971|ref|XP_003577638.1|
contig01431	2.21575e-59	0.72	554	3	380	gi|222625370|gb|EEE59502.1|
contig01454	2.00703e-48	0.69	838	775	407	gi|297603606|ref|NP_001054326.2|
contig01477	1.63774e-38	0.49	581	42	560	gi|147844828|emb|CAN79033.1|
contig01535	0	0.88	1033	1031	63	gi|255559184|ref|XP_002520613.1|
contig01539	1.86518e-15	0.41	675	639	274	gi|225445519|ref|XP_002285231.1|
contig01641	8.84011e-46	0.9	530	3	263	gi|16755676|gb|AAL28067.1|AF426249_1
contig01652	9.31367e-134	0.78	1205	99	836	gi|115443931|ref|NP_001045745.1|
contig01721	2.68736e-95	0.86	525	524	69	gi|359480572|ref|XP_003632495.1|
contig01861	5.38855e-08	0.41	582	9	284	gi|297729363|ref|NP_001177045.1|
contig01880	2.1238e-86	0.68	664	664	80	gi|367464933|gb|AEX15264.1|
contig02693	0	0.8	1331	1267	173	gi|192910920|gb|ACF06568.1|
contig02696	0	0.78	1887	1578	244	gi|164471596|gb|ABY58262.1|
contig02699	6.58941e-59	0.62	683	2	454	gi|346464991|gb|AEO32340.1|
contig02701	1.58018e-83	0.98	976	270	638	gi|295913517|gb|ADG58007.1|
contig02726	9.02757e-92	0.77	631	542	18	gi|19032260|emb|CAD18921.1|
contig02735	0	0.9	887	887	12	gi|224814363|gb|ACN65405.1|
contig02753	9.91068e-158	0.68	1245	1154	162	gi|224055100|ref|XP_002298416.1|
contig02779	4.81368e-63	0.66	589	484	59	gi|255584234|ref|XP_002532855.1|
contig02820	5.57798e-18	0.78	688	198	37	gi|323435148|ref|YP_004222366.1|
contig02840	1.40336e-112	0.94	593	3	524	gi|371721824|gb|AEX55235.1|
contig02859	2.72345e-119	0.83	729	620	3	gi|242051104|ref|XP_002463296.1|
contig02883	3.90843e-22	0.38	736	644	249	gi|357518825|ref|XP_003629701.1|
contig03107	7.26959e-99	0.92	657	654	184	gi|115487828|ref|NP_001066401.1|
contig03113	5.59467e-145	0.92	672	671	3	gi|346467567|gb|AEO33628.1|
contig03115	1.34045e-39	0.91	568	567	361	gi|149391329|gb|ABR25682.1|
contig03116	4.33614e-117	0.91	799	795	241	gi|224109788|ref|XP_002315310.1|
contig03127	3.72302e-117	0.86	937	825	199	gi|218199351|gb|EEC81778.1|
contig03149	8.05646e-114	0.64	1076	817	5	gi|224121268|ref|XP_002330785.1|
contig03164	1.27276e-41	0.58	608	48	389	gi|326513428|dbj|BAK06954.1|
contig03169	2.77852e-125	0.84	839	832	383	gi|359496719|ref|XP_002268954.2|
contig03171	1.43225e-108	0.8	685	86	685	gi|374306314|gb|AEZ06406.1|
contig03330	6.11302e-65	0.99	705	437	703	gi|357514887|ref|XP_003627732.1|
contig03390	2.142e-09	0.35	602	55	321	gi|125549438|gb|EAY95260.1|
contig03404	2.49507e-52	0.68	507	507	127	gi|118489003|gb|ABK96309.1|
contig03504	1.34974e-64	0.99	597	322	2	gi|372485929|gb|AEX96600.1|
contig03518	1.33567e-97	0.53	924	76	924	gi|359483861|ref|XP_002276730.2|
contig03537	7.6116e-70	0.65	605	1	537	gi|125620184|gb|ABN46984.1|
contig03583	1.07344e-114	0.86	589	589	2	gi|356514007|ref|XP_003525699.1|
contig03648	1.6839e-62	0.61	793	708	241	gi|195616834|gb|ACG30247.1|
contig03694	9.33341e-58	0.89	695	615	319	gi|149392256|gb|ABR25967.1|
contig03904	1.43899e-123	0.9	844	2	589	gi|192913000|gb|ACF06608.1|
contig03909	4.49051e-44	0.76	714	199	462	gi|147788330|emb|CAN63309.1|
contig03933	1.02159e-105	0.94	609	607	128	gi|192913000|gb|ACF06608.1|
contig03995	8.95766e-74	0.68	739	626	156	gi|297832970|ref|XP_002884367.1|
contig04008	5.17479e-36	0.89	572	404	210	gi|297796389|ref|XP_002866079.1|
contig04017	2.36357e-45	0.54	927	43	513	gi|225456305|ref|XP_002283714.1|
contig04054	3.09868e-97	0.75	706	582	37	gi|18652180|gb|AAL76994.1|
contig04119	2.95287e-23	0.96	835	395	255	gi|225200232|ref|YP_002720022.1|
isotig00001	4.77849e-50	0.65	451	398	9	gi|145690675|gb|ABP91180.1|
isotig00002	1.10784e-44	0.69	445	392	54	gi|167630418|ref|YP_001680917.1|
isotig00003	4.2052e-24	0.45	448	395	3	gi|145690675|gb|ABP91180.1|
isotig00004	2.47993e-44	0.7	451	398	60	gi|308271961|emb|CBX28569.1|
isotig00005	2.43159e-34	0.61	444	329	12	gi|145690675|gb|ABP91180.1|
isotig00006	3.86787e-39	0.75	448	395	132	gi|239620872|ref|ZP_04663903.1|
isotig00007	8.5741e-35	0.57	445	392	3	gi|145690675|gb|ABP91180.1|
isotig00008	6.15322e-45	0.68	452	399	61	gi|167630418|ref|YP_001680917.1|
isotig00009	6.35916e-38	0.74	447	394	134	gi|239620872|ref|ZP_04663903.1|
isotig00010	3.77204e-30	0.66	452	399	136	gi|239620872|ref|ZP_04663903.1|
isotig00011	3.18329e-31	0.68	450	333	61	gi|257151741|emb|CAR90713.1|
isotig00012	2.12374e-22	0.68	448	395	204	gi|239620872|ref|ZP_04663903.1|
isotig00013	5.89267e-24	0.62	451	398	162	gi|239620872|ref|ZP_04663903.1|
isotig00014	4.60543e-34	0.76	444	271	44	gi|260222405|emb|CBA31936.1|
isotig00015	1.00483e-34	0.66	450	341	60	gi|154500170|ref|ZP_02038208.1|
isotig00016	6.75189e-34	0.65	443	390	118	gi|167630418|ref|YP_001680917.1|
isotig00017	2.17883e-41	0.64	452	412	62	gi|154500170|ref|ZP_02038208.1|
isotig00018	2.07641e-33	0.79	452	278	51	gi|260222405|emb|CBA31936.1|
isotig00019	6.94118e-37	0.69	452	334	62	gi|167630418|ref|YP_001680917.1|
isotig00020	4.70906e-25	0.73	441	401	237	gi|154500170|ref|ZP_02038208.1|
isotig00021	2.80895e-36	0.7	452	399	124	gi|167630418|ref|YP_001680917.1|
isotig00022	2.32566e-28	0.71	450	397	233	gi|167630418|ref|YP_001680917.1|
isotig00023	2.98556e-38	0.62	452	399	61	gi|167630418|ref|YP_001680917.1|
isotig00024	2.91548e-39	0.64	451	411	61	gi|160942696|ref|ZP_02089938.1|
isotig00025	4.35156e-28	0.59	441	388	110	gi|239620872|ref|ZP_04663903.1|
isotig00026	5.0737e-40	0.62	451	411	61	gi|154500170|ref|ZP_02038208.1|
isotig00027	3.99044e-34	0.61	455	401	63	gi|308271961|emb|CBX28569.1|
isotig00028	9.12613e-36	0.92	438	266	72	gi|260222405|emb|CBA31936.1|
isotig00029	4.34506e-32	0.76	444	271	44	gi|260222405|emb|CBA31936.1|
isotig00030	3.39524e-45	0.7	457	403	65	gi|308271961|emb|CBX28569.1|
isotig00031	8.98435e-33	0.67	416	407	147	gi|154500170|ref|ZP_02038208.1|
isotig00032	6.98921e-32	0.73	454	401	159	gi|145690675|gb|ABP91180.1|
isotig00033	1.74102e-26	0.56	419	332	9	gi|145690675|gb|ABP91180.1|
isotig00034	1.65367e-37	0.67	451	398	90	gi|167630418|ref|YP_001680917.1|
isotig00035	1.50056e-38	0.63	444	404	54	gi|160932602|ref|ZP_02079992.1|
isotig00036	5.45056e-36	0.69	448	330	58	gi|167630418|ref|YP_001680917.1|
isotig00037	2.75506e-39	0.62	418	409	77	gi|154500170|ref|ZP_02038208.1|
isotig00038	5.26019e-35	0.69	453	400	122	gi|239620872|ref|ZP_04663903.1|
isotig00039	1.77014e-42	0.64	417	408	61	gi|154500170|ref|ZP_02038208.1|
isotig00040	1.21752e-32	0.67	420	333	61	gi|167630418|ref|YP_001680917.1|
isotig00041	1.18132e-25	0.55	445	405	55	gi|160932602|ref|ZP_02079992.1|
isotig00042	2.58237e-39	0.63	453	400	62	gi|167630418|ref|YP_001680917.1|
isotig00043	2.94581e-36	0.59	445	412	62	gi|154500170|ref|ZP_02038208.1|
isotig00044	1.4546e-32	0.6	377	375	61	gi|308271961|emb|CBX28569.1|
isotig00045	8.26385e-32	0.6	408	394	62	gi|167630418|ref|YP_001680917.1|
isotig00046	3.37522e-40	0.63	417	408	61	gi|154500170|ref|ZP_02038208.1|
isotig00047	2.12913e-21	0.75	379	378	247	gi|145690675|gb|ABP91180.1|
isotig00048	9.92796e-30	0.59	376	332	9	gi|145690675|gb|ABP91180.1|
isotig00049	3.14075e-19	0.5	380	379	77	gi|167630418|ref|YP_001680917.1|
isotig00050	5.14077e-25	0.62	380	260	9	gi|282931691|ref|ZP_06337182.1|
isotig00051	6.41313e-36	0.7	377	333	61	gi|167630418|ref|YP_001680917.1|
isotig00052	4.82982e-32	0.68	380	327	64	gi|239620872|ref|ZP_04663903.1|
isotig00053	1.29605e-36	0.67	389	337	62	gi|167630418|ref|YP_001680917.1|
isotig00054	6.21474e-52	0.74	424	402	64	gi|167630418|ref|YP_001680917.1|
isotig00055	1.83267e-35	0.7	377	333	61	gi|167630418|ref|YP_001680917.1|
isotig00056	4.1746e-27	0.54	397	397	65	gi|154500170|ref|ZP_02038208.1|
isotig00057	9.94181e-37	0.67	366	363	61	gi|167630418|ref|YP_001680917.1|
isotig00058	1.73274e-23	0.77	350	109	288	gi|260222403|emb|CBA31932.1|
isotig00059	6.69361e-35	0.68	334	329	57	gi|154500170|ref|ZP_02038208.1|
contig04313	2.96531e-69	0.56	883	88	816	gi|224077660|ref|XP_002305349.1|
contig04326	1.01366e-140	0.99	588	2	586	gi|359497525|ref|XP_003635553.1|
contig04341	6.93275e-16	0.69	638	52	216	gi|222618574|gb|EEE54706.1|
contig04343	5.33411e-137	0.99	782	780	208	gi|359497525|ref|XP_003635553.1|
contig04359	7.24741e-27	0.69	584	104	319	gi|297598018|ref|NP_001044928.2|
contig04367	0	0.67	1741	594	1739	gi|372480643|gb|AEX94003.1|
contig04379	2.47904e-135	0.77	801	742	2	gi|225453762|ref|XP_002274443.1|
contig04560	7.95813e-62	0.77	543	398	3	gi|11577|emb|CAA30522.1|
contig04561	1.92306e-48	1	681	184	432	gi|372485833|gb|AEX96553.1|
contig04573	3.33684e-28	0.83	976	971	777	gi|147804843|emb|CAN66875.1|
isotig00060	2.26506e-129	0.8	1600	486	1133	gi|302144064|emb|CBI23169.3|
isotig00061	2.26506e-129	0.8	1600	486	1133	gi|302144064|emb|CBI23169.3|
isotig00062	1.76267e-41	0.6	655	66	428	gi|255538430|ref|XP_002510280.1|
isotig00063	1.76267e-41	0.6	654	66	428	gi|255538430|ref|XP_002510280.1|
isotig00064	1.88508e-41	0.6	659	66	428	gi|255538430|ref|XP_002510280.1|
isotig00065	1.82391e-41	0.6	658	66	428	gi|255538430|ref|XP_002510280.1|
isotig00066	9.52868e-42	0.6	601	66	428	gi|255538430|ref|XP_002510280.1|
isotig00067	9.52868e-42	0.6	600	66	428	gi|255538430|ref|XP_002510280.1|
isotig00068	1.59308e-41	0.6	645	66	428	gi|255538430|ref|XP_002510280.1|
isotig00069	1.59308e-41	0.6	645	66	428	gi|255538430|ref|XP_002510280.1|
isotig00070	9.86751e-42	0.6	603	66	428	gi|255538430|ref|XP_002510280.1|
isotig00071	8.88865e-42	0.6	593	66	428	gi|255538430|ref|XP_002510280.1|
isotig00072	9.86751e-42	0.6	602	66	428	gi|255538430|ref|XP_002510280.1|
isotig00073	8.58569e-42	0.6	592	66	428	gi|255538430|ref|XP_002510280.1|
isotig00074	9.52868e-42	0.6	600	66	428	gi|255538430|ref|XP_002510280.1|
isotig00075	9.52868e-42	0.6	599	66	428	gi|255538430|ref|XP_002510280.1|
isotig00076	1.02147e-41	0.6	607	66	428	gi|255538430|ref|XP_002510280.1|
isotig00077	9.52868e-42	0.6	599	66	428	gi|255538430|ref|XP_002510280.1|
isotig00078	8.88865e-42	0.6	593	66	428	gi|255538430|ref|XP_002510280.1|
isotig00079	1.02147e-41	0.6	606	66	428	gi|255538430|ref|XP_002510280.1|
isotig00080	8.88865e-42	0.6	595	66	428	gi|255538430|ref|XP_002510280.1|
isotig00081	9.20933e-42	0.6	598	66	428	gi|255538430|ref|XP_002510280.1|
isotig00082	8.58569e-42	0.6	592	66	428	gi|255538430|ref|XP_002510280.1|
isotig00083	8.88865e-42	0.6	594	66	428	gi|255538430|ref|XP_002510280.1|
isotig00084	5.23541e-42	0.6	550	66	428	gi|255538430|ref|XP_002510280.1|
isotig00085	5.23541e-42	0.6	550	66	428	gi|255538430|ref|XP_002510280.1|
isotig00086	5.23541e-42	0.6	549	66	428	gi|255538430|ref|XP_002510280.1|
isotig00087	5.23541e-42	0.6	549	66	428	gi|255538430|ref|XP_002510280.1|
isotig00088	5.62244e-42	0.6	554	66	428	gi|255538430|ref|XP_002510280.1|
isotig00089	5.62244e-42	0.6	554	66	428	gi|255538430|ref|XP_002510280.1|
isotig00090	5.42928e-42	0.6	553	66	428	gi|255538430|ref|XP_002510280.1|
isotig00091	5.42928e-42	0.6	553	66	428	gi|255538430|ref|XP_002510280.1|
isotig00092	4.70156e-42	0.6	541	66	428	gi|255538430|ref|XP_002510280.1|
isotig00093	4.70156e-42	0.6	540	66	428	gi|255538430|ref|XP_002510280.1|
isotig00094	1.0765e-40	0.62	639	66	413	gi|255538430|ref|XP_002510280.1|
isotig00095	2.40039e-07	0.4	585	127	342	gi|195641820|gb|ACG40378.1|
isotig00096	1.3813e-24	0.75	584	583	416	gi|217070130|gb|ACJ83425.1|
isotig00097	1.01659e-53	0.78	554	2	313	gi|255555289|ref|XP_002518681.1|
isotig00098	3.29652e-54	0.78	465	2	313	gi|255555289|ref|XP_002518681.1|
isotig00099	2.26798e-06	0.38	570	127	342	gi|195641820|gb|ACG40378.1|
isotig00100	3.98176e-28	0.69	538	9	248	gi|255561256|ref|XP_002521639.1|
isotig00101	2.71976e-54	0.78	450	2	313	gi|255555289|ref|XP_002518681.1|
isotig00102	3.29652e-54	0.78	465	2	313	gi|255555289|ref|XP_002518681.1|
isotig00104	4.60328e-116	0.77	1549	120	746	gi|356568242|ref|XP_003552322.1|
isotig00105	7.43957e-116	0.77	1593	120	746	gi|356568242|ref|XP_003552322.1|
isotig00106	5.95029e-116	0.77	1572	120	746	gi|356568242|ref|XP_003552322.1|
isotig00107	3.12246e-116	0.77	1511	120	746	gi|356568242|ref|XP_003552322.1|
isotig00108	3.32818e-116	0.77	1517	120	746	gi|356568242|ref|XP_003552322.1|
isotig00109	3.22449e-116	0.77	1516	120	746	gi|356568242|ref|XP_003552322.1|
isotig00110	3.12246e-116	0.77	1511	120	746	gi|356568242|ref|XP_003552322.1|
isotig00111	3.3463e-99	0.98	1160	482	907	gi|208659723|gb|ACI31201.1|
isotig00112	5.53452e-99	0.98	1204	482	907	gi|208659723|gb|ACI31201.1|
isotig00113	4.38186e-99	0.98	1183	482	907	gi|208659723|gb|ACI31201.1|
isotig00114	1.6958e-99	0.98	1099	421	846	gi|208659723|gb|ACI31201.1|
isotig00115	2.15494e-99	0.98	1122	482	907	gi|208659723|gb|ACI31201.1|
isotig00116	2.82896e-99	0.98	1143	421	846	gi|208659723|gb|ACI31201.1|
isotig00117	2.22991e-99	0.98	1122	421	846	gi|208659723|gb|ACI31201.1|
isotig00118	1.08218e-99	0.98	1061	421	846	gi|208659723|gb|ACI31201.1|
isotig00119	2.15494e-99	0.98	1122	482	907	gi|208659723|gb|ACI31201.1|
isotig00120	1.08218e-99	0.98	1061	421	846	gi|208659723|gb|ACI31201.1|
isotig00121	1.04537e-99	0.98	1059	482	907	gi|208659723|gb|ACI31201.1|
isotig00122	5.18029e-100	0.98	998	421	846	gi|208659723|gb|ACI31201.1|
isotig00123	8.25876e-119	0.77	998	120	746	gi|356568242|ref|XP_003552322.1|
isotig00124	8.25876e-119	0.77	998	120	746	gi|356568242|ref|XP_003552322.1|
isotig00125	3.34841e-63	0.74	747	69	494	gi|208659723|gb|ACI31201.1|
isotig00126	8.25876e-119	0.77	998	120	746	gi|356568242|ref|XP_003552322.1|
isotig00127	8.25876e-119	0.77	998	120	746	gi|356568242|ref|XP_003552322.1|
isotig00128	5.60567e-63	0.74	791	69	494	gi|208659723|gb|ACI31201.1|
isotig00129	8.25876e-119	0.77	998	120	746	gi|356568242|ref|XP_003552322.1|
isotig00130	4.41203e-63	0.74	770	69	494	gi|208659723|gb|ACI31201.1|
isotig00131	2.12341e-63	0.74	709	69	494	gi|208659723|gb|ACI31201.1|
isotig00132	2.12341e-63	0.74	709	69	494	gi|208659723|gb|ACI31201.1|
isotig00133	1.00186e-63	0.74	646	69	494	gi|208659723|gb|ACI31201.1|
isotig00134	3.98931e-24	0.87	423	420	280	gi|255629690|gb|ACU15194.1|
isotig00135	6.96586e-31	0.81	481	10	201	gi|224118956|ref|XP_002331345.1|
isotig00136	4.43539e-33	0.76	617	523	338	gi|194703556|gb|ACF85862.1|
isotig00137	5.05928e-14	0.56	319	317	141	gi|217070636|gb|ACJ83678.1|
isotig00138	2.34148e-21	0.81	337	334	194	gi|217070130|gb|ACJ83425.1|
isotig00139	4.56755e-23	1	194	191	81	gi|217070636|gb|ACJ83678.1|
isotig00140	3.18035e-10	0.86	211	211	128	gi|217070420|gb|ACJ83570.1|
isotig00141	1.20903e-23	0.95	227	224	108	gi|255629555|gb|ACU15125.1|
isotig00142	5.03176e-41	0.76	860	583	344	gi|47076858|dbj|BAD18379.1|
isotig00143	2.82769e-41	0.76	801	524	285	gi|47076858|dbj|BAD18379.1|
isotig00144	2.22916e-41	0.76	776	499	260	gi|47076858|dbj|BAD18379.1|
isotig00145	2.82769e-41	0.76	799	522	283	gi|47076858|dbj|BAD18379.1|
isotig00146	2.29702e-41	0.76	778	501	262	gi|47076858|dbj|BAD18379.1|
isotig00147	2.58765e-41	0.76	790	513	274	gi|47076858|dbj|BAD18379.1|
isotig00148	2.29702e-41	0.76	779	502	263	gi|47076858|dbj|BAD18379.1|
isotig00149	1.64648e-42	0.78	724	583	344	gi|13491970|gb|AAK28022.1|AF279655_1
isotig00150	1.0555e-40	0.76	759	59	298	gi|120431594|gb|ABM21761.1|
isotig00151	8.69363e-43	0.78	665	524	285	gi|13491970|gb|AAK28022.1|AF279655_1
isotig00152	6.68562e-43	0.78	640	499	260	gi|13491970|gb|AAK28022.1|AF279655_1
isotig00153	8.41499e-43	0.78	662	521	282	gi|13491970|gb|AAK28022.1|AF279655_1
isotig00154	5.20819e-43	0.78	651	583	344	gi|13491970|gb|AAK28022.1|AF279655_1
isotig00155	1.90269e-42	0.76	640	573	334	gi|13491970|gb|AAK28022.1|AF279655_1
isotig00156	2.36635e-41	0.76	783	506	267	gi|13491970|gb|AAK28022.1|AF279655_1
isotig00157	1.48235e-42	0.78	650	583	344	gi|47076858|dbj|BAD18379.1|
isotig00158	9.33864e-42	0.74	659	592	350	gi|13491970|gb|AAK28022.1|AF279655_1
isotig00159	6.68562e-43	0.78	641	500	261	gi|13491970|gb|AAK28022.1|AF279655_1
isotig00160	3.74213e-42	0.76	647	583	344	gi|226492118|ref|NP_001148019.1|
isotig00161	7.88231e-43	0.78	654	513	274	gi|13491970|gb|AAK28022.1|AF279655_1
isotig00162	2.66094e-43	0.78	592	524	285	gi|13491970|gb|AAK28022.1|AF279655_1
isotig00163	2.01993e-43	0.78	567	499	260	gi|13491970|gb|AAK28022.1|AF279655_1
isotig00164	7.58827e-43	0.78	591	524	285	gi|47076858|dbj|BAD18379.1|
isotig00165	2.66094e-43	0.78	590	522	283	gi|13491970|gb|AAK28022.1|AF279655_1
isotig00166	7.80769e-42	0.74	612	583	344	gi|13491970|gb|AAK28022.1|AF279655_1
isotig00167	5.76264e-43	0.78	566	499	260	gi|47076858|dbj|BAD18379.1|
isotig00168	7.58827e-43	0.78	589	522	283	gi|47076858|dbj|BAD18379.1|
isotig00169	2.09096e-43	0.78	569	501	262	gi|13491970|gb|AAK28022.1|AF279655_1
isotig00170	1.91684e-42	0.76	588	524	285	gi|226492118|ref|NP_001148019.1|
isotig00171	6.9095e-43	0.78	643	502	263	gi|13491970|gb|AAK28022.1|AF279655_1
isotig00172	5.96622e-43	0.78	568	501	262	gi|47076858|dbj|BAD18379.1|
isotig00173	1.45598e-42	0.76	563	499	260	gi|226492118|ref|NP_001148019.1|
isotig00174	9.96979e-28	0.79	585	521	393	gi|226492118|ref|NP_001148019.1|
isotig00175	2.401e-43	0.78	581	513	274	gi|13491970|gb|AAK28022.1|AF279655_1
isotig00176	6.84733e-43	0.78	580	513	274	gi|47076858|dbj|BAD18379.1|
isotig00177	1.5073e-42	0.76	565	501	262	gi|226492118|ref|NP_001148019.1|
isotig00178	2.45747e-41	0.76	619	59	298	gi|120431594|gb|ABM21761.1|
isotig00179	3.9431e-42	0.74	553	524	285	gi|13491970|gb|AAK28022.1|AF279655_1
isotig00180	1.72986e-42	0.76	577	513	274	gi|226492118|ref|NP_001148019.1|
isotig00181	2.97876e-42	0.74	529	500	261	gi|13491970|gb|AAK28022.1|AF279655_1
isotig00182	3.9431e-42	0.74	551	522	283	gi|13491970|gb|AAK28022.1|AF279655_1
isotig00183	3.08562e-42	0.74	530	501	262	gi|13491970|gb|AAK28022.1|AF279655_1
isotig00184	2.09096e-43	0.78	570	502	263	gi|13491970|gb|AAK28022.1|AF279655_1
isotig00185	5.96622e-43	0.78	569	502	263	gi|47076858|dbj|BAD18379.1|
isotig00186	3.55133e-42	0.74	543	514	275	gi|13491970|gb|AAK28022.1|AF279655_1
isotig00187	1.39e-43	0.75	620	554	315	gi|55416162|gb|AAV50043.1|
isotig00188	1.5073e-42	0.76	566	502	263	gi|226492118|ref|NP_001148019.1|
isotig00189	1.94476e-41	0.76	598	59	298	gi|120431594|gb|ABM21761.1|
isotig00190	3.08562e-42	0.74	532	503	264	gi|13491970|gb|AAK28022.1|AF279655_1
isotig00191	1.09805e-18	0.72	469	456	316	gi|47026943|gb|AAT08692.1|
isotig00192	1.16012e-20	0.76	500	496	344	gi|47026943|gb|AAT08692.1|
isotig00193	1.08445e-28	0.6	542	265	23	gi|146747422|gb|ABQ44281.1|
isotig00194	7.0394e-13	0.76	662	662	549	gi|255640816|gb|ACU20691.1|
isotig00195	7.1728e-13	0.76	665	665	552	gi|255640816|gb|ACU20691.1|
isotig00196	3.48387e-55	0.94	643	2	265	gi|225454422|ref|XP_002279938.1|
isotig00197	8.0456e-10	0.71	797	557	435	gi|297847544|ref|XP_002891653.1|
isotig00198	8.14891e-10	0.71	800	560	438	gi|297847544|ref|XP_002891653.1|
isotig00199	1.61598e-54	0.94	778	2	265	gi|225454422|ref|XP_002279938.1|
isotig00200	8.87969e-14	0.76	406	406	293	gi|255640816|gb|ACU20691.1|
isotig00201	8.87969e-14	0.76	407	407	294	gi|255640816|gb|ACU20691.1|
isotig00202	6.94617e-14	0.76	383	383	270	gi|255640816|gb|ACU20691.1|
isotig00203	6.94617e-14	0.76	381	381	268	gi|255640816|gb|ACU20691.1|
isotig00204	1.78467e-10	0.71	541	301	179	gi|297847544|ref|XP_002891653.1|
isotig00205	1.78467e-10	0.71	542	302	180	gi|297847544|ref|XP_002891653.1|
isotig00206	1.477e-10	0.71	518	278	156	gi|297847544|ref|XP_002891653.1|
isotig00207	1.477e-10	0.71	516	276	154	gi|297847544|ref|XP_002891653.1|
contig04889	4.99199e-91	0.7	1049	1040	411	gi|242070861|ref|XP_002450707.1|
isotig00208	2.02704e-124	0.7	2650	1270	443	gi|356495127|ref|XP_003516432.1|
isotig00209	7.08337e-125	0.7	2524	1144	317	gi|356495127|ref|XP_003516432.1|
isotig00210	1.16275e-125	0.7	2319	1270	443	gi|356495127|ref|XP_003516432.1|
isotig00211	3.63803e-126	0.7	2193	1144	317	gi|356495127|ref|XP_003516432.1|
isotig00212	4.23025e-125	0.7	2466	1270	443	gi|356495127|ref|XP_003516432.1|
isotig00213	2.61215e-87	0.7	2022	1523	2011	gi|255569476|ref|XP_002525705.1|
isotig00214	2.0029e-126	0.7	2128	1270	443	gi|356495127|ref|XP_003516432.1|
isotig00215	1.78581e-126	0.7	2116	1270	443	gi|356495127|ref|XP_003516432.1|
isotig00216	1.40548e-125	0.7	2340	1144	317	gi|356495127|ref|XP_003516432.1|
isotig00217	4.42215e-72	0.55	1691	807	1	gi|357488221|ref|XP_003614398.1|
isotig00218	5.89077e-127	0.7	2002	1144	317	gi|356495127|ref|XP_003516432.1|
isotig00219	5.23102e-127	0.7	1991	1270	443	gi|356495127|ref|XP_003516432.1|
isotig00220	5.23102e-127	0.7	1990	1144	317	gi|356495127|ref|XP_003516432.1|
isotig00221	1.47092e-127	0.7	1865	1144	317	gi|356495127|ref|XP_003516432.1|
isotig00222	7.03665e-96	0.99	1838	1133	1582	gi|295913280|gb|ADG57897.1|
isotig00223	9.83686e-90	0.42	1500	1433	3	gi|357488193|ref|XP_003614384.1|
isotig00224	8.27223e-88	0.42	1488	1421	3	gi|357488193|ref|XP_003614384.1|
isotig00225	1.00263e-151	0.78	1666	698	1606	gi|358346026|ref|XP_003637074.1|
isotig00226	2.18605e-73	0.55	1363	807	1	gi|357488221|ref|XP_003614398.1|
isotig00227	1.17857e-87	0.7	1117	618	1106	gi|255569476|ref|XP_002525705.1|
isotig00228	1.16832e-87	0.7	1111	612	1100	gi|255569476|ref|XP_002525705.1|
isotig00229	6.25031e-39	0.89	786	286	71	gi|253761548|ref|XP_002489151.1|
isotig00230	1.36782e-131	0.96	979	3	581	gi|147791974|emb|CAN75334.1|
isotig00231	5.89613e-39	0.89	780	280	65	gi|253761548|ref|XP_002489151.1|
isotig00232	9.52086e-88	0.7	973	474	962	gi|255569476|ref|XP_002525705.1|
isotig00233	5.49817e-16	0.92	642	137	244	gi|226440367|gb|ACO57105.1|
isotig00234	3.03882e-45	0.91	595	307	71	gi|253761548|ref|XP_002489151.1|
isotig00235	2.8362e-45	0.91	589	301	65	gi|253761548|ref|XP_002489151.1|
isotig00236	3.52396e-43	0.91	583	298	71	gi|253761548|ref|XP_002489151.1|
isotig00237	3.28958e-43	0.91	577	292	65	gi|253761548|ref|XP_002489151.1|
isotig00238	1.43353e-47	0.9	458	319	71	gi|303291416|ref|XP_003064993.1|
isotig00239	1.32952e-47	0.9	452	313	65	gi|303291416|ref|XP_003064993.1|
isotig00240	8.96971e-41	0.89	451	384	163	gi|303291416|ref|XP_003064993.1|
isotig00241	4.43368e-40	0.89	439	372	154	gi|303291416|ref|XP_003064993.1|
isotig00242	1.06573e-33	0.98	362	141	302	gi|78103322|ref|YP_358636.1|
isotig00243	3.03945e-22	0.95	315	152	283	gi|253761548|ref|XP_002489151.1|
isotig00244	1.01928e-47	0.9	432	365	117	gi|303291416|ref|XP_003064993.1|
contig04981	1.9304e-75	0.95	575	575	234	gi|356532722|ref|XP_003534920.1|
isotig00245	3.84142e-73	0.82	1320	64	528	gi|15238563|ref|NP_200799.1|
isotig00246	1.41514e-73	0.83	1319	81	527	gi|563329|emb|CAA57778.1|
isotig00247	6.47688e-67	0.66	957	916	473	gi|242036057|ref|XP_002465423.1|
isotig00248	1.11466e-74	0.82	975	64	528	gi|15238563|ref|NP_200799.1|
isotig00249	4.05233e-75	0.83	974	81	527	gi|563329|emb|CAA57778.1|
isotig00250	1.59916e-121	0.88	1046	128	727	gi|356569718|ref|XP_003553043.1|
isotig00251	1.01774e-71	0.79	803	112	555	gi|563329|emb|CAA57778.1|
isotig00252	1.12295e-75	0.82	776	64	528	gi|15238563|ref|NP_200799.1|
isotig00253	4.05776e-76	0.83	775	81	527	gi|563329|emb|CAA57778.1|
isotig00254	1.60106e-71	0.84	782	124	534	gi|563329|emb|CAA57778.1|
isotig00255	9.16301e-72	0.79	792	112	555	gi|563329|emb|CAA57778.1|
isotig00256	1.0085e-75	0.82	765	64	528	gi|15238563|ref|NP_200799.1|
isotig00257	3.64371e-76	0.83	764	81	527	gi|563329|emb|CAA57778.1|
isotig00258	1.44029e-71	0.84	771	124	534	gi|563329|emb|CAA57778.1|
isotig00259	6.08452e-76	0.82	724	64	528	gi|15238563|ref|NP_200799.1|
isotig00260	2.19258e-76	0.83	723	81	527	gi|563329|emb|CAA57778.1|
isotig00261	4.38689e-72	0.79	731	112	555	gi|563329|emb|CAA57778.1|
isotig00262	4.70922e-76	0.82	704	64	528	gi|15238563|ref|NP_200799.1|
isotig00263	1.69771e-76	0.83	703	81	527	gi|563329|emb|CAA57778.1|
isotig00264	3.20789e-68	0.66	693	652	209	gi|242036057|ref|XP_002465423.1|
isotig00265	6.8541e-72	0.84	710	124	534	gi|563329|emb|CAA57778.1|
isotig00266	2.54587e-72	0.79	686	112	555	gi|563329|emb|CAA57778.1|
isotig00267	2.70481e-76	0.82	659	64	528	gi|15238563|ref|NP_200799.1|
isotig00268	9.7307e-77	0.83	658	81	527	gi|563329|emb|CAA57778.1|
isotig00269	8.08716e-12	1	612	67	165	gi|238012858|gb|ACR37464.1|
isotig00270	3.96098e-72	0.84	665	124	534	gi|563329|emb|CAA57778.1|
isotig00272	2.08045e-76	0.82	636	64	528	gi|15238563|ref|NP_200799.1|
isotig00273	7.48853e-77	0.83	635	81	527	gi|563329|emb|CAA57778.1|
isotig00275	1.25027e-08	0.67	617	617	501	gi|207093554|ref|ZP_03241341.1|
isotig00276	1.17155e-08	0.67	603	603	487	gi|207093554|ref|ZP_03241341.1|
isotig00277	9.44784e-13	1	361	67	165	gi|238012858|gb|ACR37464.1|
isotig00278	6.20097e-97	0.98	1861	1209	874	gi|121489564|emb|CAJ77659.1|
isotig00279	6.20097e-97	0.98	1862	1210	875	gi|121489564|emb|CAJ77659.1|
isotig00280	6.23273e-77	0.65	1568	277	834	gi|326494324|dbj|BAJ90431.1|
isotig00281	3.33841e-77	0.65	1498	277	834	gi|326494324|dbj|BAJ90431.1|
isotig00282	3.33841e-77	0.65	1498	277	834	gi|326494324|dbj|BAJ90431.1|
isotig00283	6.65361e-17	0.72	1076	680	498	gi|18419635|gb|AAL69384.1|AF462221_1
isotig00284	1.28596e-16	0.7	1077	681	499	gi|18419635|gb|AAL69384.1|AF462221_1
isotig00285	4.13417e-131	0.71	1201	277	1050	gi|115464703|ref|NP_001055951.1|
isotig00286	2.00028e-17	0.72	811	680	498	gi|18419635|gb|AAL69384.1|AF462221_1
isotig00287	3.9829e-17	0.7	812	681	499	gi|18419635|gb|AAL69384.1|AF462221_1
isotig00288	7.65509e-17	0.72	809	684	502	gi|18419635|gb|AAL69384.1|AF462221_1
isotig00289	3.94227e-10	0.67	747	123	260	gi|226498926|ref|NP_001148917.1|
isotig00290	4.62873e-11	0.67	677	677	549	gi|217070250|gb|ACJ83485.1|
isotig00291	4.62873e-11	0.67	677	677	549	gi|217070250|gb|ACJ83485.1|
isotig00292	5.02949e-12	0.6	264	263	123	gi|217070496|gb|ACJ83608.1|
isotig00293	7.21725e-11	0.86	253	253	170	gi|217070408|gb|ACJ83564.1|
isotig00294	7.25105e-13	0.81	196	196	104	gi|255640816|gb|ACU20691.1|
isotig00295	3.48523e-12	0.68	188	184	65	gi|355746911|gb|EHH51525.1|
isotig00296	3.08719e-12	0.61	177	177	43	gi|355746911|gb|EHH51525.1|
isotig00319	1.6278e-11	0.5	802	2	166	gi|217070636|gb|ACJ83678.1|
isotig00320	1.64837e-11	0.5	805	2	166	gi|217070636|gb|ACJ83678.1|
isotig00321	1.60731e-11	0.5	801	2	166	gi|217070636|gb|ACJ83678.1|
isotig00323	1.58691e-11	0.5	798	2	166	gi|217070636|gb|ACJ83678.1|
isotig00324	1.60731e-11	0.5	801	2	166	gi|217070636|gb|ACJ83678.1|
isotig00325	1.6278e-11	0.5	804	2	166	gi|217070636|gb|ACJ83678.1|
isotig00326	1.60731e-11	0.5	800	2	166	gi|217070636|gb|ACJ83678.1|
isotig00328	1.58691e-11	0.5	797	2	166	gi|217070636|gb|ACJ83678.1|
isotig00329	1.6278e-11	0.5	802	2	166	gi|217070636|gb|ACJ83678.1|
isotig00330	1.64837e-11	0.5	805	2	166	gi|217070636|gb|ACJ83678.1|
isotig00331	1.60731e-11	0.5	801	2	166	gi|217070636|gb|ACJ83678.1|
isotig00332	1.58691e-11	0.5	798	2	166	gi|217070636|gb|ACJ83678.1|
isotig00333	1.60731e-11	0.5	800	2	166	gi|217070636|gb|ACJ83678.1|
isotig00334	1.60731e-11	0.5	799	2	166	gi|217070636|gb|ACJ83678.1|
isotig00335	1.60731e-11	0.5	800	2	166	gi|217070636|gb|ACJ83678.1|
isotig00339	1.90119e-11	0.5	843	2	166	gi|217070636|gb|ACJ83678.1|
isotig00340	1.90119e-11	0.5	842	2	166	gi|217070636|gb|ACJ83678.1|
isotig00341	1.90119e-11	0.5	842	2	166	gi|217070636|gb|ACJ83678.1|
isotig00342	1.90119e-11	0.5	841	2	166	gi|217070636|gb|ACJ83678.1|
isotig00343	1.90119e-11	0.5	843	2	166	gi|217070636|gb|ACJ83678.1|
isotig00344	1.90119e-11	0.5	842	2	166	gi|217070636|gb|ACJ83678.1|
isotig00345	1.38845e-11	0.5	767	2	166	gi|217070636|gb|ACJ83678.1|
isotig00346	1.38845e-11	0.5	766	2	166	gi|217070636|gb|ACJ83678.1|
isotig00347	1.38845e-11	0.5	767	2	166	gi|217070636|gb|ACJ83678.1|
isotig00348	2.66109e-10	0.74	705	1	102	gi|217070408|gb|ACJ83564.1|
isotig00349	2.6992e-10	0.74	708	1	102	gi|217070408|gb|ACJ83564.1|
isotig00350	2.62317e-10	0.74	704	1	102	gi|217070408|gb|ACJ83564.1|
isotig00351	2.62317e-10	0.74	704	1	102	gi|217070408|gb|ACJ83564.1|
isotig00352	2.58552e-10	0.74	701	1	102	gi|217070408|gb|ACJ83564.1|
isotig00353	2.66109e-10	0.74	707	1	102	gi|217070408|gb|ACJ83564.1|
isotig00354	2.62317e-10	0.74	703	1	102	gi|217070408|gb|ACJ83564.1|
isotig00355	2.58552e-10	0.74	700	1	102	gi|217070408|gb|ACJ83564.1|
isotig00356	2.66109e-10	0.74	705	1	102	gi|217070408|gb|ACJ83564.1|
isotig00357	2.6992e-10	0.74	708	1	102	gi|217070408|gb|ACJ83564.1|
isotig00358	2.62317e-10	0.74	704	1	102	gi|217070408|gb|ACJ83564.1|
isotig00359	2.58552e-10	0.74	701	1	102	gi|217070408|gb|ACJ83564.1|
isotig00360	2.62317e-10	0.74	703	1	102	gi|217070408|gb|ACJ83564.1|
isotig00361	2.62317e-10	0.74	702	1	102	gi|217070408|gb|ACJ83564.1|
isotig00362	2.62317e-10	0.74	703	1	102	gi|217070408|gb|ACJ83564.1|
isotig00363	1.33105e-11	0.5	758	2	166	gi|217070636|gb|ACJ83678.1|
isotig00364	1.33105e-11	0.5	757	2	166	gi|217070636|gb|ACJ83678.1|
isotig00365	1.33105e-11	0.5	758	2	166	gi|217070636|gb|ACJ83678.1|
isotig00366	3.17217e-10	0.74	746	1	102	gi|217070408|gb|ACJ83564.1|
isotig00367	3.17217e-10	0.74	745	1	102	gi|217070408|gb|ACJ83564.1|
isotig00368	3.17217e-10	0.74	745	1	102	gi|217070408|gb|ACJ83564.1|
isotig00369	3.17217e-10	0.74	744	1	102	gi|217070408|gb|ACJ83564.1|
isotig00370	3.17217e-10	0.74	746	1	102	gi|217070408|gb|ACJ83564.1|
isotig00371	3.17217e-10	0.74	745	1	102	gi|217070408|gb|ACJ83564.1|
isotig00372	2.22227e-10	0.74	670	1	102	gi|217070408|gb|ACJ83564.1|
isotig00373	2.22227e-10	0.74	669	1	102	gi|217070408|gb|ACJ83564.1|
isotig00374	2.22227e-10	0.74	670	1	102	gi|217070408|gb|ACJ83564.1|
isotig00375	2.00442e-62	0.82	884	870	544	gi|224143792|ref|XP_002325077.1|
isotig00376	2.11841e-10	0.74	661	1	102	gi|217070408|gb|ACJ83564.1|
isotig00377	2.11841e-10	0.74	660	1	102	gi|217070408|gb|ACJ83564.1|
isotig00378	2.11841e-10	0.74	661	1	102	gi|217070408|gb|ACJ83564.1|
isotig00384	2.49589e-63	0.82	701	687	361	gi|224143792|ref|XP_002325077.1|
isotig00389	7.81783e-64	0.82	606	592	266	gi|224143792|ref|XP_002325077.1|
isotig00390	7.58183e-18	0.88	923	920	801	gi|217070404|gb|ACJ83562.1|
isotig00391	6.84226e-18	0.88	902	899	780	gi|217070404|gb|ACJ83562.1|
isotig00392	2.8707e-16	0.35	904	411	100	gi|301067437|ref|YP_003789460.1|
isotig00393	2.35129e-14	0.36	883	399	91	gi|190349202|gb|EDK41808.2|
isotig00394	6.63889e-18	0.88	895	892	773	gi|217070404|gb|ACJ83562.1|
isotig00395	2.53956e-16	0.35	848	411	100	gi|301067437|ref|YP_003789460.1|
isotig00396	1.61098e-14	0.36	827	399	91	gi|190349202|gb|EDK41808.2|
isotig00397	8.09008e-15	0.37	876	392	84	gi|190349202|gb|EDK41808.2|
isotig00398	5.58542e-18	0.88	861	858	739	gi|217070404|gb|ACJ83562.1|
isotig00399	4.97347e-18	0.88	840	837	718	gi|217070404|gb|ACJ83562.1|
isotig00400	2.95402e-13	0.44	842	83	394	gi|317038826|ref|XP_001402267.2|
isotig00401	5.52794e-15	0.37	820	392	84	gi|190349202|gb|EDK41808.2|
isotig00402	5.21174e-11	0.44	821	107	373	gi|350631920|gb|EHA20289.1|
isotig00403	4.72535e-18	0.88	833	830	711	gi|217070404|gb|ACJ83562.1|
isotig00404	2.56622e-13	0.44	786	83	394	gi|317038826|ref|XP_001402267.2|
isotig00405	4.55358e-11	0.44	765	107	373	gi|350631920|gb|EHA20289.1|
isotig00406	1.0727e-11	0.44	814	100	366	gi|350631920|gb|EHA20289.1|
isotig00407	1.18317e-21	0.37	812	591	100	gi|301067437|ref|YP_003789460.1|
isotig00408	9.35005e-12	0.44	758	100	366	gi|350631920|gb|EHA20289.1|
isotig00409	7.00397e-20	0.39	791	570	91	gi|301067437|ref|YP_003789460.1|
isotig00410	4.8079e-20	0.39	784	563	84	gi|301067437|ref|YP_003789460.1|
isotig00411	3.40933e-12	0.35	751	393	115	gi|372466204|emb|CCF60477.1|
isotig00412	4.32204e-19	0.42	871	580	98	gi|191639365|ref|YP_001988531.1|
isotig00413	4.15967e-12	0.4	730	372	115	gi|372466204|emb|CCF60477.1|
isotig00414	1.44046e-12	0.41	723	365	108	gi|372466204|emb|CCF60477.1|
isotig00415	2.92455e-16	0.64	772	239	415	gi|225465543|ref|XP_002274382.1|
isotig00416	8.5464e-19	0.88	592	589	470	gi|217070404|gb|ACJ83562.1|
isotig00417	1.54734e-10	0.74	573	571	470	gi|217070204|gb|ACJ83462.1|
isotig00418	8.30569e-13	0.48	697	228	446	gi|224087369|ref|XP_002308139.1|
isotig00419	1.5365e-07	0.44	517	8	220	gi|328877014|gb|EGG25377.1|
isotig00420	2.04046e-10	0.43	482	303	37	gi|372466204|emb|CCF60477.1|
isotig00421	3.36334e-09	0.36	351	348	88	gi|281201951|gb|EFA76158.1|
isotig00422	4.34156e-107	1	876	792	349	gi|224116926|ref|XP_002331848.1|
isotig00423	4.34156e-107	1	876	792	349	gi|224116926|ref|XP_002331848.1|
isotig00424	2.39372e-107	1	829	745	302	gi|224116926|ref|XP_002331848.1|
isotig00425	1.16705e-107	1	772	688	245	gi|224116926|ref|XP_002331848.1|
isotig00426	1.16705e-107	1	772	688	245	gi|224116926|ref|XP_002331848.1|
isotig00427	1.08055e-107	1	766	682	239	gi|224116926|ref|XP_002331848.1|
isotig00428	2.78029e-107	1	840	756	313	gi|224116926|ref|XP_002331848.1|
isotig00429	1.00172e-107	1	760	676	233	gi|224116926|ref|XP_002331848.1|
isotig00430	4.30689e-111	0.93	800	715	212	gi|255552001|ref|XP_002517045.1|
isotig00449	8.66784e-08	0.72	307	1	87	gi|217070404|gb|ACJ83562.1|
isotig00451	1.80548e-54	0.48	1118	2	697	gi|225424889|ref|XP_002269566.1|
isotig00452	2.82025e-54	0.48	1165	2	697	gi|225424889|ref|XP_002269566.1|
isotig00453	3.01832e-99	0.63	1083	1067	297	gi|4235430|gb|AAD13216.1|
isotig00454	1.17062e-75	0.77	1109	687	322	gi|4235430|gb|AAD13216.1|
isotig00455	3.05835e-55	0.6	1042	815	606	gi|225424889|ref|XP_002269566.1|
isotig00456	2.92719e-55	0.6	1016	789	580	gi|225424889|ref|XP_002269566.1|
isotig00457	2.79488e-55	0.6	982	755	546	gi|225424889|ref|XP_002269566.1|
isotig00458	1.50768e-56	0.44	985	540	160	gi|225424889|ref|XP_002269566.1|
isotig00459	6.90681e-25	0.42	974	886	479	gi|238013444|gb|ACR37757.1|
isotig00460	5.47166e-25	0.42	939	851	444	gi|238013444|gb|ACR37757.1|
isotig00461	2.47188e-18	0.51	978	820	572	gi|357496919|ref|XP_003618748.1|
isotig00462	3.75174e-17	0.61	805	362	514	gi|8778856|gb|AAF79855.1|AC000348_8
isotig00463	4.1287e-17	0.61	852	362	514	gi|8778856|gb|AAF79855.1|AC000348_8
isotig00464	4.78236e-17	0.48	730	597	310	gi|296086438|emb|CBI32027.3|
isotig00465	3.88838e-17	0.48	704	571	284	gi|296086438|emb|CBI32027.3|
isotig00466	2.9865e-17	0.48	670	537	250	gi|296086438|emb|CBI32027.3|
isotig00467	2.07433e-20	0.44	673	540	160	gi|296086438|emb|CBI32027.3|
isotig00468	2.72713e-48	0.48	666	439	2	gi|357486571|ref|XP_003613573.1|
isotig00469	7.22395e-12	0.48	354	253	5	gi|212274901|ref|NP_001130726.1|
isotig00470	1.50431e-13	0.47	279	3	218	gi|255647345|gb|ACU24139.1|
isotig00471	1.27736e-07	1	1314	898	975	gi|255574818|ref|XP_002528316.1|
isotig00472	1.27434e-07	1	1312	896	973	gi|255574818|ref|XP_002528316.1|
isotig00473	4.64666e-12	0.39	1316	699	436	gi|82623369|gb|ABB87099.1|
isotig00474	4.64666e-12	0.39	1314	699	436	gi|82623369|gb|ABB87099.1|
isotig00475	1.00521e-07	1	1059	643	720	gi|255574818|ref|XP_002528316.1|
isotig00476	1.00162e-07	1	1057	641	718	gi|255574818|ref|XP_002528316.1|
isotig00477	3.15059e-12	0.39	1061	444	181	gi|82623369|gb|ABB87099.1|
isotig00478	3.15059e-12	0.39	1059	444	181	gi|82623369|gb|ABB87099.1|
isotig00479	1.04372e-07	1	1093	677	754	gi|255574818|ref|XP_002528316.1|
isotig00480	1.04029e-07	1	1091	675	752	gi|255574818|ref|XP_002528316.1|
isotig00481	3.37544e-12	0.39	1095	478	215	gi|82623369|gb|ABB87099.1|
isotig00482	3.37544e-12	0.39	1093	478	215	gi|82623369|gb|ABB87099.1|
isotig00483	9.64874e-08	1	1026	610	687	gi|255574818|ref|XP_002528316.1|
isotig00484	9.611e-08	1	1024	608	685	gi|255574818|ref|XP_002528316.1|
isotig00485	2.91839e-12	0.39	1028	411	148	gi|82623369|gb|ABB87099.1|
isotig00486	2.91839e-12	0.39	1026	411	148	gi|82623369|gb|ABB87099.1|
isotig00487	9.30268e-08	1	1001	585	662	gi|255574818|ref|XP_002528316.1|
isotig00488	8.54747e-12	0.38	1084	467	204	gi|82623369|gb|ABB87099.1|
isotig00489	9.41974e-08	1	1010	594	671	gi|255574818|ref|XP_002528316.1|
isotig00490	9.30268e-08	1	999	583	660	gi|255574818|ref|XP_002528316.1|
isotig00491	8.54747e-12	0.38	1082	467	204	gi|82623369|gb|ABB87099.1|
isotig00492	9.41974e-08	1	1008	592	669	gi|255574818|ref|XP_002528316.1|
isotig00493	2.72426e-12	0.39	1003	386	123	gi|82623369|gb|ABB87099.1|
isotig00494	2.78929e-12	0.39	1012	395	132	gi|82623369|gb|ABB87099.1|
isotig00495	2.72426e-12	0.39	1001	386	123	gi|82623369|gb|ABB87099.1|
isotig00496	2.78929e-12	0.39	1010	395	132	gi|82623369|gb|ABB87099.1|
isotig00497	9.38097e-08	1	1007	591	668	gi|255574818|ref|XP_002528316.1|
isotig00498	9.38097e-08	1	1005	589	666	gi|255574818|ref|XP_002528316.1|
isotig00499	2.76763e-12	0.39	1009	392	129	gi|82623369|gb|ABB87099.1|
isotig00500	2.76763e-12	0.39	1007	392	129	gi|82623369|gb|ABB87099.1|
isotig00502	1.50885e-12	0.39	828	699	436	gi|82623369|gb|ABB87099.1|
isotig00503	3.54536e-06	0.33	825	698	510	gi|82623369|gb|ABB87099.1|
isotig00504	1.48925e-12	0.39	826	699	436	gi|82623369|gb|ABB87099.1|
isotig00505	2.88336e-14	0.4	828	699	436	gi|82623369|gb|ABB87099.1|
isotig00507	3.32559e-13	0.39	573	444	181	gi|82623369|gb|ABB87099.1|
isotig00509	1.56265e-06	0.33	570	443	255	gi|82623369|gb|ABB87099.1|
isotig00510	4.24701e-13	0.39	607	478	215	gi|82623369|gb|ABB87099.1|
isotig00511	3.24994e-13	0.39	571	444	181	gi|82623369|gb|ABB87099.1|
isotig00513	1.84737e-06	0.33	604	477	289	gi|82623369|gb|ABB87099.1|
isotig00514	2.5639e-13	0.39	540	411	148	gi|82623369|gb|ABB87099.1|
isotig00516	1.07583e-12	0.38	596	467	204	gi|82623369|gb|ABB87099.1|
isotig00518	4.15616e-13	0.39	605	478	215	gi|82623369|gb|ABB87099.1|
isotig00519	1.30072e-06	0.33	537	410	222	gi|82623369|gb|ABB87099.1|
isotig00520	2.0482e-13	0.39	515	386	123	gi|82623369|gb|ABB87099.1|
isotig00521	2.20998e-13	0.39	524	395	132	gi|82623369|gb|ABB87099.1|
isotig00522	2.50206e-13	0.39	538	411	148	gi|82623369|gb|ABB87099.1|
isotig00523	1.11658e-06	0.33	512	385	197	gi|82623369|gb|ABB87099.1|
isotig00524	1.05273e-12	0.38	594	467	204	gi|82623369|gb|ABB87099.1|
isotig00526	1.19822e-06	0.33	521	394	206	gi|82623369|gb|ABB87099.1|
isotig00527	1.99646e-13	0.39	513	386	123	gi|82623369|gb|ABB87099.1|
isotig00528	2.15505e-13	0.39	521	392	129	gi|82623369|gb|ABB87099.1|
isotig00529	2.15505e-13	0.39	522	395	132	gi|82623369|gb|ABB87099.1|
isotig00530	1.17102e-06	0.33	518	391	203	gi|82623369|gb|ABB87099.1|
isotig00531	2.10106e-13	0.39	519	392	129	gi|82623369|gb|ABB87099.1|
isotig00532	5.57643e-15	0.4	573	444	181	gi|82623369|gb|ABB87099.1|
isotig00533	7.23058e-15	0.4	607	478	215	gi|82623369|gb|ABB87099.1|
isotig00534	4.26184e-15	0.4	586	467	204	gi|82623369|gb|ABB87099.1|
isotig00535	4.23724e-15	0.4	540	411	148	gi|82623369|gb|ABB87099.1|
isotig00536	3.3471e-15	0.4	515	386	123	gi|82623369|gb|ABB87099.1|
isotig00537	3.62481e-15	0.4	524	395	132	gi|82623369|gb|ABB87099.1|
isotig00538	3.5303e-15	0.4	521	392	129	gi|82623369|gb|ABB87099.1|
isotig00540	1.66557e-19	0.69	567	5	181	gi|209962619|gb|ACJ02103.1|
isotig00541	1.66557e-19	0.69	566	5	181	gi|209962619|gb|ACJ02103.1|
isotig00542	2.36471e-10	0.72	513	3	122	gi|209962619|gb|ACJ02103.1|
isotig00543	2.30212e-10	0.72	510	3	122	gi|209962619|gb|ACJ02103.1|
isotig00544	3.48624e-20	0.69	420	5	181	gi|209962619|gb|ACJ02103.1|
isotig00545	3.36795e-20	0.69	416	5	181	gi|209962619|gb|ACJ02103.1|
isotig00546	2.29034e-20	0.69	383	5	181	gi|209962619|gb|ACJ02103.1|
isotig00547	2.21153e-20	0.69	381	5	181	gi|209962619|gb|ACJ02103.1|
isotig00548	2.8305e-20	0.69	401	5	181	gi|209962619|gb|ACJ02103.1|
isotig00549	2.8305e-20	0.69	400	5	181	gi|209962619|gb|ACJ02103.1|
isotig00550	2.21153e-20	0.69	379	5	181	gi|209962619|gb|ACJ02103.1|
isotig00551	2.13268e-20	0.69	378	5	181	gi|209962619|gb|ACJ02103.1|
isotig00552	1.17679e-12	0.53	366	366	169	gi|255647345|gb|ACU24139.1|
isotig00553	8.35506e-13	0.73	360	360	250	gi|217070698|gb|ACJ83709.1|
isotig00554	1.16774e-15	0.74	329	329	204	gi|207093554|ref|ZP_03241341.1|
isotig00555	5.71039e-15	0.5	325	325	140	gi|255647345|gb|ACU24139.1|
isotig00556	5.37593e-13	0.65	347	347	204	gi|207093554|ref|ZP_03241341.1|
isotig00557	5.38872e-13	0.61	344	343	197	gi|217070130|gb|ACJ83425.1|
isotig00558	1.13579e-12	0.61	325	325	164	gi|217070122|gb|ACJ83421.1|
isotig00559	1.11581e-13	0.41	322	322	71	gi|217070206|gb|ACJ83463.1|
isotig00560	2.29034e-20	0.69	383	5	181	gi|209962619|gb|ACJ02103.1|
isotig00562	4.92504e-12	0.6	328	323	192	gi|255640816|gb|ACU20691.1|
isotig00563	9.83572e-21	0.69	314	5	181	gi|209962619|gb|ACJ02103.1|
isotig00564	3.00314e-20	0.4	680	651	310	gi|242054689|ref|XP_002456490.1|
isotig00565	2.93088e-20	0.4	677	648	307	gi|242054689|ref|XP_002456490.1|
isotig00566	1.3232e-12	0.81	680	2	109	gi|217070404|gb|ACJ83562.1|
isotig00567	2.86014e-20	0.4	676	647	306	gi|242054689|ref|XP_002456490.1|
isotig00568	1.3232e-12	0.81	681	2	109	gi|217070404|gb|ACJ83562.1|
isotig00569	2.22755e-20	0.4	646	617	276	gi|242054689|ref|XP_002456490.1|
isotig00570	2.1714e-20	0.4	643	614	273	gi|242054689|ref|XP_002456490.1|
isotig00571	6.15616e-11	0.38	646	596	357	gi|255544964|ref|XP_002513543.1|
isotig00572	2.1714e-20	0.4	642	613	272	gi|242054689|ref|XP_002456490.1|
isotig00573	6.23255e-11	0.38	647	597	358	gi|255544964|ref|XP_002513543.1|
isotig00574	1.85862e-20	0.4	625	596	255	gi|242054689|ref|XP_002456490.1|
isotig00575	1.76332e-20	0.4	619	590	249	gi|242054689|ref|XP_002456490.1|
isotig00576	1.81058e-20	0.4	620	591	250	gi|242054689|ref|XP_002456490.1|
isotig00577	1.76332e-20	0.4	618	589	248	gi|242054689|ref|XP_002456490.1|
isotig00578	9.61605e-21	0.4	551	522	181	gi|242054689|ref|XP_002456490.1|
isotig00579	4.16374e-11	0.38	553	503	264	gi|255544964|ref|XP_002513543.1|
isotig00580	9.34429e-21	0.4	550	521	180	gi|242054689|ref|XP_002456490.1|
isotig00581	4.16374e-11	0.38	551	501	262	gi|255544964|ref|XP_002513543.1|
isotig00582	4.08521e-11	0.38	549	499	260	gi|255544964|ref|XP_002513543.1|
isotig00583	4.00664e-11	0.38	546	496	257	gi|255544964|ref|XP_002513543.1|
isotig00584	4.08521e-11	0.38	549	499	260	gi|255544964|ref|XP_002513543.1|
isotig00585	1.20559e-64	0.81	864	473	258	gi|76574238|gb|ABA46900.1|
isotig00586	1.21369e-64	0.81	866	475	260	gi|76574238|gb|ABA46900.1|
isotig00587	7.72005e-43	0.56	895	712	290	gi|3914598|sp|O24045.1|RBS_MUSAC
isotig00588	1.26525e-70	0.81	859	473	258	gi|76574238|gb|ABA46900.1|
isotig00589	6.31843e-43	0.56	874	691	269	gi|3914598|sp|O24045.1|RBS_MUSAC
isotig00590	1.27377e-70	0.81	861	475	260	gi|76574238|gb|ABA46900.1|
isotig00591	2.40307e-66	0.64	890	823	290	gi|76574238|gb|ABA46900.1|
isotig00592	1.90416e-66	0.64	869	802	269	gi|76574238|gb|ABA46900.1|
isotig00593	3.40368e-43	0.56	812	629	207	gi|3914598|sp|O24045.1|RBS_MUSAC
isotig00594	9.34313e-67	0.64	807	740	207	gi|76574238|gb|ABA46900.1|
isotig00595	2.45177e-65	0.83	862	471	256	gi|76574238|gb|ABA46900.1|
isotig00596	2.57467e-71	0.83	857	471	256	gi|76574238|gb|ABA46900.1|
isotig00597	6.3498e-114	0.94	1035	875	360	gi|359806080|ref|NP_001240928.1|
isotig00598	6.47447e-114	0.94	1045	885	370	gi|359806080|ref|NP_001240928.1|
isotig00599	6.19394e-114	0.94	1019	859	344	gi|359806080|ref|NP_001240928.1|
isotig00600	6.28746e-114	0.94	1029	869	354	gi|359806080|ref|NP_001240928.1|
isotig00601	5.72317e-114	0.94	967	807	292	gi|359806080|ref|NP_001240928.1|
isotig00602	5.8485e-114	0.94	979	819	304	gi|359806080|ref|NP_001240928.1|
isotig00603	7.01545e-28	0.74	602	8	217	gi|48525523|gb|AAT45009.1|
isotig00604	6.60753e-28	0.74	595	8	217	gi|48525523|gb|AAT45009.1|
isotig00605	5.8553e-28	0.74	585	8	217	gi|48525523|gb|AAT45009.1|
isotig00606	5.50904e-28	0.74	578	8	217	gi|48525523|gb|AAT45009.1|
isotig00607	1.06038e-42	0.72	752	504	355	gi|301030585|gb|ADK47981.1|
isotig00608	3.0335e-28	0.74	522	8	217	gi|48525523|gb|AAT45009.1|
isotig00609	2.04718e-28	0.74	486	8	217	gi|48525523|gb|AAT45009.1|
isotig00610	2.33724e-28	0.74	498	8	217	gi|48525523|gb|AAT45009.1|
isotig00611	2.5789e-28	0.74	505	8	217	gi|48525523|gb|AAT45009.1|
isotig00612	1.731e-28	0.74	469	8	217	gi|48525523|gb|AAT45009.1|
isotig00613	1.97983e-28	0.74	481	8	217	gi|48525523|gb|AAT45009.1|
isotig00614	1.33308e-42	0.72	850	602	453	gi|301030585|gb|ADK47981.1|
isotig00615	6.26547e-29	0.74	384	8	217	gi|48525523|gb|AAT45009.1|
isotig00616	1.07884e-42	0.72	757	509	360	gi|301030585|gb|ADK47981.1|
isotig00617	5.21858e-29	0.74	367	8	217	gi|48525523|gb|AAT45009.1|
isotig00618	2.02612e-15	0.76	602	601	479	gi|217070408|gb|ACJ83564.1|
isotig00619	1.83897e-21	0.84	437	435	307	gi|255629438|gb|ACU15065.1|
isotig00621	2.8523e-159	0.9	1125	71	793	gi|192912966|gb|ACF06591.1|
isotig00622	3.51176e-119	0.86	1126	71	532	gi|192912966|gb|ACF06591.1|
isotig00623	5.38706e-82	0.97	947	352	615	gi|192912966|gb|ACF06591.1|
isotig00624	5.82546e-09	0.82	734	42	143	gi|5031283|gb|AAD38147.1|AF139500_1
isotig00628	5.58933e-14	0.85	497	11	112	gi|353441108|gb|AEQ94138.1|
isotig00634	1.26137e-63	0.68	1736	809	378	gi|359806862|ref|NP_001241571.1|
isotig00635	1.26137e-63	0.68	1736	809	378	gi|359806862|ref|NP_001241571.1|
isotig00636	1.23447e-63	0.68	1733	809	378	gi|359806862|ref|NP_001241571.1|
isotig00637	1.23447e-63	0.68	1733	809	378	gi|359806862|ref|NP_001241571.1|
isotig00638	1.20863e-63	0.68	1732	809	378	gi|359806862|ref|NP_001241571.1|
isotig00639	1.20863e-63	0.68	1732	809	378	gi|359806862|ref|NP_001241571.1|
isotig00640	1.18292e-63	0.68	1729	809	378	gi|359806862|ref|NP_001241571.1|
isotig00641	1.18292e-63	0.68	1729	809	378	gi|359806862|ref|NP_001241571.1|
isotig00642	1.26137e-63	0.68	1736	809	378	gi|359806862|ref|NP_001241571.1|
isotig00643	1.20863e-63	0.68	1730	809	378	gi|359806862|ref|NP_001241571.1|
isotig00644	1.26137e-63	0.68	1736	809	378	gi|359806862|ref|NP_001241571.1|
isotig00645	1.20863e-63	0.68	1732	809	378	gi|359806862|ref|NP_001241571.1|
isotig00646	1.23447e-63	0.68	1733	809	378	gi|359806862|ref|NP_001241571.1|
isotig00647	1.23447e-63	0.68	1733	809	378	gi|359806862|ref|NP_001241571.1|
isotig00648	1.26137e-63	0.68	1736	809	378	gi|359806862|ref|NP_001241571.1|
isotig00649	1.26137e-63	0.68	1736	809	378	gi|359806862|ref|NP_001241571.1|
isotig00650	1.23447e-63	0.68	1733	809	378	gi|359806862|ref|NP_001241571.1|
isotig00651	1.23447e-63	0.68	1733	809	378	gi|359806862|ref|NP_001241571.1|
isotig00652	1.15755e-63	0.68	1724	809	378	gi|359806862|ref|NP_001241571.1|
isotig00653	1.20863e-63	0.68	1732	809	378	gi|359806862|ref|NP_001241571.1|
isotig00654	1.15755e-63	0.68	1726	809	378	gi|359806862|ref|NP_001241571.1|
isotig00655	1.15755e-63	0.68	1724	809	378	gi|359806862|ref|NP_001241571.1|
isotig00656	1.13318e-63	0.68	1721	809	378	gi|359806862|ref|NP_001241571.1|
isotig00657	1.20863e-63	0.68	1732	809	378	gi|359806862|ref|NP_001241571.1|
isotig00658	1.18292e-63	0.68	1728	809	378	gi|359806862|ref|NP_001241571.1|
isotig00659	1.18292e-63	0.68	1729	809	378	gi|359806862|ref|NP_001241571.1|
isotig00660	1.13318e-63	0.68	1721	809	378	gi|359806862|ref|NP_001241571.1|
isotig00661	1.18292e-63	0.68	1729	809	378	gi|359806862|ref|NP_001241571.1|
isotig00662	1.20863e-63	0.68	1732	809	378	gi|359806862|ref|NP_001241571.1|
isotig00663	1.20863e-63	0.68	1732	809	378	gi|359806862|ref|NP_001241571.1|
isotig00664	1.18292e-63	0.68	1729	809	378	gi|359806862|ref|NP_001241571.1|
isotig00665	1.18292e-63	0.68	1729	809	378	gi|359806862|ref|NP_001241571.1|
isotig00666	1.10894e-63	0.68	1720	809	378	gi|359806862|ref|NP_001241571.1|
isotig00667	1.20863e-63	0.68	1730	809	378	gi|359806862|ref|NP_001241571.1|
isotig00668	1.10894e-63	0.68	1720	809	378	gi|359806862|ref|NP_001241571.1|
isotig00669	1.08502e-63	0.68	1717	809	378	gi|359806862|ref|NP_001241571.1|
isotig00670	1.20863e-63	0.68	1732	809	378	gi|359806862|ref|NP_001241571.1|
isotig00671	1.08502e-63	0.68	1717	809	378	gi|359806862|ref|NP_001241571.1|
isotig00672	1.26137e-63	0.68	1736	809	378	gi|359806862|ref|NP_001241571.1|
isotig00673	1.26137e-63	0.68	1736	809	378	gi|359806862|ref|NP_001241571.1|
isotig00674	1.23447e-63	0.68	1733	809	378	gi|359806862|ref|NP_001241571.1|
isotig00675	1.23447e-63	0.68	1733	809	378	gi|359806862|ref|NP_001241571.1|
isotig00676	1.15755e-63	0.68	1724	809	378	gi|359806862|ref|NP_001241571.1|
isotig00677	1.15755e-63	0.68	1726	809	378	gi|359806862|ref|NP_001241571.1|
isotig00678	1.15755e-63	0.68	1724	809	378	gi|359806862|ref|NP_001241571.1|
isotig00679	1.13318e-63	0.68	1721	809	378	gi|359806862|ref|NP_001241571.1|
isotig00680	1.18292e-63	0.68	1728	809	378	gi|359806862|ref|NP_001241571.1|
isotig00681	1.13318e-63	0.68	1721	809	378	gi|359806862|ref|NP_001241571.1|
isotig00682	1.20863e-63	0.68	1732	809	378	gi|359806862|ref|NP_001241571.1|
isotig00683	1.20863e-63	0.68	1732	809	378	gi|359806862|ref|NP_001241571.1|
isotig00684	1.18292e-63	0.68	1729	809	378	gi|359806862|ref|NP_001241571.1|
isotig00685	1.18292e-63	0.68	1729	809	378	gi|359806862|ref|NP_001241571.1|
isotig00686	1.10894e-63	0.68	1720	809	378	gi|359806862|ref|NP_001241571.1|
isotig00687	1.10894e-63	0.68	1720	809	378	gi|359806862|ref|NP_001241571.1|
isotig00688	1.08502e-63	0.68	1717	809	378	gi|359806862|ref|NP_001241571.1|
isotig00689	1.08502e-63	0.68	1717	809	378	gi|359806862|ref|NP_001241571.1|
isotig00690	1.20863e-63	0.68	1730	809	378	gi|359806862|ref|NP_001241571.1|
isotig00691	1.18292e-63	0.68	1727	809	378	gi|359806862|ref|NP_001241571.1|
isotig00692	1.15755e-63	0.68	1726	809	378	gi|359806862|ref|NP_001241571.1|
isotig00693	1.13318e-63	0.68	1723	809	378	gi|359806862|ref|NP_001241571.1|
isotig00694	1.15755e-63	0.68	1726	809	378	gi|359806862|ref|NP_001241571.1|
isotig00695	1.20863e-63	0.68	1730	809	378	gi|359806862|ref|NP_001241571.1|
isotig00696	1.18292e-63	0.68	1727	809	378	gi|359806862|ref|NP_001241571.1|
isotig00697	1.10894e-63	0.68	1718	809	378	gi|359806862|ref|NP_001241571.1|
isotig00698	1.13318e-63	0.68	1722	809	378	gi|359806862|ref|NP_001241571.1|
isotig00699	1.08502e-63	0.68	1715	809	378	gi|359806862|ref|NP_001241571.1|
isotig00700	1.15755e-63	0.68	1726	809	378	gi|359806862|ref|NP_001241571.1|
isotig00701	1.13318e-63	0.68	1723	809	378	gi|359806862|ref|NP_001241571.1|
isotig00702	1.06204e-63	0.68	1714	809	378	gi|359806862|ref|NP_001241571.1|
isotig00703	1.03919e-63	0.68	1711	809	378	gi|359806862|ref|NP_001241571.1|
isotig00704	1.02312e-53	0.94	518	457	224	gi|16304008|gb|AAL16908.1|AF420017_1
isotig00705	1.02312e-53	0.94	518	457	224	gi|16304008|gb|AAL16908.1|AF420017_1
isotig00706	1.02312e-53	0.94	518	457	224	gi|16304008|gb|AAL16908.1|AF420017_1
isotig00707	1.02312e-53	0.94	518	457	224	gi|16304008|gb|AAL16908.1|AF420017_1
isotig00708	1.02312e-53	0.94	518	457	224	gi|16304008|gb|AAL16908.1|AF420017_1
isotig00709	9.86423e-54	0.94	515	457	224	gi|16304008|gb|AAL16908.1|AF420017_1
isotig00710	1.02312e-53	0.94	518	457	224	gi|16304008|gb|AAL16908.1|AF420017_1
isotig00711	1.02312e-53	0.94	518	457	224	gi|16304008|gb|AAL16908.1|AF420017_1
isotig00712	9.86423e-54	0.94	515	457	224	gi|16304008|gb|AAL16908.1|AF420017_1
isotig00713	1.02312e-53	0.94	519	457	224	gi|16304008|gb|AAL16908.1|AF420017_1
isotig00714	1.02312e-53	0.94	518	457	224	gi|16304008|gb|AAL16908.1|AF420017_1
isotig00715	1.02312e-53	0.94	519	457	224	gi|16304008|gb|AAL16908.1|AF420017_1
isotig00716	1.02312e-53	0.94	518	457	224	gi|16304008|gb|AAL16908.1|AF420017_1
isotig00717	1.06237e-53	0.94	520	457	224	gi|16304008|gb|AAL16908.1|AF420017_1
isotig00718	1.02312e-53	0.94	518	457	224	gi|16304008|gb|AAL16908.1|AF420017_1
isotig00719	9.86423e-54	0.94	515	457	224	gi|16304008|gb|AAL16908.1|AF420017_1
isotig00720	1.06237e-53	0.94	520	457	224	gi|16304008|gb|AAL16908.1|AF420017_1
isotig00721	9.86423e-54	0.94	515	457	224	gi|16304008|gb|AAL16908.1|AF420017_1
isotig00722	1.02312e-53	0.94	519	457	224	gi|16304008|gb|AAL16908.1|AF420017_1
isotig00723	1.02312e-53	0.94	519	457	224	gi|16304008|gb|AAL16908.1|AF420017_1
isotig00724	9.86423e-54	0.94	515	457	224	gi|16304008|gb|AAL16908.1|AF420017_1
isotig00725	1.06237e-53	0.94	520	457	224	gi|16304008|gb|AAL16908.1|AF420017_1
isotig00726	1.02312e-53	0.94	519	457	224	gi|16304008|gb|AAL16908.1|AF420017_1
isotig00727	1.06237e-53	0.94	520	457	224	gi|16304008|gb|AAL16908.1|AF420017_1
isotig00728	1.06237e-53	0.94	520	457	224	gi|16304008|gb|AAL16908.1|AF420017_1
isotig00729	1.68886e-52	0.91	518	457	224	gi|16304008|gb|AAL16908.1|AF420017_1
isotig00730	1.68886e-52	0.91	518	457	224	gi|16304008|gb|AAL16908.1|AF420017_1
isotig00731	1.68886e-52	0.91	518	457	224	gi|16304008|gb|AAL16908.1|AF420017_1
isotig00732	1.68886e-52	0.91	518	457	224	gi|16304008|gb|AAL16908.1|AF420017_1
isotig00733	1.68886e-52	0.91	518	457	224	gi|16304008|gb|AAL16908.1|AF420017_1
isotig00734	1.62673e-52	0.91	515	457	224	gi|16304008|gb|AAL16908.1|AF420017_1
isotig00735	1.68886e-52	0.91	518	457	224	gi|16304008|gb|AAL16908.1|AF420017_1
isotig00736	1.68886e-52	0.91	518	457	224	gi|16304008|gb|AAL16908.1|AF420017_1
isotig00737	1.62673e-52	0.91	515	457	224	gi|16304008|gb|AAL16908.1|AF420017_1
isotig00738	1.68886e-52	0.91	519	457	224	gi|16304008|gb|AAL16908.1|AF420017_1
isotig00739	1.68886e-52	0.91	518	457	224	gi|16304008|gb|AAL16908.1|AF420017_1
isotig00740	1.68886e-52	0.91	519	457	224	gi|16304008|gb|AAL16908.1|AF420017_1
isotig00741	1.68886e-52	0.91	518	457	224	gi|16304008|gb|AAL16908.1|AF420017_1
isotig00742	1.7519e-52	0.91	520	457	224	gi|16304008|gb|AAL16908.1|AF420017_1
isotig00743	1.68886e-52	0.91	518	457	224	gi|16304008|gb|AAL16908.1|AF420017_1
isotig00744	1.62673e-52	0.91	515	457	224	gi|16304008|gb|AAL16908.1|AF420017_1
isotig00745	1.7519e-52	0.91	520	457	224	gi|16304008|gb|AAL16908.1|AF420017_1
isotig00746	1.62673e-52	0.91	515	457	224	gi|16304008|gb|AAL16908.1|AF420017_1
isotig00747	1.68886e-52	0.91	519	457	224	gi|16304008|gb|AAL16908.1|AF420017_1
isotig00748	1.68886e-52	0.91	519	457	224	gi|16304008|gb|AAL16908.1|AF420017_1
isotig00749	1.62673e-52	0.91	515	457	224	gi|16304008|gb|AAL16908.1|AF420017_1
isotig00750	1.7519e-52	0.91	520	457	224	gi|16304008|gb|AAL16908.1|AF420017_1
isotig00751	1.68886e-52	0.91	519	457	224	gi|16304008|gb|AAL16908.1|AF420017_1
isotig00752	1.7519e-52	0.91	520	457	224	gi|16304008|gb|AAL16908.1|AF420017_1
isotig00753	1.7519e-52	0.91	520	457	224	gi|16304008|gb|AAL16908.1|AF420017_1
isotig00754	1.68886e-52	0.91	519	457	224	gi|16304008|gb|AAL16908.1|AF420017_1
isotig00755	1.68886e-52	0.91	519	457	224	gi|16304008|gb|AAL16908.1|AF420017_1
isotig00756	1.68886e-52	0.91	519	457	224	gi|16304008|gb|AAL16908.1|AF420017_1
isotig00757	1.68886e-52	0.91	519	457	224	gi|16304008|gb|AAL16908.1|AF420017_1
isotig00758	1.68886e-52	0.91	519	457	224	gi|16304008|gb|AAL16908.1|AF420017_1
isotig00759	1.14351e-53	0.94	527	470	237	gi|16304008|gb|AAL16908.1|AF420017_1
isotig00782	1.71091e-157	0.98	2653	1032	313	gi|295913588|gb|ADG58040.1|
isotig00783	1.71091e-157	0.98	2652	1032	313	gi|295913588|gb|ADG58040.1|
isotig00784	1.61917e-157	0.98	2647	1032	313	gi|295913588|gb|ADG58040.1|
isotig00785	1.61917e-157	0.98	2647	1032	313	gi|295913588|gb|ADG58040.1|
isotig00786	1.61917e-157	0.98	2648	1032	313	gi|295913588|gb|ADG58040.1|
isotig00787	1.61917e-157	0.98	2647	1032	313	gi|295913588|gb|ADG58040.1|
isotig00788	1.61917e-157	0.98	2646	1032	313	gi|295913588|gb|ADG58040.1|
isotig00789	1.61917e-157	0.98	2646	1032	313	gi|295913588|gb|ADG58040.1|
isotig00790	1.57356e-157	0.98	2645	1032	313	gi|295913588|gb|ADG58040.1|
isotig00791	3.45553e-157	0.62	1428	1348	152	gi|304273278|gb|ADM18304.1|
isotig00792	3.10475e-157	0.62	1419	1339	143	gi|304273278|gb|ADM18304.1|
isotig00793	2.78997e-157	0.62	1410	1330	134	gi|304273278|gb|ADM18304.1|
isotig00794	1.52447e-140	0.85	1585	1083	676	gi|346430237|emb|CCC55422.1|
isotig00795	3.5441e-162	0.98	1620	1032	313	gi|295913588|gb|ADG58040.1|
isotig00796	2.8724e-163	0.98	1407	1032	313	gi|295913588|gb|ADG58040.1|
isotig00797	4.56285e-107	0.85	1206	704	297	gi|346430237|emb|CCC55422.1|
isotig00798	2.1774e-136	0.66	1447	1166	255	gi|108708566|gb|ABF96361.1|
isotig00799	2.1774e-136	0.66	1446	1165	254	gi|108708566|gb|ABF96361.1|
isotig00800	1.07213e-68	0.84	1167	906	598	gi|305387471|gb|ADM52200.1|
isotig00801	2.87667e-12	0.39	1100	767	483	gi|168703125|ref|ZP_02735402.1|
isotig00803	8.07665e-69	0.84	973	712	404	gi|305387471|gb|ADM52200.1|
isotig00804	2.15354e-08	0.34	823	462	130	gi|294993873|ref|ZP_06799564.1|
isotig00806	8.45172e-69	0.64	763	743	255	gi|194701726|gb|ACF84947.1|
isotig00807	8.45172e-69	0.64	762	742	254	gi|194701726|gb|ACF84947.1|
isotig00809	8.24796e-07	0.39	639	10	246	gi|217070206|gb|ACJ83463.1|
isotig00811	4.72431e-66	0.7	644	616	167	gi|255581937|ref|XP_002531767.1|
isotig00812	5.79795e-67	0.71	644	616	167	gi|255581937|ref|XP_002531767.1|
isotig00813	4.08233e-66	0.7	633	605	156	gi|255581937|ref|XP_002531767.1|
isotig00814	5.03788e-67	0.71	633	605	156	gi|255581937|ref|XP_002531767.1|
isotig00815	4.72431e-66	0.7	644	616	167	gi|255581937|ref|XP_002531767.1|
isotig00816	5.79795e-67	0.71	644	616	167	gi|255581937|ref|XP_002531767.1|
isotig00817	4.08233e-66	0.7	632	604	155	gi|255581937|ref|XP_002531767.1|
isotig00818	4.23305e-66	0.7	634	606	157	gi|255581937|ref|XP_002531767.1|
isotig00819	5.03788e-67	0.71	632	604	155	gi|255581937|ref|XP_002531767.1|
isotig00820	5.21263e-67	0.71	634	606	157	gi|255581937|ref|XP_002531767.1|
isotig00821	4.23305e-66	0.7	634	606	157	gi|255581937|ref|XP_002531767.1|
isotig00822	5.21263e-67	0.71	634	606	157	gi|255581937|ref|XP_002531767.1|
isotig00823	3.93389e-66	0.7	629	601	152	gi|255581937|ref|XP_002531767.1|
isotig00824	4.08233e-66	0.7	631	603	154	gi|255581937|ref|XP_002531767.1|
isotig00825	4.86397e-67	0.71	629	601	152	gi|255581937|ref|XP_002531767.1|
isotig00826	5.03788e-67	0.71	631	603	154	gi|255581937|ref|XP_002531767.1|
isotig00827	6.79611e-66	0.7	673	645	196	gi|255581937|ref|XP_002531767.1|
isotig00828	8.34009e-67	0.71	673	645	196	gi|255581937|ref|XP_002531767.1|
isotig00829	4.5569e-66	0.7	642	614	165	gi|255581937|ref|XP_002531767.1|
isotig00830	3.93389e-66	0.7	629	601	152	gi|255581937|ref|XP_002531767.1|
isotig00831	4.08233e-66	0.7	631	603	154	gi|255581937|ref|XP_002531767.1|
isotig00832	4.08233e-66	0.7	631	603	154	gi|255581937|ref|XP_002531767.1|
isotig00833	5.58796e-67	0.71	642	614	165	gi|255581937|ref|XP_002531767.1|
isotig00834	4.86397e-67	0.71	629	601	152	gi|255581937|ref|XP_002531767.1|
isotig00835	5.03788e-67	0.71	631	603	154	gi|255581937|ref|XP_002531767.1|
isotig00836	5.03788e-67	0.71	631	603	154	gi|255581937|ref|XP_002531767.1|
isotig00837	6.79611e-66	0.7	673	645	196	gi|255581937|ref|XP_002531767.1|
isotig00838	8.34009e-67	0.71	673	645	196	gi|255581937|ref|XP_002531767.1|
isotig00839	4.08233e-66	0.7	632	604	155	gi|255581937|ref|XP_002531767.1|
isotig00840	5.03788e-67	0.71	632	604	155	gi|255581937|ref|XP_002531767.1|
isotig00841	3.79134e-66	0.7	627	599	150	gi|255581937|ref|XP_002531767.1|
isotig00842	3.93389e-66	0.7	629	601	152	gi|255581937|ref|XP_002531767.1|
isotig00843	4.68976e-67	0.71	627	599	150	gi|255581937|ref|XP_002531767.1|
isotig00844	4.86397e-67	0.71	629	601	152	gi|255581937|ref|XP_002531767.1|
isotig00845	6.55136e-66	0.7	671	643	194	gi|255581937|ref|XP_002531767.1|
isotig00846	8.04815e-67	0.71	671	643	194	gi|255581937|ref|XP_002531767.1|
isotig00847	5.87728e-66	0.7	661	633	184	gi|255581937|ref|XP_002531767.1|
isotig00848	7.21766e-67	0.71	661	633	184	gi|255581937|ref|XP_002531767.1|
isotig00849	9.90552e-72	0.67	764	730	236	gi|351727559|ref|NP_001236653.1|
isotig00850	7.51663e-72	0.67	739	705	211	gi|351727559|ref|NP_001236653.1|
isotig00851	5.68243e-71	0.66	764	730	236	gi|351727559|ref|NP_001236653.1|
isotig00852	4.30338e-71	0.66	739	705	211	gi|351727559|ref|NP_001236653.1|
isotig00853	1.91245e-40	0.49	643	2	403	gi|18558566|gb|AAL73122.1|
isotig00854	2.91184e-28	0.93	465	453	331	gi|255539076|ref|XP_002510603.1|
isotig00855	2.84152e-28	0.93	440	428	306	gi|255539076|ref|XP_002510603.1|
isotig00856	1.51499e-40	0.49	624	2	403	gi|18558566|gb|AAL73122.1|
isotig00857	1.28056e-13	0.73	521	1	132	gi|255629690|gb|ACU15194.1|
isotig00858	1.03554e-15	0.79	413	413	300	gi|255640816|gb|ACU20691.1|
isotig00859	3.06789e-10	0.44	384	383	168	gi|217070206|gb|ACJ83463.1|
isotig00860	1.03855e-10	0.63	384	384	262	gi|255633854|gb|ACU17288.1|
isotig00861	2.17188e-17	0.77	207	2	118	gi|255634122|gb|ACU17424.1|
isotig00862	0	0.84	1781	1658	603	gi|115455063|ref|NP_001051132.1|
isotig00863	0	0.95	1783	1145	573	gi|237831019|ref|XP_002364807.1|
isotig00864	0	0.84	1793	1670	615	gi|115455063|ref|NP_001051132.1|
isotig00865	0	0.95	1795	1157	585	gi|237831019|ref|XP_002364807.1|
isotig00866	0	0.92	1730	1092	253	gi|237831019|ref|XP_002364807.1|
isotig00867	0	0.92	1730	1092	253	gi|237831019|ref|XP_002364807.1|
isotig00868	0	0.92	1730	1092	253	gi|237831019|ref|XP_002364807.1|
isotig00869	0	0.92	1730	1092	253	gi|237831019|ref|XP_002364807.1|
isotig00870	0	0.92	1653	1015	176	gi|237831019|ref|XP_002364807.1|
isotig00871	3.97491e-19	0.75	411	2	145	gi|356574785|ref|XP_003555525.1|
isotig00872	6.10056e-25	0.57	390	1	231	gi|255647345|gb|ACU24139.1|
isotig00873	2.72382e-19	0.75	376	375	232	gi|356574785|ref|XP_003555525.1|
isotig00878	4.43483e-64	0.77	913	834	472	gi|21314553|gb|AAM47002.1|AF512544_1
isotig00882	5.79678e-65	0.78	763	684	322	gi|21314553|gb|AAM47002.1|AF512544_1
isotig00883	2.17652e-66	0.79	634	555	193	gi|21314553|gb|AAM47002.1|AF512544_1
isotig00884	8.04505e-69	0.6	998	920	258	gi|336396964|gb|AEI54683.1|
isotig00885	8.04505e-69	0.6	998	920	258	gi|336396964|gb|AEI54683.1|
isotig00886	7.78915e-69	0.6	994	916	254	gi|336396964|gb|AEI54683.1|
isotig00887	7.78915e-69	0.6	994	916	254	gi|336396964|gb|AEI54683.1|
isotig00888	7.54028e-69	0.6	992	914	252	gi|336396964|gb|AEI54683.1|
isotig00889	7.54028e-69	0.6	992	914	252	gi|336396964|gb|AEI54683.1|
isotig00890	8.04505e-69	0.6	998	920	258	gi|336396964|gb|AEI54683.1|
isotig00891	8.04505e-69	0.6	998	920	258	gi|336396964|gb|AEI54683.1|
isotig00892	7.78915e-69	0.6	994	916	254	gi|336396964|gb|AEI54683.1|
isotig00893	7.78915e-69	0.6	994	916	254	gi|336396964|gb|AEI54683.1|
isotig00894	1.56593e-68	0.6	1061	983	321	gi|336396964|gb|AEI54683.1|
isotig00895	1.56593e-68	0.6	1061	983	321	gi|336396964|gb|AEI54683.1|
isotig00896	7.54028e-69	0.6	992	914	252	gi|336396964|gb|AEI54683.1|
isotig00897	7.54028e-69	0.6	992	914	252	gi|336396964|gb|AEI54683.1|
isotig00898	1.56593e-68	0.6	1061	983	321	gi|336396964|gb|AEI54683.1|
isotig00899	1.56593e-68	0.6	1061	983	321	gi|336396964|gb|AEI54683.1|
isotig00900	1.70924e-68	0.59	1102	1024	362	gi|336396964|gb|AEI54683.1|
isotig00901	1.70924e-68	0.59	1102	1024	362	gi|336396964|gb|AEI54683.1|
isotig00902	1.70924e-68	0.59	1102	1024	362	gi|336396964|gb|AEI54683.1|
isotig00903	1.70924e-68	0.59	1102	1024	362	gi|336396964|gb|AEI54683.1|
isotig00904	2.01965e-26	0.51	628	626	258	gi|50251331|dbj|BAD28307.1|
isotig00905	1.96167e-26	0.51	624	622	254	gi|50251331|dbj|BAD28307.1|
isotig00906	1.90518e-26	0.51	622	620	252	gi|50251331|dbj|BAD28307.1|
isotig00907	3.6487e-26	0.51	691	689	321	gi|50251331|dbj|BAD28307.1|
isotig00908	2.28201e-66	0.58	727	649	2	gi|336396964|gb|AEI54683.1|
isotig00909	2.28201e-66	0.58	727	649	2	gi|336396964|gb|AEI54683.1|
isotig00910	2.05123e-26	0.54	732	691	362	gi|47026904|gb|AAT08674.1|
isotig00911	1.27529e-27	0.52	724	709	359	gi|47026904|gb|AAT08674.1|
isotig00912	1.35138e-78	0.99	1018	322	591	gi|296086416|emb|CBI32005.3|
isotig00913	9.43317e-80	0.99	1015	322	597	gi|296086416|emb|CBI32005.3|
isotig00914	9.43317e-80	0.99	1015	322	597	gi|296086416|emb|CBI32005.3|
isotig00915	9.43317e-80	0.99	1015	322	597	gi|296086416|emb|CBI32005.3|
isotig00916	1.59712e-46	0.57	966	141	548	gi|8118527|gb|AAF73016.1|AF262934_1
isotig00917	1.18725e-78	0.99	940	322	591	gi|296086416|emb|CBI32005.3|
isotig00918	8.28142e-80	0.99	938	322	597	gi|296086416|emb|CBI32005.3|
isotig00919	8.28142e-80	0.99	938	322	597	gi|296086416|emb|CBI32005.3|
isotig00920	8.28142e-80	0.99	938	322	597	gi|296086416|emb|CBI32005.3|
isotig00921	1.0351e-78	0.99	868	322	591	gi|296086416|emb|CBI32005.3|
isotig00922	7.21364e-80	0.99	865	322	597	gi|296086416|emb|CBI32005.3|
isotig00923	7.21364e-80	0.99	865	322	597	gi|296086416|emb|CBI32005.3|
isotig00924	7.21364e-80	0.99	865	322	597	gi|296086416|emb|CBI32005.3|
isotig00925	7.55948e-47	0.57	889	141	548	gi|8118527|gb|AAF73016.1|AF262934_1
isotig00926	1.00076e-78	0.99	854	322	591	gi|296086416|emb|CBI32005.3|
isotig00927	6.97272e-80	0.99	851	322	597	gi|296086416|emb|CBI32005.3|
isotig00928	6.97272e-80	0.99	851	322	597	gi|296086416|emb|CBI32005.3|
isotig00929	6.97272e-80	0.99	851	322	597	gi|296086416|emb|CBI32005.3|
isotig00930	3.66223e-47	0.57	816	141	548	gi|8118527|gb|AAF73016.1|AF262934_1
isotig00931	3.13587e-47	0.57	802	141	548	gi|8118527|gb|AAF73016.1|AF262934_1
isotig00936	1.52849e-145	0.64	1446	3	980	gi|55296314|dbj|BAD68132.1|
isotig00937	2.2056e-50	0.86	911	8	316	gi|297738574|emb|CBI27819.3|
isotig00938	2.2056e-50	0.86	911	8	316	gi|297738574|emb|CBI27819.3|
isotig00939	2.2056e-50	0.86	912	8	316	gi|297738574|emb|CBI27819.3|
isotig00940	1.9457e-50	0.86	900	8	316	gi|297738574|emb|CBI27819.3|
isotig00944	7.2654e-79	0.87	761	8	445	gi|297738574|emb|CBI27819.3|
isotig00945	2.5901e-12	0.82	426	3	116	gi|224075810|ref|XP_002304778.1|
isotig00946	2.5901e-12	0.82	426	3	116	gi|224075810|ref|XP_002304778.1|
isotig00949	2.67401e-12	0.82	428	3	116	gi|224075810|ref|XP_002304778.1|
isotig00952	3.19091e-40	0.46	845	657	217	gi|297737969|emb|CBI27170.3|
isotig00953	3.09972e-40	0.46	843	655	215	gi|297737969|emb|CBI27170.3|
isotig00954	1.1407e-40	0.47	844	655	215	gi|297737969|emb|CBI27170.3|
isotig00955	4.1401e-25	0.46	847	659	351	gi|297737969|emb|CBI27170.3|
isotig00956	1.20869e-40	0.47	850	661	221	gi|297737969|emb|CBI27170.3|
isotig00957	4.19767e-25	0.46	853	665	357	gi|297737969|emb|CBI27170.3|
isotig00958	3.01151e-40	0.46	841	653	213	gi|297737969|emb|CBI27170.3|
isotig00959	2.40117e-29	0.44	848	574	218	gi|297737969|emb|CBI27170.3|
isotig00960	3.12624e-33	0.46	606	601	215	gi|297737969|emb|CBI27170.3|
isotig00961	3.33312e-33	0.46	612	607	221	gi|297737969|emb|CBI27170.3|
isotig00962	0	0.92	1531	31	1200	gi|255568281|ref|XP_002525115.1|
isotig00963	0	0.91	1530	31	1200	gi|255568281|ref|XP_002525115.1|
isotig00964	0	0.91	1554	31	1200	gi|255568281|ref|XP_002525115.1|
isotig00965	0	0.92	1531	31	1200	gi|255568281|ref|XP_002525115.1|
isotig00966	0	0.91	1530	31	1200	gi|255568281|ref|XP_002525115.1|
isotig00967	0	0.92	1531	31	1200	gi|255568281|ref|XP_002525115.1|
isotig00968	0	0.91	1530	31	1200	gi|255568281|ref|XP_002525115.1|
isotig00969	0	0.91	1554	31	1200	gi|255568281|ref|XP_002525115.1|
isotig00970	0	0.89	1532	31	999	gi|255568281|ref|XP_002525115.1|
isotig00971	0	0.89	1531	31	999	gi|255568281|ref|XP_002525115.1|
isotig00972	0	0.91	1554	31	1200	gi|255568281|ref|XP_002525115.1|
isotig00973	0	0.89	1555	31	999	gi|255568281|ref|XP_002525115.1|
isotig00974	0	0.91	1566	31	1200	gi|255568281|ref|XP_002525115.1|
isotig00975	0	0.91	1590	31	1200	gi|255568281|ref|XP_002525115.1|
isotig00976	0	0.91	1566	31	1200	gi|255568281|ref|XP_002525115.1|
isotig00977	0	0.91	1566	31	1200	gi|255568281|ref|XP_002525115.1|
isotig00978	0	0.91	1590	31	1200	gi|255568281|ref|XP_002525115.1|
isotig00979	0	0.91	1590	31	1200	gi|255568281|ref|XP_002525115.1|
isotig00980	0	0.89	1567	31	999	gi|255568281|ref|XP_002525115.1|
isotig00981	0	0.89	1591	31	999	gi|255568281|ref|XP_002525115.1|
isotig00982	2.04572e-103	0.88	833	2	499	gi|149391385|gb|ABR25710.1|
isotig00983	8.30542e-103	0.88	832	2	496	gi|149391385|gb|ABR25710.1|
isotig00984	1.11832e-102	0.88	856	2	496	gi|149391385|gb|ABR25710.1|
isotig00985	2.04572e-103	0.88	833	2	499	gi|149391385|gb|ABR25710.1|
isotig00986	8.30542e-103	0.88	832	2	496	gi|149391385|gb|ABR25710.1|
isotig00987	2.04572e-103	0.88	833	2	499	gi|149391385|gb|ABR25710.1|
isotig00988	8.30542e-103	0.88	832	2	496	gi|149391385|gb|ABR25710.1|
isotig00989	1.11832e-102	0.88	856	2	496	gi|149391385|gb|ABR25710.1|
isotig00990	7.11858e-42	0.76	833	1	300	gi|374256093|gb|AEZ00908.1|
isotig00991	7.11858e-42	0.76	832	1	300	gi|374256093|gb|AEZ00908.1|
isotig00992	1.11832e-102	0.88	856	2	496	gi|149391385|gb|ABR25710.1|
isotig00993	9.01228e-42	0.76	856	1	300	gi|374256093|gb|AEZ00908.1|
isotig00994	1.29646e-102	0.88	868	2	496	gi|149391385|gb|ABR25710.1|
isotig00995	1.73919e-102	0.88	892	2	496	gi|149391385|gb|ABR25710.1|
isotig00996	1.29646e-102	0.88	868	2	496	gi|149391385|gb|ABR25710.1|
isotig00997	1.29646e-102	0.88	868	2	496	gi|149391385|gb|ABR25710.1|
isotig00998	1.73919e-102	0.88	892	2	496	gi|149391385|gb|ABR25710.1|
isotig00999	1.73919e-102	0.88	892	2	496	gi|149391385|gb|ABR25710.1|
isotig01000	1.01264e-41	0.76	868	1	300	gi|374256093|gb|AEZ00908.1|
isotig01001	1.27465e-41	0.76	892	1	300	gi|374256093|gb|AEZ00908.1|
isotig01002	2.82259e-72	0.99	974	480	704	gi|356532139|ref|XP_003534631.1|
isotig01003	2.97779e-72	0.99	1011	480	704	gi|356532139|ref|XP_003534631.1|
isotig01004	2.11001e-91	0.72	1039	377	21	gi|357488201|ref|XP_003614388.1|
isotig01005	8.94221e-89	0.62	1019	488	39	gi|357488221|ref|XP_003614398.1|
isotig01006	1.15624e-81	0.61	997	335	21	gi|357488201|ref|XP_003614388.1|
isotig01007	2.85311e-72	0.99	980	480	704	gi|356532139|ref|XP_003534631.1|
isotig01008	5.53594e-49	0.74	871	869	660	gi|357488221|ref|XP_003614398.1|
isotig01009	1.16958e-47	0.89	520	229	474	gi|195610700|gb|ACG27180.1|
isotig01010	1.04841e-47	0.89	512	229	474	gi|195610700|gb|ACG27180.1|
isotig01011	4.45363e-69	0.78	500	419	21	gi|303291416|ref|XP_003064993.1|
isotig01012	3.96242e-69	0.78	492	419	21	gi|303291416|ref|XP_003064993.1|
isotig01013	1.67794e-37	0.94	478	215	21	gi|253761548|ref|XP_002489151.1|
isotig01014	1.56238e-37	0.94	470	215	21	gi|253761548|ref|XP_002489151.1|
isotig01015	1.33985e-20	0.79	352	166	306	gi|253760055|ref|XP_002488965.1|
isotig01016	1.2045e-20	0.79	344	166	306	gi|253760055|ref|XP_002488965.1|
isotig01017	5.39368e-37	0.92	319	212	21	gi|253761548|ref|XP_002489151.1|
isotig01018	8.55477e-42	0.84	783	112	258	gi|302595936|sp|Q9M9L0.2|APC11_ARATH
isotig01019	3.20608e-42	0.84	522	112	258	gi|302595936|sp|Q9M9L0.2|APC11_ARATH
isotig01020	2.90216e-42	0.84	476	112	258	gi|302595936|sp|Q9M9L0.2|APC11_ARATH
isotig01021	2.93789e-42	0.84	488	112	258	gi|302595936|sp|Q9M9L0.2|APC11_ARATH
isotig01022	2.98918e-42	0.84	514	112	258	gi|302595936|sp|Q9M9L0.2|APC11_ARATH
isotig01023	2.98918e-42	0.84	513	112	258	gi|302595936|sp|Q9M9L0.2|APC11_ARATH
isotig01024	2.87616e-42	0.84	480	112	258	gi|302595936|sp|Q9M9L0.2|APC11_ARATH
isotig01025	2.88916e-42	0.84	479	112	258	gi|302595936|sp|Q9M9L0.2|APC11_ARATH
isotig01026	2.88615e-42	0.84	437	112	258	gi|302595936|sp|Q9M9L0.2|APC11_ARATH
isotig01027	2.89787e-42	0.84	495	112	258	gi|302595936|sp|Q9M9L0.2|APC11_ARATH
isotig01028	2.92768e-42	0.84	449	112	258	gi|302595936|sp|Q9M9L0.2|APC11_ARATH
isotig01029	2.88484e-42	0.84	363	112	258	gi|302595936|sp|Q9M9L0.2|APC11_ARATH
isotig01030	7.05467e-73	0.95	816	588	235	gi|99033687|gb|ABF61865.1|
isotig01031	2.47936e-72	0.94	804	576	223	gi|99033687|gb|ABF61865.1|
isotig01032	2.15486e-72	0.94	793	565	212	gi|99033687|gb|ABF61865.1|
isotig01033	4.19976e-72	0.93	761	533	180	gi|99033687|gb|ABF61865.1|
isotig01034	2.83102e-73	0.95	739	511	158	gi|99033687|gb|ABF61865.1|
isotig01035	2.41892e-50	0.93	783	2	268	gi|99033683|gb|ABF61863.1|
isotig01036	6.83067e-52	0.93	477	2	268	gi|99033683|gb|ABF61863.1|
isotig01037	4.49185e-52	0.93	444	2	268	gi|99033683|gb|ABF61863.1|
isotig01038	3.56393e-52	0.93	425	2	268	gi|99033683|gb|ABF61863.1|
isotig01039	2.39286e-34	0.91	373	372	181	gi|350536011|ref|NP_001234225.1|
isotig01040	1.30126e-70	0.92	905	861	502	gi|224141383|ref|XP_002324052.1|
isotig01041	1.30126e-70	0.92	904	861	502	gi|224141383|ref|XP_002324052.1|
isotig01042	1.25843e-70	0.92	904	860	501	gi|224141383|ref|XP_002324052.1|
isotig01043	1.30126e-70	0.92	905	861	502	gi|224141383|ref|XP_002324052.1|
isotig01044	1.25843e-70	0.92	903	860	501	gi|224141383|ref|XP_002324052.1|
isotig01045	1.25843e-70	0.92	904	860	501	gi|224141383|ref|XP_002324052.1|
isotig01046	1.17701e-70	0.92	896	852	493	gi|224141383|ref|XP_002324052.1|
isotig01047	1.17701e-70	0.92	895	852	493	gi|224141383|ref|XP_002324052.1|
isotig01048	1.17701e-70	0.92	896	852	493	gi|224141383|ref|XP_002324052.1|
isotig01049	5.38549e-71	0.92	829	785	426	gi|224141383|ref|XP_002324052.1|
isotig01050	5.38549e-71	0.92	828	785	426	gi|224141383|ref|XP_002324052.1|
isotig01051	5.38549e-71	0.92	828	784	425	gi|224141383|ref|XP_002324052.1|
isotig01052	5.38549e-71	0.92	829	785	426	gi|224141383|ref|XP_002324052.1|
isotig01053	5.38549e-71	0.92	827	784	425	gi|224141383|ref|XP_002324052.1|
isotig01054	5.38549e-71	0.92	828	784	425	gi|224141383|ref|XP_002324052.1|
isotig01055	4.85518e-71	0.92	820	776	417	gi|224141383|ref|XP_002324052.1|
isotig01056	4.85518e-71	0.92	819	776	417	gi|224141383|ref|XP_002324052.1|
isotig01057	4.85518e-71	0.92	820	776	417	gi|224141383|ref|XP_002324052.1|
isotig01058	9.53522e-72	0.92	680	636	277	gi|224141383|ref|XP_002324052.1|
isotig01059	9.53522e-72	0.92	679	636	277	gi|224141383|ref|XP_002324052.1|
isotig01060	9.53522e-72	0.92	680	636	277	gi|224141383|ref|XP_002324052.1|
isotig01061	9.18826e-72	0.92	677	633	274	gi|224141383|ref|XP_002324052.1|
isotig01062	9.18826e-72	0.92	676	633	274	gi|224141383|ref|XP_002324052.1|
isotig01063	9.18826e-72	0.92	677	633	274	gi|224141383|ref|XP_002324052.1|
isotig01064	7.10388e-72	0.92	656	612	253	gi|224141383|ref|XP_002324052.1|
isotig01065	7.10388e-72	0.92	655	612	253	gi|224141383|ref|XP_002324052.1|
isotig01066	7.10388e-72	0.92	656	612	253	gi|224141383|ref|XP_002324052.1|
isotig01067	3.63004e-72	0.92	604	560	201	gi|224141383|ref|XP_002324052.1|
isotig01068	3.63004e-72	0.92	603	560	201	gi|224141383|ref|XP_002324052.1|
isotig01069	3.63004e-72	0.92	604	560	201	gi|224141383|ref|XP_002324052.1|
isotig01070	3.63004e-72	0.92	604	560	201	gi|224141383|ref|XP_002324052.1|
isotig01071	3.63004e-72	0.92	603	560	201	gi|224141383|ref|XP_002324052.1|
isotig01072	3.63004e-72	0.92	604	560	201	gi|224141383|ref|XP_002324052.1|
isotig01073	7.59423e-29	0.54	545	429	7	gi|358057767|dbj|GAA96378.1|
isotig01074	2.66326e-29	0.55	544	428	12	gi|358057767|dbj|GAA96378.1|
isotig01075	3.6153e-29	0.55	539	423	4	gi|358057767|dbj|GAA96378.1|
isotig01076	7.11353e-29	0.54	540	424	5	gi|358057767|dbj|GAA96378.1|
isotig01077	7.59423e-29	0.54	544	429	7	gi|358057767|dbj|GAA96378.1|
isotig01078	2.66326e-29	0.55	543	428	12	gi|358057767|dbj|GAA96378.1|
isotig01079	3.6153e-29	0.55	538	423	4	gi|358057767|dbj|GAA96378.1|
isotig01080	7.11353e-29	0.54	539	424	5	gi|358057767|dbj|GAA96378.1|
isotig01081	9.96539e-30	0.55	544	429	7	gi|358057767|dbj|GAA96378.1|
isotig01082	3.48882e-30	0.56	543	428	12	gi|358057767|dbj|GAA96378.1|
isotig01083	4.73752e-30	0.55	538	423	4	gi|358057767|dbj|GAA96378.1|
isotig01084	9.32989e-30	0.55	539	424	5	gi|358057767|dbj|GAA96378.1|
isotig01085	1.19119e-32	0.48	547	400	17	gi|328853743|gb|EGG02880.1|
isotig01086	1.19119e-32	0.48	546	399	16	gi|328853743|gb|EGG02880.1|
isotig01087	2.77503e-33	0.48	541	394	8	gi|328853743|gb|EGG02880.1|
isotig01088	1.11493e-32	0.48	542	395	12	gi|328853743|gb|EGG02880.1|
isotig01089	5.44499e-30	0.55	520	429	7	gi|358057767|dbj|GAA96378.1|
isotig01090	1.90262e-30	0.56	519	428	12	gi|358057767|dbj|GAA96378.1|
isotig01091	2.58262e-30	0.55	514	423	4	gi|358057767|dbj|GAA96378.1|
isotig01092	5.09108e-30	0.55	515	424	5	gi|358057767|dbj|GAA96378.1|
isotig01093	5.44499e-30	0.55	521	429	7	gi|358057767|dbj|GAA96378.1|
isotig01094	1.90262e-30	0.56	520	428	12	gi|358057767|dbj|GAA96378.1|
isotig01095	2.58262e-30	0.55	515	423	4	gi|358057767|dbj|GAA96378.1|
isotig01096	5.09108e-30	0.55	516	424	5	gi|358057767|dbj|GAA96378.1|
isotig01097	7.10666e-31	0.56	521	429	7	gi|358057767|dbj|GAA96378.1|
isotig01098	2.47934e-31	0.56	520	428	12	gi|358057767|dbj|GAA96378.1|
isotig01099	3.36616e-31	0.56	515	423	4	gi|358057767|dbj|GAA96378.1|
isotig01100	6.64167e-31	0.55	516	424	5	gi|358057767|dbj|GAA96378.1|
isotig01101	9.12454e-33	0.48	524	400	17	gi|328853743|gb|EGG02880.1|
isotig01102	9.12454e-33	0.48	523	399	16	gi|328853743|gb|EGG02880.1|
isotig01103	2.12065e-33	0.48	518	394	8	gi|328853743|gb|EGG02880.1|
isotig01104	8.52984e-33	0.48	519	395	12	gi|328853743|gb|EGG02880.1|
isotig01105	2.06611e-75	0.84	842	811	383	gi|116782232|gb|ABK22422.1|
isotig01106	2.06611e-75	0.84	842	811	383	gi|116782232|gb|ABK22422.1|
isotig01107	9.17488e-76	0.84	772	741	313	gi|116782232|gb|ABK22422.1|
isotig01108	9.17488e-76	0.84	772	741	313	gi|116782232|gb|ABK22422.1|
isotig01109	7.39679e-76	0.84	756	725	297	gi|116782232|gb|ABK22422.1|
isotig01110	7.39679e-76	0.84	756	725	297	gi|116782232|gb|ABK22422.1|
isotig01111	6.4022e-76	0.84	744	713	285	gi|116782232|gb|ABK22422.1|
isotig01112	6.4022e-76	0.84	744	713	285	gi|116782232|gb|ABK22422.1|
isotig01113	3.19646e-76	0.84	686	655	227	gi|116782232|gb|ABK22422.1|
isotig01114	3.19646e-76	0.84	687	656	228	gi|116782232|gb|ABK22422.1|
isotig01115	3.19646e-76	0.84	686	655	227	gi|116782232|gb|ABK22422.1|
isotig01116	3.19646e-76	0.84	687	656	228	gi|116782232|gb|ABK22422.1|
isotig01117	3.19646e-76	0.84	686	655	227	gi|116782232|gb|ABK22422.1|
isotig01118	3.19646e-76	0.84	686	655	227	gi|116782232|gb|ABK22422.1|
isotig01119	2.96912e-76	0.84	680	649	221	gi|116782232|gb|ABK22422.1|
isotig01120	2.96912e-76	0.84	680	649	221	gi|116782232|gb|ABK22422.1|
isotig01121	2.96912e-76	0.84	681	650	222	gi|116782232|gb|ABK22422.1|
isotig01122	2.96912e-76	0.84	681	650	222	gi|116782232|gb|ABK22422.1|
isotig01123	6.77247e-59	0.83	1157	168	503	gi|357111268|ref|XP_003557436.1|
isotig01124	2.58681e-85	0.79	771	81	557	gi|99033697|gb|ABF61870.1|
isotig01125	1.92622e-85	0.79	747	81	557	gi|99033697|gb|ABF61870.1|
isotig01126	2.68388e-85	0.79	773	81	557	gi|99033697|gb|ABF61870.1|
isotig01127	1.72324e-85	0.79	739	81	557	gi|99033697|gb|ABF61870.1|
isotig01128	1.28065e-85	0.79	713	81	557	gi|99033697|gb|ABF61870.1|
isotig01129	2.92887e-61	0.84	762	166	501	gi|357111268|ref|XP_003557436.1|
isotig01130	8.55727e-46	0.82	490	2	277	gi|99033697|gb|ABF61870.1|
isotig01131	9.20992e-46	0.82	496	2	277	gi|99033697|gb|ABF61870.1|
isotig01132	6.36399e-46	0.82	466	2	277	gi|99033697|gb|ABF61870.1|
isotig01133	6.37079e-36	0.75	467	2	253	gi|99033697|gb|ABF61870.1|
isotig01134	5.68938e-46	0.82	458	2	277	gi|99033697|gb|ABF61870.1|
isotig01135	4.7754e-36	0.75	443	2	253	gi|99033697|gb|ABF61870.1|
isotig01136	6.60299e-36	0.75	469	2	253	gi|99033697|gb|ABF61870.1|
isotig01137	4.28058e-36	0.75	435	2	253	gi|99033697|gb|ABF61870.1|
isotig01138	3.0712e-36	0.75	407	2	253	gi|99033697|gb|ABF61870.1|
isotig01139	5.01212e-63	0.74	922	922	503	gi|125596938|gb|EAZ36718.1|
isotig01140	5.01212e-63	0.74	923	923	504	gi|125596938|gb|EAZ36718.1|
isotig01141	4.39529e-63	0.74	911	911	492	gi|125596938|gb|EAZ36718.1|
isotig01142	4.69434e-63	0.74	917	917	498	gi|125596938|gb|EAZ36718.1|
isotig01143	6.93886e-63	0.74	952	952	533	gi|125596938|gb|EAZ36718.1|
isotig01144	9.90271e-64	0.74	777	777	358	gi|125596938|gb|EAZ36718.1|
isotig01151	4.71256e-65	0.74	528	528	109	gi|125596938|gb|EAZ36718.1|
isotig01168	3.80599e-152	0.65	1977	1424	231	gi|356523657|ref|XP_003530453.1|
isotig01169	3.80599e-152	0.65	1977	1424	231	gi|356523657|ref|XP_003530453.1|
isotig01170	4.18658e-152	0.65	1986	1433	240	gi|356523657|ref|XP_003530453.1|
isotig01171	4.18658e-152	0.65	1986	1433	240	gi|356523657|ref|XP_003530453.1|
isotig01172	2.00967e-158	0.79	1979	1193	225	gi|168424|gb|AAA92743.1|
isotig01173	2.21605e-158	0.79	1988	1202	234	gi|168424|gb|AAA92743.1|
isotig01174	0	0.77	1923	1370	177	gi|168424|gb|AAA92743.1|
isotig01175	1.38284e-98	0.65	1430	877	155	gi|729620|sp|Q03684.1|BIP4_TOBAC
isotig01176	2.13478e-102	0.67	1430	877	155	gi|211906506|gb|ACJ11746.1|
isotig01177	3.82087e-130	0.93	1432	655	155	gi|10944737|emb|CAC14168.1|
isotig01178	6.55928e-56	0.83	790	542	231	gi|118487683|gb|ABK95666.1|
isotig01179	7.23849e-56	0.83	799	551	240	gi|118487683|gb|ABK95666.1|
isotig01180	4.04899e-67	0.95	674	644	318	gi|356557465|ref|XP_003547036.1|
isotig01181	1.64616e-90	0.85	2142	1201	1377	gi|357488225|ref|XP_003614400.1|
isotig01182	1.43552e-90	0.85	1909	968	1144	gi|357488225|ref|XP_003614400.1|
isotig01183	1.33736e-90	0.85	1809	868	1044	gi|357488225|ref|XP_003614400.1|
isotig01184	3.62476e-75	0.67	1620	1492	953	gi|357488199|ref|XP_003614387.1|
isotig01185	2.95977e-75	0.67	1387	1259	720	gi|357488199|ref|XP_003614387.1|
isotig01186	2.67719e-75	0.67	1287	1159	620	gi|357488199|ref|XP_003614387.1|
isotig01187	1.89412e-51	0.6	1347	407	874	gi|357488225|ref|XP_003614400.1|
isotig01188	1.55331e-55	0.66	827	425	712	gi|357488207|ref|XP_003614391.1|
isotig01189	1.54819e-44	0.95	825	434	246	gi|357488199|ref|XP_003614387.1|
isotig01190	1.07587e-57	0.71	826	695	246	gi|356551344|ref|XP_003544036.1|
isotig01191	1.55309e-33	0.93	822	455	246	gi|356545626|ref|XP_003541238.1|
isotig01192	1.55309e-33	0.93	822	455	246	gi|356545626|ref|XP_003541238.1|
isotig01193	1.47187e-33	0.93	815	455	246	gi|356545626|ref|XP_003541238.1|
isotig01194	4.7164e-19	0.84	587	1	132	gi|255579259|ref|XP_002530475.1|
isotig01195	5.46925e-13	0.74	464	448	323	gi|115476734|ref|NP_001061963.1|
isotig01196	3.02985e-13	0.74	403	387	262	gi|115476734|ref|NP_001061963.1|
isotig01197	2.15659e-06	0.59	386	338	246	gi|326489360|dbj|BAK01663.1|
isotig01198	3.98724e-14	0.76	404	388	263	gi|115476734|ref|NP_001061963.1|
isotig01199	3.1382e-19	0.84	398	1	132	gi|255579259|ref|XP_002530475.1|
isotig01200	3.1382e-19	0.84	397	1	132	gi|255579259|ref|XP_002530475.1|
isotig01201	2.93752e-13	0.74	402	386	261	gi|115476734|ref|NP_001061963.1|
isotig01204	3.07396e-19	0.84	307	1	132	gi|255579259|ref|XP_002530475.1|
isotig01206	1.22411e-16	0.84	297	296	186	gi|255633684|gb|ACU17202.1|
isotig01207	1.31595e-16	0.84	301	300	190	gi|255633684|gb|ACU17202.1|
isotig01208	1.22411e-16	0.84	296	295	185	gi|255633684|gb|ACU17202.1|
isotig01209	9.72022e-19	0.92	289	288	178	gi|255629690|gb|ACU15194.1|
isotig01210	1.00861e-18	0.92	293	292	182	gi|255629690|gb|ACU15194.1|
isotig01211	3.51327e-19	0.61	288	288	121	gi|217070130|gb|ACJ83425.1|
isotig01213	5.98451e-06	0.46	269	268	131	gi|207093554|ref|ZP_03241341.1|
isotig01214	8.98474e-31	0.51	2450	576	232	gi|357148880|ref|XP_003574925.1|
isotig01215	1.79713e-37	0.93	2144	223	2	gi|18419618|gb|AAL69377.1|AF462214_1
isotig01216	1.85619e-58	0.45	2256	960	109	gi|60498693|dbj|BAD90701.1|
isotig01217	6.71672e-12	0.74	1872	769	653	gi|297840943|ref|XP_002888353.1|
isotig01218	6.72872e-12	0.74	1876	773	657	gi|297840943|ref|XP_002888353.1|
isotig01219	1.37337e-21	0.77	1454	14	211	gi|340806892|gb|AEK71527.1|
isotig01220	3.88361e-76	0.45	1074	726	232	gi|357130761|ref|XP_003567015.1|
isotig01221	3.0436e-67	0.77	565	511	116	gi|182408102|gb|ACB87734.1|
isotig01222	2.05267e-10	0.7	542	483	352	gi|242066798|ref|XP_002454688.1|
isotig01223	1.75283e-09	0.34	542	483	79	gi|242066798|ref|XP_002454688.1|
isotig01224	6.53506e-98	0.71	886	885	259	gi|295913706|gb|ADG58094.1|
isotig01225	1.93527e-115	0.97	888	835	344	gi|295913354|gb|ADG57931.1|
isotig01226	1.16572e-112	0.98	873	872	504	gi|295913706|gb|ADG58094.1|
isotig01227	2.62696e-134	0.96	875	822	256	gi|295913706|gb|ADG58094.1|
isotig01228	3.18002e-61	0.86	733	732	409	gi|295913485|gb|ADG57992.1|
isotig01229	1.28527e-60	0.85	734	733	410	gi|295913485|gb|ADG57992.1|
isotig01230	8.86943e-62	0.86	627	626	303	gi|295913485|gb|ADG57992.1|
isotig01231	3.72596e-61	0.85	629	628	305	gi|295913485|gb|ADG57992.1|
isotig01232	1.61876e-39	1	509	402	256	gi|295913706|gb|ADG58094.1|
isotig01233	6.69137e-64	0.85	380	379	50	gi|295913485|gb|ADG57992.1|
isotig01234	3.53835e-86	0.81	913	91	558	gi|359475330|ref|XP_003631658.1|
isotig01235	2.23453e-86	0.81	875	91	558	gi|359475330|ref|XP_003631658.1|
isotig01236	3.53835e-86	0.81	913	91	558	gi|359475330|ref|XP_003631658.1|
isotig01237	2.23453e-86	0.81	875	91	558	gi|359475330|ref|XP_003631658.1|
isotig01238	3.53835e-86	0.81	913	91	558	gi|359475330|ref|XP_003631658.1|
isotig01239	2.23453e-86	0.81	875	91	558	gi|359475330|ref|XP_003631658.1|
isotig01240	7.12077e-86	0.81	913	91	558	gi|359475330|ref|XP_003631658.1|
isotig01241	4.49877e-86	0.81	875	91	558	gi|359475330|ref|XP_003631658.1|
isotig01242	5.03771e-86	0.78	797	91	561	gi|359475330|ref|XP_003631658.1|
isotig01243	8.63779e-32	0.68	620	2	265	gi|6911144|gb|AAF31403.1|AF200322_1
isotig01244	5.72839e-32	0.68	582	2	265	gi|6911144|gb|AAF31403.1|AF200322_1
isotig01245	8.63779e-32	0.68	620	2	265	gi|6911144|gb|AAF31403.1|AF200322_1
isotig01246	5.72839e-32	0.68	582	2	265	gi|6911144|gb|AAF31403.1|AF200322_1
isotig01247	5.47513e-21	0.67	561	30	206	gi|6911144|gb|AAF31403.1|AF200322_1
isotig01248	8.63779e-32	0.68	620	2	265	gi|6911144|gb|AAF31403.1|AF200322_1
isotig01249	3.73411e-21	0.67	523	30	206	gi|6911144|gb|AAF31403.1|AF200322_1
isotig01250	5.72839e-32	0.68	582	2	265	gi|6911144|gb|AAF31403.1|AF200322_1
isotig01251	5.47513e-21	0.67	561	30	206	gi|6911144|gb|AAF31403.1|AF200322_1
isotig01252	3.73411e-21	0.67	523	30	206	gi|6911144|gb|AAF31403.1|AF200322_1
isotig01253	5.47513e-21	0.67	561	30	206	gi|6911144|gb|AAF31403.1|AF200322_1
isotig01254	3.73411e-21	0.67	523	30	206	gi|6911144|gb|AAF31403.1|AF200322_1
isotig01255	2.30199e-91	0.91	765	697	245	gi|47026912|gb|AAT08677.1|
isotig01256	2.21666e-91	0.91	762	694	242	gi|47026912|gb|AAT08677.1|
isotig01257	1.32413e-90	0.9	765	697	245	gi|47026912|gb|AAT08677.1|
isotig01258	1.27607e-90	0.9	762	694	242	gi|47026912|gb|AAT08677.1|
isotig01259	1.65954e-79	0.85	764	696	265	gi|47026912|gb|AAT08677.1|
isotig01260	2.38844e-91	0.91	769	701	249	gi|47026912|gb|AAT08677.1|
isotig01261	1.59953e-79	0.85	761	693	262	gi|47026912|gb|AAT08677.1|
isotig01262	2.67075e-90	0.9	765	697	242	gi|47026912|gb|AAT08677.1|
isotig01263	2.57446e-90	0.9	762	694	239	gi|47026912|gb|AAT08677.1|
isotig01264	1.37504e-90	0.9	769	701	249	gi|47026912|gb|AAT08677.1|
isotig01265	1.53811e-89	0.89	765	697	242	gi|47026912|gb|AAT08677.1|
isotig01266	1.48141e-89	0.89	762	694	239	gi|47026912|gb|AAT08677.1|
isotig01267	1.72036e-79	0.85	768	700	269	gi|47026912|gb|AAT08677.1|
isotig01268	2.87731e-90	0.9	770	702	247	gi|47026912|gb|AAT08677.1|
isotig01269	2.47697e-91	0.91	770	702	250	gi|47026912|gb|AAT08677.1|
isotig01270	1.65488e-89	0.89	770	702	247	gi|47026912|gb|AAT08677.1|
isotig01271	1.42674e-90	0.9	770	702	250	gi|47026912|gb|AAT08677.1|
isotig01272	5.78886e-90	0.89	770	702	250	gi|47026912|gb|AAT08677.1|
isotig01273	1.49872e-65	0.85	761	693	442	gi|47026912|gb|AAT08677.1|
isotig01274	4.06038e-31	0.54	723	111	485	gi|343887314|dbj|BAK61860.1|
isotig01275	4.41729e-31	0.54	733	111	485	gi|343887314|dbj|BAK61860.1|
isotig01276	2.7165e-31	0.54	680	111	485	gi|343887314|dbj|BAK61860.1|
isotig01277	2.7165e-31	0.54	681	111	485	gi|343887314|dbj|BAK61860.1|
isotig01278	2.56165e-31	0.54	674	111	485	gi|343887314|dbj|BAK61860.1|
isotig01279	2.487e-31	0.54	672	111	485	gi|343887314|dbj|BAK61860.1|
isotig01280	2.60741e-31	0.54	640	28	402	gi|343887314|dbj|BAK61860.1|
isotig01281	2.85437e-31	0.54	650	28	402	gi|343887314|dbj|BAK61860.1|
isotig01282	1.69432e-31	0.54	597	28	402	gi|343887314|dbj|BAK61860.1|
isotig01283	1.69432e-31	0.54	598	28	402	gi|343887314|dbj|BAK61860.1|
isotig01284	1.54155e-31	0.54	589	28	402	gi|343887314|dbj|BAK61860.1|
isotig01285	1.59106e-31	0.54	592	28	402	gi|343887314|dbj|BAK61860.1|
isotig01286	0	0.94	1541	385	1260	gi|225436371|ref|XP_002270884.1|
isotig01287	4.97512e-24	0.78	639	49	213	gi|356542493|ref|XP_003539701.1|
isotig01288	6.83459e-24	0.78	676	49	213	gi|356542493|ref|XP_003539701.1|
isotig01289	5.841e-24	0.78	658	49	213	gi|356542493|ref|XP_003539701.1|
isotig01290	4.71247e-24	0.78	635	49	213	gi|356542493|ref|XP_003539701.1|
isotig01291	6.65996e-24	0.78	672	49	213	gi|356542493|ref|XP_003539701.1|
isotig01292	5.68884e-24	0.78	654	49	213	gi|356542493|ref|XP_003539701.1|
isotig01293	3.09916e-24	0.78	590	49	213	gi|356542493|ref|XP_003539701.1|
isotig01294	3.01167e-24	0.78	586	49	213	gi|356542493|ref|XP_003539701.1|
isotig01295	3.11584e-30	0.68	538	531	271	gi|269914451|pdb|3HDL|A
isotig01300	0	0.84	2176	2174	1161	gi|147780878|emb|CAN68249.1|
isotig01301	9.55835e-102	0.88	1275	78	584	gi|255551769|ref|XP_002516930.1|
isotig01302	0	0.84	1394	1392	379	gi|147780878|emb|CAN68249.1|
isotig01303	0	0.84	1365	1363	350	gi|147780878|emb|CAN68249.1|
isotig01304	3.66552e-103	0.88	990	78	584	gi|255551769|ref|XP_002516930.1|
isotig01305	3.66552e-103	0.88	991	78	584	gi|255551769|ref|XP_002516930.1|
isotig01306	5.68994e-104	0.88	838	78	584	gi|255551769|ref|XP_002516930.1|
isotig01307	1.93134e-43	0.87	729	74	325	gi|242063702|ref|XP_002453140.1|
isotig01309	3.79099e-11	0.65	464	2	130	gi|255640816|gb|ACU20691.1|
isotig01311	5.13433e-118	0.62	1666	384	1313	gi|242058545|ref|XP_002458418.1|
isotig01312	4.97587e-118	0.62	1663	384	1313	gi|242058545|ref|XP_002458418.1|
isotig01313	1.08319e-117	0.62	1737	384	1313	gi|242058545|ref|XP_002458418.1|
isotig01314	3.63147e-118	0.62	1633	384	1313	gi|242058545|ref|XP_002458418.1|
isotig01315	3.51538e-118	0.62	1630	384	1313	gi|242058545|ref|XP_002458418.1|
isotig01316	7.71078e-118	0.62	1704	384	1313	gi|242058545|ref|XP_002458418.1|
isotig01317	3.98138e-24	0.82	469	2	154	gi|224149902|ref|XP_002336882.1|
isotig01319	4.13937e-09	0.58	195	193	86	gi|217070204|gb|ACJ83462.1|
isotig01320	1.20943e-154	0.76	1991	16	882	gi|12583812|gb|AAG59664.1|AC084319_22
isotig01321	5.72786e-157	0.76	1514	16	882	gi|12583812|gb|AAG59664.1|AC084319_22
isotig01322	1.03101e-157	0.76	1369	16	882	gi|12583812|gb|AAG59664.1|AC084319_22
isotig01323	1.77459e-158	0.76	1224	16	882	gi|12583812|gb|AAG59664.1|AC084319_22
isotig01324	1.41796e-158	0.76	1206	16	882	gi|12583812|gb|AAG59664.1|AC084319_22
isotig01325	1.01316e-158	0.76	1180	16	882	gi|12583812|gb|AAG59664.1|AC084319_22
isotig01326	1.69679e-57	0.64	907	54	527	gi|225439213|ref|XP_002276082.1|
isotig01327	1.32313e-55	0.63	892	39	512	gi|225439213|ref|XP_002276082.1|
isotig01328	3.63527e-12	0.88	384	379	278	gi|225441886|ref|XP_002284342.1|
isotig01337	1.03845e-141	0.93	1385	390	848	gi|295913675|gb|ADG58079.1|
isotig01338	0	0.97	1386	390	1187	gi|295913675|gb|ADG58079.1|
isotig01339	0	0.97	1386	390	1187	gi|295913675|gb|ADG58079.1|
isotig01340	0	0.98	1293	390	1172	gi|295913604|gb|ADG58047.1|
isotig01341	0	0.95	1293	390	1187	gi|295913675|gb|ADG58079.1|
isotig01342	6.54535e-79	0.91	660	37	438	gi|295913556|gb|ADG58025.1|
isotig01343	7.11023e-34	0.72	541	5	259	gi|297839527|ref|XP_002887645.1|
isotig01344	7.11023e-34	0.72	541	5	259	gi|297839527|ref|XP_002887645.1|
isotig01345	4.59911e-31	0.72	530	5	244	gi|297839527|ref|XP_002887645.1|
isotig01346	4.16352e-31	0.72	522	5	244	gi|297839527|ref|XP_002887645.1|
isotig01347	4.59911e-31	0.72	530	5	244	gi|297839527|ref|XP_002887645.1|
isotig01348	4.16352e-31	0.72	522	5	244	gi|297839527|ref|XP_002887645.1|
isotig01349	1.63073e-34	0.72	417	5	259	gi|297839527|ref|XP_002887645.1|
isotig01350	1.57195e-34	0.72	412	5	259	gi|297839527|ref|XP_002887645.1|
isotig01351	1.44551e-33	0.72	482	5	259	gi|297839527|ref|XP_002887645.1|
isotig01352	1.10793e-31	0.72	406	5	244	gi|297839527|ref|XP_002887645.1|
isotig01353	9.93021e-32	0.72	399	5	244	gi|297839527|ref|XP_002887645.1|
isotig01354	1.03e-31	0.72	401	5	244	gi|297839527|ref|XP_002887645.1|
isotig01355	9.22691e-32	0.72	392	5	244	gi|297839527|ref|XP_002887645.1|
isotig01356	3.83164e-08	0.74	520	518	426	gi|217070130|gb|ACJ83425.1|
isotig01357	3.75396e-08	0.74	515	513	421	gi|217070130|gb|ACJ83425.1|
isotig01358	3.45296e-08	0.74	505	503	411	gi|217070130|gb|ACJ83425.1|
isotig01359	3.52664e-08	0.74	508	506	414	gi|217070130|gb|ACJ83425.1|
isotig01360	3.45296e-08	0.74	505	503	411	gi|217070130|gb|ACJ83425.1|
isotig01361	6.5411e-08	0.92	518	517	446	gi|255634078|gb|ACU17402.1|
isotig01362	6.41186e-08	0.92	514	513	442	gi|255634078|gb|ACU17402.1|
isotig01363	5.91093e-08	0.92	503	502	431	gi|255634078|gb|ACU17402.1|
isotig01364	6.03395e-08	0.92	506	505	434	gi|255634078|gb|ACU17402.1|
isotig01365	5.91093e-08	0.92	503	502	431	gi|255634078|gb|ACU17402.1|
isotig01366	5.82455e-13	0.57	187	185	36	gi|60602908|gb|AAX27911.1|
isotig01367	9.87049e-91	0.96	698	11	451	gi|296083584|emb|CBI23573.3|
isotig01368	1.3504e-90	0.98	696	27	449	gi|296083584|emb|CBI23573.3|
isotig01369	7.86146e-91	0.96	680	11	451	gi|296083584|emb|CBI23573.3|
isotig01370	1.07534e-90	0.98	678	27	449	gi|296083584|emb|CBI23573.3|
isotig01371	1.02534e-90	0.95	700	16	453	gi|296083584|emb|CBI23573.3|
isotig01372	8.16319e-91	0.95	682	16	453	gi|296083584|emb|CBI23573.3|
isotig01373	2.06719e-90	0.98	701	32	454	gi|296083584|emb|CBI23573.3|
isotig01374	1.64716e-90	0.98	683	32	454	gi|296083584|emb|CBI23573.3|
isotig01375	6.06559e-12	0.89	275	35	145	gi|170059756|ref|XP_001865500.1|
isotig01386	3.2119e-177	0.86	1091	1064	201	gi|225459918|ref|XP_002264295.1|
isotig01387	2.85857e-177	0.86	1080	1053	190	gi|225459918|ref|XP_002264295.1|
isotig01388	2.26789e-177	0.86	1064	1037	174	gi|225459918|ref|XP_002264295.1|
isotig01389	3.33818e-177	0.86	1093	1066	203	gi|225459918|ref|XP_002264295.1|
isotig01390	1.72378e-177	0.86	1043	1016	153	gi|225459918|ref|XP_002264295.1|
isotig01391	2.44601e-177	0.86	1068	1041	178	gi|225459918|ref|XP_002264295.1|
isotig01392	4.87558e-46	0.6	971	957	535	gi|225461983|ref|XP_002271592.1|
isotig01393	4.73895e-46	0.6	968	954	532	gi|225461983|ref|XP_002271592.1|
isotig01395	8.41916e-63	0.53	1054	924	211	gi|195628762|gb|ACG36211.1|
isotig01396	6.45626e-48	0.63	1053	923	618	gi|195628762|gb|ACG36211.1|
isotig01398	1.27702e-43	0.56	1045	915	472	gi|195628762|gb|ACG36211.1|
isotig01399	4.15218e-53	0.47	956	886	173	gi|242037779|ref|XP_002466284.1|
isotig01401	6.9901e-97	0.95	1183	364	840	gi|254802948|gb|ACT82769.1|
isotig01402	1.42467e-71	0.93	1186	539	841	gi|297810399|ref|XP_002873083.1|
isotig01403	1.36306e-71	0.93	1153	539	841	gi|297810399|ref|XP_002873083.1|
isotig01404	1.11066e-71	0.93	1014	539	841	gi|297810399|ref|XP_002873083.1|
isotig01405	1.12757e-71	0.93	1021	539	841	gi|297810399|ref|XP_002873083.1|
isotig01406	8.7387e-91	0.95	918	129	575	gi|254802948|gb|ACT82769.1|
isotig01407	8.7387e-91	0.95	918	129	575	gi|254802948|gb|ACT82769.1|
isotig01409	4.79969e-36	0.68	804	202	471	gi|326508032|dbj|BAJ86759.1|
isotig01410	4.79969e-36	0.68	804	202	471	gi|326508032|dbj|BAJ86759.1|
isotig01411	5.83019e-36	0.68	825	202	471	gi|326508032|dbj|BAJ86759.1|
isotig01412	1.2693e-15	0.79	426	426	307	gi|217070496|gb|ACJ83608.1|
isotig01413	8.35853e-12	0.62	418	418	278	gi|217070122|gb|ACJ83421.1|
isotig01414	2.09518e-23	0.9	525	371	523	gi|326514968|dbj|BAJ99845.1|
isotig01416	5.57575e-29	0.81	543	1	171	gi|356572542|ref|XP_003554427.1|
isotig01417	5.39921e-29	0.81	542	1	171	gi|356572542|ref|XP_003554427.1|
isotig01418	5.39921e-29	0.81	540	1	171	gi|356572542|ref|XP_003554427.1|
isotig01419	5.061e-29	0.81	536	1	171	gi|356572542|ref|XP_003554427.1|
isotig01420	5.22746e-29	0.81	539	1	171	gi|356572542|ref|XP_003554427.1|
isotig01421	4.89927e-29	0.81	531	1	171	gi|356572542|ref|XP_003554427.1|
isotig01422	1.38859e-29	0.81	422	1	171	gi|356572542|ref|XP_003554427.1|
isotig01423	1.38859e-29	0.81	421	1	171	gi|356572542|ref|XP_003554427.1|
isotig01426	1.33986e-29	0.81	418	1	171	gi|356572542|ref|XP_003554427.1|
isotig01428	1.29281e-29	0.81	415	1	171	gi|356572542|ref|XP_003554427.1|
isotig01430	1.33986e-29	0.81	417	1	171	gi|356572542|ref|XP_003554427.1|
isotig01432	1.24724e-29	0.81	411	1	171	gi|356572542|ref|XP_003554427.1|
isotig01434	1.33986e-29	0.81	417	1	171	gi|356572542|ref|XP_003554427.1|
isotig01435	1.20323e-29	0.81	410	1	171	gi|356572542|ref|XP_003554427.1|
isotig01436	1.43886e-29	0.81	424	1	171	gi|356572542|ref|XP_003554427.1|
isotig01437	1.16063e-29	0.81	407	1	171	gi|356572542|ref|XP_003554427.1|
isotig01438	1.16063e-29	0.81	406	1	171	gi|356572542|ref|XP_003554427.1|
isotig01439	1.11947e-29	0.81	404	1	171	gi|356572542|ref|XP_003554427.1|
isotig01440	1.11947e-29	0.81	403	1	171	gi|356572542|ref|XP_003554427.1|
isotig01441	3.32087e-22	0.64	278	277	80	gi|255633684|gb|ACU17202.1|
isotig01442	4.71584e-22	0.76	279	277	128	gi|294993368|ref|ZP_06799059.1|
isotig01443	1.58613e-22	0.65	275	274	80	gi|255633684|gb|ACU17202.1|
isotig01444	6.51719e-24	0.67	272	271	80	gi|255633684|gb|ACU17202.1|
isotig01445	5.81356e-21	1	274	274	170	gi|255634122|gb|ACU17424.1|
isotig01446	2.084e-22	0.67	268	267	94	gi|255633684|gb|ACU17202.1|
isotig01447	3.90627e-23	0.66	274	274	80	gi|255633684|gb|ACU17202.1|
isotig01448	2.00465e-22	0.82	267	263	129	gi|255647345|gb|ACU24139.1|
isotig01451	2.77569e-21	0.57	263	259	29	gi|217070206|gb|ACJ83463.1|
isotig01454	1.48359e-64	1	734	219	461	gi|357476499|ref|XP_003608535.1|
isotig01455	1.48359e-64	1	734	219	461	gi|357476499|ref|XP_003608535.1|
isotig01456	1.51115e-64	1	741	219	461	gi|357476499|ref|XP_003608535.1|
isotig01457	1.4769e-64	1	726	211	453	gi|357476499|ref|XP_003608535.1|
isotig01458	1.48359e-64	1	734	219	461	gi|357476499|ref|XP_003608535.1|
isotig01459	1.51115e-64	1	741	219	461	gi|357476499|ref|XP_003608535.1|
isotig01460	1.4769e-64	1	726	211	453	gi|357476499|ref|XP_003608535.1|
isotig01461	1.39378e-64	1	711	219	461	gi|357476499|ref|XP_003608535.1|
isotig01462	1.48359e-64	1	733	211	453	gi|357476499|ref|XP_003608535.1|
isotig01463	1.51115e-64	1	741	219	461	gi|357476499|ref|XP_003608535.1|
isotig01464	1.4698e-64	1	731	219	461	gi|357476499|ref|XP_003608535.1|
isotig01465	1.4769e-64	1	726	211	453	gi|357476499|ref|XP_003608535.1|
isotig01466	1.39378e-64	1	711	219	461	gi|357476499|ref|XP_003608535.1|
isotig01467	1.48359e-64	1	733	211	453	gi|357476499|ref|XP_003608535.1|
isotig01468	1.4698e-64	1	731	219	461	gi|357476499|ref|XP_003608535.1|
isotig01469	1.36606e-64	1	703	211	453	gi|357476499|ref|XP_003608535.1|
isotig01470	1.39378e-64	1	711	219	461	gi|357476499|ref|XP_003608535.1|
isotig01471	1.48359e-64	1	733	211	453	gi|357476499|ref|XP_003608535.1|
isotig01472	1.46304e-64	1	723	211	453	gi|357476499|ref|XP_003608535.1|
isotig01473	1.4698e-64	1	731	219	461	gi|357476499|ref|XP_003608535.1|
isotig01474	1.36606e-64	1	703	211	453	gi|357476499|ref|XP_003608535.1|
isotig01475	1.46304e-64	1	723	211	453	gi|357476499|ref|XP_003608535.1|
isotig01476	1.36606e-64	1	703	211	453	gi|357476499|ref|XP_003608535.1|
isotig01477	1.46304e-64	1	723	211	453	gi|357476499|ref|XP_003608535.1|
isotig01478	9.54388e-58	0.8	687	659	333	gi|225432070|ref|XP_002280639.1|
isotig01479	1.68822e-48	0.82	686	658	383	gi|225432070|ref|XP_002280639.1|
isotig01480	4.70722e-58	0.8	625	597	271	gi|225432070|ref|XP_002280639.1|
isotig01481	8.26618e-49	0.82	624	596	321	gi|225432070|ref|XP_002280639.1|
isotig01482	4.70722e-58	0.8	627	599	273	gi|225432070|ref|XP_002280639.1|
isotig01483	8.5585e-49	0.82	626	598	323	gi|225432070|ref|XP_002280639.1|
isotig01484	1.82137e-58	0.8	549	521	195	gi|225432070|ref|XP_002280639.1|
isotig01485	3.41797e-49	0.82	548	520	245	gi|225432070|ref|XP_002280639.1|
isotig01486	2.63581e-58	0.8	577	549	223	gi|225432070|ref|XP_002280639.1|
isotig01487	4.71688e-49	0.82	576	548	273	gi|225432070|ref|XP_002280639.1|
isotig01488	1.62919e-58	0.8	538	510	184	gi|225432070|ref|XP_002280639.1|
isotig01489	2.95746e-49	0.82	537	509	234	gi|225432070|ref|XP_002280639.1|
isotig01490	1.11919e-58	0.8	508	480	154	gi|225432070|ref|XP_002280639.1|
isotig01491	2.05132e-49	0.82	507	479	204	gi|225432070|ref|XP_002280639.1|
isotig01492	1.94205e-36	0.96	594	95	262	gi|225442077|ref|XP_002271801.1|
isotig01493	1.94205e-36	0.96	594	96	263	gi|225442077|ref|XP_002271801.1|
isotig01494	1.81931e-36	0.96	587	95	262	gi|225442077|ref|XP_002271801.1|
isotig01495	1.81931e-36	0.96	587	96	263	gi|225442077|ref|XP_002271801.1|
isotig01496	1.87991e-36	0.96	591	95	262	gi|225442077|ref|XP_002271801.1|
isotig01497	6.14228e-37	0.96	492	95	262	gi|225442077|ref|XP_002271801.1|
isotig01498	6.14228e-37	0.96	492	96	263	gi|225442077|ref|XP_002271801.1|
isotig01499	1.76064e-36	0.96	584	95	262	gi|225442077|ref|XP_002271801.1|
isotig01500	2.00662e-36	0.96	597	101	268	gi|225442077|ref|XP_002271801.1|
isotig01501	5.93108e-37	0.96	489	95	262	gi|225442077|ref|XP_002271801.1|
isotig01502	1.87991e-36	0.96	590	101	268	gi|225442077|ref|XP_002271801.1|
isotig01503	6.3626e-37	0.96	495	101	268	gi|225442077|ref|XP_002271801.1|
isotig01504	8.74202e-145	0.85	1121	3	731	gi|225457677|ref|XP_002276502.1|
isotig01505	3.30202e-145	0.85	1044	3	731	gi|225457677|ref|XP_002276502.1|
isotig01506	1.86883e-145	0.85	999	3	731	gi|225457677|ref|XP_002276502.1|
isotig01507	5.95635e-87	0.78	911	4	483	gi|224029361|gb|ACN33756.1|
isotig01508	3.50013e-87	0.78	866	4	483	gi|224029361|gb|ACN33756.1|
isotig01510	2.32496e-87	0.78	802	4	483	gi|224029361|gb|ACN33756.1|
isotig01511	1.3902e-87	0.78	760	4	483	gi|224029361|gb|ACN33756.1|
isotig01512	5.26198e-11	0.72	561	17	133	gi|224029361|gb|ACN33756.1|
isotig01513	3.70352e-11	0.72	516	17	133	gi|224029361|gb|ACN33756.1|
isotig01514	3.01213e-11	0.74	452	17	133	gi|224029361|gb|ACN33756.1|
isotig01515	2.02649e-11	0.74	410	17	133	gi|224029361|gb|ACN33756.1|
isotig01516	2.21268e-69	0.56	1514	1415	840	gi|255558642|ref|XP_002520346.1|
isotig01517	2.21268e-69	0.56	1513	1414	839	gi|255558642|ref|XP_002520346.1|
isotig01518	5.72325e-72	0.56	909	810	235	gi|255558642|ref|XP_002520346.1|
isotig01519	5.72325e-72	0.56	911	812	237	gi|255558642|ref|XP_002520346.1|
isotig01520	1.46709e-24	0.75	760	3	173	gi|357165059|ref|XP_003580256.1|
isotig01521	1.46709e-24	0.75	759	3	173	gi|357165059|ref|XP_003580256.1|
isotig01522	1.32506e-24	0.75	748	3	173	gi|357165059|ref|XP_003580256.1|
isotig01523	1.32506e-24	0.75	747	3	173	gi|357165059|ref|XP_003580256.1|
isotig01524	2.68842e-24	0.75	833	3	173	gi|357165059|ref|XP_003580256.1|
isotig01525	1.07648e-24	0.75	724	3	173	gi|357165059|ref|XP_003580256.1|
isotig01526	1.18753e-81	0.89	794	771	349	gi|115449557|ref|NP_001048495.1|
isotig01527	9.21693e-82	0.89	773	750	328	gi|115449557|ref|NP_001048495.1|
isotig01528	3.67424e-82	0.89	698	675	253	gi|115449557|ref|NP_001048495.1|
isotig01529	4.4227e-82	0.89	714	691	269	gi|115449557|ref|NP_001048495.1|
isotig01530	1.5489e-80	0.89	748	725	303	gi|115449557|ref|NP_001048495.1|
isotig01531	3.6304e-64	0.84	671	669	364	gi|32400871|gb|AAP80667.1|AF479048_1
isotig01532	3.71242e-64	0.84	677	675	370	gi|32400871|gb|AAP80667.1|AF479048_1
isotig01533	2.75108e-64	0.84	601	599	294	gi|32400871|gb|AAP80667.1|AF479048_1
isotig01536	4.94363e-07	0.44	364	2	190	gi|217070636|gb|ACJ83678.1|
isotig01537	4.80906e-07	0.44	362	2	190	gi|217070636|gb|ACJ83678.1|
isotig01538	4.08595e-06	0.44	371	6	197	gi|217070636|gb|ACJ83678.1|
isotig01539	3.97968e-06	0.44	369	6	197	gi|217070636|gb|ACJ83678.1|
isotig01540	2.18263e-78	0.99	844	638	321	gi|224103313|ref|XP_002313006.1|
isotig01541	2.18263e-78	0.99	844	638	321	gi|224103313|ref|XP_002313006.1|
isotig01542	1.80872e-78	0.99	764	558	241	gi|224103313|ref|XP_002313006.1|
isotig01543	2.17216e-78	0.99	845	639	322	gi|224103313|ref|XP_002313006.1|
isotig01544	8.02402e-51	1	579	578	321	gi|2502085|gb|AAC12797.1|
isotig01545	8.02402e-51	1	579	578	321	gi|2502085|gb|AAC12797.1|
isotig01546	1.2978e-51	1	430	429	172	gi|2502085|gb|AAC12797.1|
isotig01547	3.48871e-138	0.91	1084	1011	346	gi|356504414|ref|XP_003520991.1|
isotig01548	3.49181e-106	0.94	1030	957	469	gi|356504414|ref|XP_003520991.1|
isotig01549	1.85028e-138	0.91	1034	961	296	gi|356504414|ref|XP_003520991.1|
isotig01550	1.85028e-138	0.91	1035	962	297	gi|356504414|ref|XP_003520991.1|
isotig01551	3.37125e-106	0.94	1010	937	449	gi|356504414|ref|XP_003520991.1|
isotig01552	3.37125e-106	0.94	1010	937	449	gi|356504414|ref|XP_003520991.1|
isotig01553	2.72698e-138	0.91	1036	963	298	gi|356504414|ref|XP_003520991.1|
isotig01554	2.31539e-18	0.51	599	598	377	gi|217070206|gb|ACJ83463.1|
isotig01555	2.20995e-11	0.81	569	569	474	gi|255629690|gb|ACU15194.1|
isotig01556	5.48481e-10	0.5	567	567	415	gi|255634368|gb|ACU17549.1|
isotig01557	1.06443e-62	0.99	546	3	305	gi|19611|emb|CAA31966.1|
isotig01558	7.32893e-63	0.99	516	3	305	gi|19611|emb|CAA31966.1|
isotig01559	7.07252e-63	0.99	514	3	305	gi|19611|emb|CAA31966.1|
isotig01560	1.78245e-48	0.96	514	2	256	gi|301783473|ref|XP_002927153.1|
isotig01561	1.23205e-48	0.96	484	2	256	gi|301783473|ref|XP_002927153.1|
isotig01562	1.18686e-48	0.96	482	2	256	gi|301783473|ref|XP_002927153.1|
isotig01565	3.2639e-63	0.99	453	3	305	gi|19611|emb|CAA31966.1|
isotig01566	2.79187e-63	0.99	441	3	305	gi|19611|emb|CAA31966.1|
isotig01567	5.56524e-49	0.96	421	2	256	gi|301783473|ref|XP_002927153.1|
isotig01568	4.7695e-49	0.96	409	2	256	gi|301783473|ref|XP_002927153.1|
isotig01569	2.18121e-35	0.97	2934	355	146	gi|372485746|gb|AEX96510.1|
isotig01570	2.18121e-35	0.97	2932	355	146	gi|372485746|gb|AEX96510.1|
isotig01571	1.56307e-25	0.77	2939	360	136	gi|372485740|gb|AEX96507.1|
isotig01572	1.24224e-33	0.94	2934	355	146	gi|372485746|gb|AEX96510.1|
isotig01573	1.56307e-25	0.77	2937	360	136	gi|372485740|gb|AEX96507.1|
isotig01574	1.24224e-33	0.94	2932	355	146	gi|372485746|gb|AEX96510.1|
isotig01575	1.32778e-45	0.99	2041	391	146	gi|372485746|gb|AEX96510.1|
isotig01576	2.13942e-35	0.82	2046	396	136	gi|372485740|gb|AEX96507.1|
isotig01577	9.08118e-44	0.96	2041	391	146	gi|372485746|gb|AEX96510.1|
isotig01578	1.63049e-40	0.97	388	355	146	gi|372485746|gb|AEX96510.1|
isotig01579	2.23492e-29	0.77	393	360	136	gi|372485740|gb|AEX96507.1|
isotig01580	1.55434e-38	0.94	388	355	146	gi|372485746|gb|AEX96510.1|
isotig01581	2.91836e-50	0.93	1407	720	989	gi|224138380|ref|XP_002326588.1|
isotig01582	2.91836e-50	0.93	1406	720	989	gi|224138380|ref|XP_002326588.1|
isotig01583	1.60656e-50	0.93	1327	720	989	gi|224138380|ref|XP_002326588.1|
isotig01584	1.59702e-49	0.92	1407	720	989	gi|224138380|ref|XP_002326588.1|
isotig01585	1.59702e-49	0.92	1406	720	989	gi|224138380|ref|XP_002326588.1|
isotig01586	9.60625e-51	0.93	1259	720	989	gi|224138380|ref|XP_002326588.1|
isotig01587	9.3767e-51	0.93	1258	720	989	gi|224138380|ref|XP_002326588.1|
isotig01588	8.85102e-50	0.92	1327	720	989	gi|224138380|ref|XP_002326588.1|
isotig01589	5.31921e-50	0.92	1259	720	989	gi|224138380|ref|XP_002326588.1|
isotig01590	5.19435e-50	0.92	1258	720	989	gi|224138380|ref|XP_002326588.1|
isotig01591	6.27162e-50	0.92	1281	720	989	gi|224138380|ref|XP_002326588.1|
isotig01593	5.77723e-135	0.91	3707	1685	981	gi|91208931|ref|YP_538966.1|
isotig01594	1.94411e-135	0.91	3536	1685	981	gi|91208931|ref|YP_538966.1|
isotig01595	1.32976e-124	0.85	2919	1660	1283	gi|357471541|ref|XP_003606055.1|
isotig01596	1.52415e-147	0.79	2931	1080	250	gi|357507779|ref|XP_003624178.1|
isotig01597	1.24642e-124	0.85	2748	1660	1283	gi|357471541|ref|XP_003606055.1|
isotig01598	1.96073e-114	0.89	2782	43	399	gi|1351279|sp|P48495.1|TPIS_PETHY
isotig01599	3.47993e-148	0.79	2760	1080	250	gi|357507779|ref|XP_003624178.1|
isotig01600	1.81783e-114	0.89	2611	43	399	gi|1351279|sp|P48495.1|TPIS_PETHY
isotig01601	9.61636e-27	0.98	2411	1465	1304	gi|374975032|gb|AFA27607.1|
isotig01602	1.48053e-39	0.95	2240	2238	2020	gi|305672109|gb|ADM63460.1|
isotig01603	8.302e-126	0.97	1661	806	246	gi|292559538|ref|YP_003540962.1|
isotig01604	6.11784e-115	0.89	1121	43	399	gi|1351279|sp|P48495.1|TPIS_PETHY
isotig01605	2.1885e-82	0.85	799	89	526	gi|337733640|gb|AEI72269.1|
isotig01606	1.63967e-82	0.85	777	89	526	gi|337733640|gb|AEI72269.1|
isotig01607	9.81648e-83	0.85	733	89	526	gi|337733640|gb|AEI72269.1|
isotig01608	2.11273e-82	0.85	797	89	526	gi|337733640|gb|AEI72269.1|
isotig01609	1.89276e-58	0.87	674	84	401	gi|337733640|gb|AEI72269.1|
isotig01610	1.42563e-58	0.87	652	84	401	gi|337733640|gb|AEI72269.1|
isotig01611	1.41519e-79	0.86	671	89	502	gi|337733640|gb|AEI72269.1|
isotig01612	8.61668e-59	0.87	608	84	401	gi|337733640|gb|AEI72269.1|
isotig01613	5.28327e-84	0.86	667	89	526	gi|337733640|gb|AEI72269.1|
isotig01614	1.82727e-58	0.87	672	84	401	gi|337733640|gb|AEI72269.1|
isotig01615	1.24109e-55	0.89	546	84	377	gi|337733640|gb|AEI72269.1|
isotig01616	4.69716e-60	0.89	542	84	401	gi|337733640|gb|AEI72269.1|
isotig01617	2.60445e-68	0.94	919	821	612	gi|346464701|gb|AEO32195.1|
isotig01618	2.15666e-68	0.94	822	724	515	gi|346464701|gb|AEO32195.1|
isotig01619	1.83893e-87	0.93	919	821	516	gi|225446515|ref|XP_002278788.1|
isotig01620	4.51648e-22	0.79	710	3	158	gi|255633684|gb|ACU17202.1|
isotig01621	1.52156e-87	0.93	822	724	419	gi|225446515|ref|XP_002278788.1|
isotig01622	1.43996e-18	0.45	613	597	286	gi|356572926|ref|XP_003554616.1|
isotig01623	1.16131e-22	0.79	558	3	158	gi|255633684|gb|ACU17202.1|
isotig01624	1.43996e-18	0.45	613	597	286	gi|356572926|ref|XP_003554616.1|
isotig01625	7.41093e-12	0.54	461	429	286	gi|356572926|ref|XP_003554616.1|
isotig01626	7.41093e-12	0.54	461	429	286	gi|356572926|ref|XP_003554616.1|
isotig01627	1.08718e-17	0.45	669	275	547	gi|212275734|ref|NP_001130500.1|
isotig01628	1.06258e-17	0.45	667	273	545	gi|212275734|ref|NP_001130500.1|
isotig01629	1.16401e-17	0.45	677	283	555	gi|212275734|ref|NP_001130500.1|
isotig01630	1.13792e-17	0.45	675	281	553	gi|212275734|ref|NP_001130500.1|
isotig01631	5.62611e-21	0.68	384	383	213	gi|217070130|gb|ACJ83425.1|
isotig01632	6.23224e-21	0.68	392	391	221	gi|217070130|gb|ACJ83425.1|
isotig01633	1.9666e-08	0.82	353	353	270	gi|255629690|gb|ACU15194.1|
isotig01634	2.14411e-08	0.82	360	360	277	gi|255629690|gb|ACU15194.1|
isotig01635	2.01458e-06	0.73	297	1	90	gi|224090181|ref|XP_002308949.1|
isotig01637	0	0.93	2475	179	2242	gi|158513648|sp|A2YWQ1.1|HSP81_ORYSI
isotig01638	0	0.93	2476	179	2278	gi|158513648|sp|A2YWQ1.1|HSP81_ORYSI
isotig01639	0	0.93	2456	179	2278	gi|158513648|sp|A2YWQ1.1|HSP81_ORYSI
isotig01640	0	0.93	1251	56	1018	gi|56202189|dbj|BAD73667.1|
isotig01641	0	0.92	1252	56	1054	gi|56202189|dbj|BAD73667.1|
isotig01642	0	0.92	1232	56	1054	gi|56202189|dbj|BAD73667.1|
isotig01643	1.55911e-156	0.92	1366	179	928	gi|238009446|gb|ACR35758.1|
isotig01644	2.09037e-06	0.62	771	1	96	gi|355746911|gb|EHH51525.1|
isotig01645	2.05867e-06	0.62	766	1	96	gi|355746911|gb|EHH51525.1|
isotig01646	1.15008e-164	0.82	1183	1065	256	gi|225457677|ref|XP_002276502.1|
isotig01647	3.52913e-34	0.96	883	141	305	gi|225442077|ref|XP_002271801.1|
isotig01648	3.77953e-33	0.89	906	141	326	gi|359484283|ref|XP_003633092.1|
isotig01649	6.26381e-34	0.96	681	141	302	gi|225442077|ref|XP_002271801.1|
isotig01650	8.47403e-19	0.89	421	2	112	gi|255629655|gb|ACU15175.1|
isotig01651	8.2064e-19	0.89	419	2	112	gi|255629655|gb|ACU15175.1|
isotig01652	2.89877e-10	0.69	424	3	116	gi|207093554|ref|ZP_03241341.1|
isotig01653	2.89877e-10	0.69	422	3	116	gi|207093554|ref|ZP_03241341.1|
isotig01654	1.87429e-45	0.63	885	712	272	gi|268044989|gb|ACY92095.1|
isotig01655	2.46152e-30	0.87	804	475	272	gi|416274|dbj|BAA04635.1|
isotig01656	7.15293e-64	0.89	754	607	272	gi|268044989|gb|ACY92095.1|
isotig01657	4.24611e-83	0.88	794	706	272	gi|268044989|gb|ACY92095.1|
isotig01659	8.93907e-06	0.35	453	443	192	gi|255577436|ref|XP_002529597.1|
isotig01660	3.87151e-131	0.99	1513	681	178	gi|116519148|gb|ABJ99596.1|
isotig01661	2.9344e-125	0.98	1475	643	305	gi|116519148|gb|ABJ99596.1|
isotig01662	0	0.85	1167	1	915	gi|18657017|gb|AAL78104.1|AC093568_14
isotig01663	0	0.85	1150	1	915	gi|18657017|gb|AAL78104.1|AC093568_14
isotig01664	1.6751e-43	0.67	716	715	338	gi|297737260|emb|CBI26461.3|
isotig01665	1.30157e-14	0.83	516	515	411	gi|62320188|dbj|BAD94408.1|
isotig01666	1.14027e-14	0.83	501	500	396	gi|62320188|dbj|BAD94408.1|
isotig01667	2.74032e-22	0.72	305	303	130	gi|218188893|gb|EEC71320.1|
isotig01668	9.7304e-17	0.54	316	312	139	gi|217070206|gb|ACJ83463.1|
isotig01670	7.90128e-16	0.51	317	315	139	gi|217070206|gb|ACJ83463.1|
isotig01672	2.87102e-15	0.49	306	303	139	gi|217070206|gb|ACJ83463.1|
isotig01673	1.42672e-13	0.53	313	312	139	gi|217070206|gb|ACJ83463.1|
isotig01676	1.56254e-39	0.55	1034	843	553	gi|218196038|gb|EEC78465.1|
isotig01678	8.36559e-40	0.55	731	540	250	gi|218196038|gb|EEC78465.1|
isotig01679	1.14521e-36	0.6	669	478	236	gi|218196038|gb|EEC78465.1|
isotig01683	8.23529e-56	0.82	597	1	360	gi|297746035|emb|CBI16091.3|
isotig01685	9.23795e-08	0.77	383	2	79	gi|147792890|emb|CAN62222.1|
isotig01686	7.78853e-15	0.73	431	30	152	gi|148906261|gb|ABR16286.1|
isotig01689	1.20056e-39	0.86	416	1	222	gi|225434863|ref|XP_002280661.1|
isotig01690	5.83675e-35	0.45	1455	1023	1274	gi|22775617|dbj|BAC15471.1|
isotig01691	5.85379e-35	0.45	1458	1026	1277	gi|22775617|dbj|BAC15471.1|
isotig01692	5.40325e-35	0.45	1371	939	1190	gi|22775617|dbj|BAC15471.1|
isotig01693	5.42039e-35	0.45	1374	942	1193	gi|22775617|dbj|BAC15471.1|
isotig01694	5.33465e-35	0.45	1358	926	1177	gi|22775617|dbj|BAC15471.1|
isotig01695	5.11166e-35	0.45	1318	886	1137	gi|22775617|dbj|BAC15471.1|
isotig01696	5.31671e-106	0.94	1031	984	460	gi|224103313|ref|XP_002313006.1|
isotig01697	5.5042e-106	0.94	1034	987	463	gi|224103313|ref|XP_002313006.1|
isotig01698	1.93716e-106	0.94	947	900	376	gi|224103313|ref|XP_002313006.1|
isotig01699	2.01113e-106	0.94	950	903	379	gi|224103313|ref|XP_002313006.1|
isotig01700	1.61576e-106	0.94	934	887	363	gi|224103313|ref|XP_002313006.1|
isotig01701	1.00119e-106	0.94	894	847	323	gi|224103313|ref|XP_002313006.1|
isotig01702	1.60474e-29	0.98	642	639	460	gi|3915254|sp|Q41773.2|VATL_MAIZE
isotig01703	1.65255e-29	0.98	645	642	463	gi|3915254|sp|Q41773.2|VATL_MAIZE
isotig01704	6.80104e-30	0.98	558	555	376	gi|3915254|sp|Q41773.2|VATL_MAIZE
isotig01705	7.02052e-30	0.98	561	558	379	gi|3915254|sp|Q41773.2|VATL_MAIZE
isotig01706	5.79401e-30	0.98	545	542	363	gi|3915254|sp|Q41773.2|VATL_MAIZE
isotig01707	3.77698e-30	1	505	502	323	gi|2502085|gb|AAC12797.1|
isotig01708	4.07167e-157	0.99	1443	1330	644	gi|295913690|gb|ADG58086.1|
isotig01709	3.28355e-150	1	1426	1297	644	gi|295913690|gb|ADG58086.1|
isotig01710	2.87538e-158	0.99	1225	1112	426	gi|295913690|gb|ADG58086.1|
isotig01711	2.35791e-151	1	1208	1079	426	gi|295913690|gb|ADG58086.1|
isotig01712	2.47808e-158	0.99	1211	1098	412	gi|295913690|gb|ADG58086.1|
isotig01713	2.03473e-151	1	1194	1065	412	gi|295913690|gb|ADG58086.1|
isotig01714	1.4165e-158	0.99	1168	1055	369	gi|295913690|gb|ADG58086.1|
isotig01715	1.17349e-158	0.99	1151	1038	352	gi|295913690|gb|ADG58086.1|
isotig01716	1.16465e-151	1	1151	1022	369	gi|295913690|gb|ADG58086.1|
isotig01717	1.31306e-158	0.99	1160	1047	361	gi|295913690|gb|ADG58086.1|
isotig01718	9.67357e-152	1	1134	1005	352	gi|295913690|gb|ADG58086.1|
isotig01719	1.08268e-151	1	1143	1014	361	gi|295913690|gb|ADG58086.1|
isotig01723	1.55263e-13	0.72	358	1	120	gi|217070408|gb|ACJ83564.1|
isotig01724	2.2334e-14	0.86	341	2	103	gi|217070408|gb|ACJ83564.1|
isotig01725	1.73041e-09	0.85	349	2	82	gi|297848418|ref|XP_002892090.1|
isotig01726	1.26775e-54	0.52	1781	1538	1017	gi|356570770|ref|XP_003553557.1|
isotig01727	1.26775e-54	0.52	1781	1538	1017	gi|356570770|ref|XP_003553557.1|
isotig01728	1.26775e-54	0.52	1781	1538	1017	gi|356570770|ref|XP_003553557.1|
isotig01729	7.48409e-55	0.52	1206	963	442	gi|356570770|ref|XP_003553557.1|
isotig01730	7.48409e-55	0.52	1206	963	442	gi|356570770|ref|XP_003553557.1|
isotig01731	7.48409e-55	0.52	1206	963	442	gi|356570770|ref|XP_003553557.1|
isotig01732	1.34609e-62	0.44	1156	907	158	gi|225440067|ref|XP_002282335.1|
isotig01733	1.34609e-62	0.44	1156	907	158	gi|225440067|ref|XP_002282335.1|
isotig01734	1.34609e-62	0.44	1156	907	158	gi|225440067|ref|XP_002282335.1|
isotig01735	4.78915e-55	0.52	904	661	140	gi|356570770|ref|XP_003553557.1|
isotig01736	4.78915e-55	0.52	904	661	140	gi|356570770|ref|XP_003553557.1|
isotig01737	4.78915e-55	0.52	904	661	140	gi|356570770|ref|XP_003553557.1|
isotig01738	8.44167e-20	0.34	670	92	442	gi|19979629|dbj|BAB88746.1|
isotig01739	8.44167e-20	0.34	670	92	442	gi|19979629|dbj|BAB88746.1|
isotig01740	1.06904e-19	0.34	702	92	442	gi|19979629|dbj|BAB88746.1|
isotig01741	8.44167e-20	0.34	671	92	442	gi|19979629|dbj|BAB88746.1|
isotig01742	8.44167e-20	0.34	671	92	442	gi|19979629|dbj|BAB88746.1|
isotig01743	1.09397e-19	0.34	703	92	442	gi|19979629|dbj|BAB88746.1|
isotig01744	7.82591e-17	0.41	773	311	544	gi|19979629|dbj|BAB88746.1|
isotig01745	7.82591e-17	0.41	773	311	544	gi|19979629|dbj|BAB88746.1|
isotig01746	9.55749e-17	0.41	805	311	544	gi|19979629|dbj|BAB88746.1|
isotig01747	1.49203e-17	0.32	635	56	406	gi|19979629|dbj|BAB88746.1|
isotig01748	1.49203e-17	0.32	635	56	406	gi|19979629|dbj|BAB88746.1|
isotig01749	1.92787e-17	0.32	667	56	406	gi|19979629|dbj|BAB88746.1|
isotig01751	4.10869e-74	0.94	855	676	353	gi|75706918|gb|ABA25920.1|
isotig01752	4.16507e-74	0.94	860	681	358	gi|75706918|gb|ABA25920.1|
isotig01753	4.05231e-74	0.94	848	669	346	gi|75706918|gb|ABA25920.1|
isotig01754	3.93031e-74	0.94	831	652	329	gi|75706918|gb|ABA25920.1|
isotig01755	1.38939e-19	0.92	706	493	350	gi|299150759|gb|ADJ17723.1|
isotig01756	1.45704e-19	0.92	711	498	355	gi|299150759|gb|ADJ17723.1|
isotig01757	1.32439e-19	0.92	699	486	343	gi|299150759|gb|ADJ17723.1|
isotig01758	2.90897e-74	0.94	714	535	212	gi|75706918|gb|ABA25920.1|
isotig01759	2.90897e-74	0.94	713	534	211	gi|75706918|gb|ABA25920.1|
isotig01760	2.17679e-19	0.96	681	463	326	gi|299150759|gb|ADJ17723.1|
isotig01761	4.05544e-20	0.92	565	352	209	gi|299150759|gb|ADJ17723.1|
isotig01762	4.05544e-20	0.92	564	351	208	gi|299150759|gb|ADJ17723.1|
isotig01763	7.21478e-94	0.99	1077	711	292	gi|115449557|ref|NP_001048495.1|
isotig01764	5.12593e-94	0.99	1049	711	292	gi|115449557|ref|NP_001048495.1|
isotig01765	6.00837e-74	0.99	1016	568	230	gi|194695264|gb|ACF81716.1|
isotig01766	4.47959e-74	0.99	988	568	230	gi|194695264|gb|ACF81716.1|
isotig01767	1.56013e-75	0.97	815	140	499	gi|225460943|ref|XP_002279682.1|
isotig01768	1.39202e-76	0.98	787	140	499	gi|225460943|ref|XP_002279682.1|
isotig01769	5.21558e-75	0.94	740	59	424	gi|225460943|ref|XP_002279682.1|
isotig01770	4.60734e-76	0.95	712	59	424	gi|225460943|ref|XP_002279682.1|
isotig01771	1.94281e-74	0.92	705	23	388	gi|225460943|ref|XP_002279682.1|
isotig01772	5.22024e-76	0.93	639	23	388	gi|225460943|ref|XP_002279682.1|
isotig01773	1.70848e-75	0.93	676	23	388	gi|225460943|ref|XP_002279682.1|
isotig01785	0	0.99	1305	1	546	gi|374974182|gb|AFA27187.1|
isotig01786	2.33487e-43	0.64	870	145	516	gi|359807216|ref|NP_001241362.1|
isotig01787	2.24233e-46	0.71	780	76	426	gi|326499816|dbj|BAJ90743.1|
isotig01788	1.01788e-43	0.64	787	145	516	gi|359807216|ref|NP_001241362.1|
isotig01789	9.87264e-44	0.64	783	145	516	gi|359807216|ref|NP_001241362.1|
isotig01790	9.1412e-47	0.71	697	76	426	gi|326499816|dbj|BAJ90743.1|
isotig01791	8.84495e-47	0.71	693	76	426	gi|326499816|dbj|BAJ90743.1|
isotig01792	7.02792e-44	0.64	752	145	516	gi|359807216|ref|NP_001241362.1|
isotig01793	6.13455e-47	0.71	662	76	426	gi|326499816|dbj|BAJ90743.1|
isotig01794	6.56366e-21	0.75	474	173	340	gi|115477893|ref|NP_001062542.1|
isotig01795	5.49821e-21	0.61	703	701	495	gi|217070636|gb|ACJ83678.1|
isotig01796	1.80737e-27	0.75	724	721	530	gi|217070130|gb|ACJ83425.1|
isotig01797	1.85642e-34	0.54	653	4	378	gi|194704082|gb|ACF86125.1|
isotig01798	2.3027e-34	0.54	674	4	378	gi|194704082|gb|ACF86125.1|
isotig01800	1.58813e-34	0.54	637	4	378	gi|194704082|gb|ACF86125.1|
isotig01801	1.48906e-11	0.56	658	657	496	gi|217070130|gb|ACJ83425.1|
isotig01802	2.31199e-34	0.54	608	4	378	gi|194704082|gb|ACF86125.1|
isotig01803	3.82747e-11	0.52	352	352	185	gi|217070130|gb|ACJ83425.1|
isotig01804	1.15164e-119	0.9	904	737	189	gi|356568409|ref|XP_003552403.1|
isotig01805	2.94414e-123	0.93	942	775	227	gi|356568409|ref|XP_003552403.1|
isotig01806	5.93929e-123	0.93	942	775	227	gi|356568409|ref|XP_003552403.1|
isotig01807	2.94414e-123	0.93	942	775	227	gi|356568409|ref|XP_003552403.1|
isotig01808	1.3325e-123	0.93	880	713	165	gi|356568409|ref|XP_003552403.1|
isotig01809	2.69335e-123	0.93	880	713	165	gi|356568409|ref|XP_003552403.1|
isotig01810	1.3325e-123	0.93	880	713	165	gi|356568409|ref|XP_003552403.1|
isotig01811	5.10146e-20	0.81	457	299	454	gi|215697353|dbj|BAG91347.1|
isotig01812	1.54801e-69	0.83	721	639	259	gi|242035799|ref|XP_002465294.1|
isotig01813	1.34129e-69	0.83	710	628	248	gi|242035799|ref|XP_002465294.1|
isotig01814	1.54801e-69	0.83	720	639	259	gi|242035799|ref|XP_002465294.1|
isotig01815	1.54801e-69	0.83	721	639	259	gi|242035799|ref|XP_002465294.1|
isotig01816	1.34129e-69	0.83	709	628	248	gi|242035799|ref|XP_002465294.1|
isotig01817	1.34129e-69	0.83	710	628	248	gi|242035799|ref|XP_002465294.1|
isotig01818	1.99221e-47	0.88	542	10	285	gi|224054986|ref|XP_002298397.1|
isotig01819	1.38274e-47	0.88	510	10	285	gi|224054986|ref|XP_002298397.1|
isotig01820	9.19119e-48	0.88	478	10	285	gi|224054986|ref|XP_002298397.1|
isotig01821	9.54189e-48	0.88	482	10	285	gi|224054986|ref|XP_002298397.1|
isotig01822	9.19119e-48	0.88	479	10	285	gi|224054986|ref|XP_002298397.1|
isotig01823	1.60132e-47	0.88	524	10	285	gi|224054986|ref|XP_002298397.1|
isotig01824	2.1398e-155	0.79	1291	969	211	gi|226495965|ref|NP_001141057.1|
isotig01825	9.62534e-156	0.79	1291	969	211	gi|226495965|ref|NP_001141057.1|
isotig01826	1.06532e-150	0.81	1286	964	290	gi|226495965|ref|NP_001141057.1|
isotig01827	1.23319e-149	0.76	1249	927	205	gi|226495965|ref|NP_001141057.1|
isotig01828	5.4033e-124	0.88	664	601	2	gi|1352461|sp|P49249.1|IN22_MAIZE
isotig01829	5.44968e-16	0.74	368	366	223	gi|222628625|gb|EEE60757.1|
isotig01830	8.4521e-12	0.49	666	440	640	gi|224080191|ref|XP_002306047.1|
isotig01832	1.74017e-07	0.55	648	535	648	gi|218188422|gb|EEC70849.1|
isotig01836	4.41676e-49	1	865	509	321	gi|346465993|gb|AEO32841.1|
isotig01837	3.87568e-14	0.71	669	97	252	gi|295913137|gb|ADG57829.1|
isotig01838	3.22152e-13	0.67	744	96	257	gi|295913137|gb|ADG57829.1|
isotig01841	5.69569e-39	0.76	621	61	291	gi|47026863|gb|AAT08657.1|
isotig01842	1.22019e-32	0.78	619	109	300	gi|47026863|gb|AAT08657.1|
isotig01843	1.72939e-29	0.75	616	109	297	gi|47026863|gb|AAT08657.1|
isotig01844	2.9236e-39	0.76	563	61	291	gi|47026863|gb|AAT08657.1|
isotig01845	6.66744e-33	0.78	561	109	300	gi|47026863|gb|AAT08657.1|
isotig01846	3.02444e-39	0.76	565	61	291	gi|47026863|gb|AAT08657.1|
isotig01847	6.66744e-33	0.78	562	109	300	gi|47026863|gb|AAT08657.1|
isotig01848	9.60823e-30	0.75	558	109	297	gi|47026863|gb|AAT08657.1|
isotig01849	9.60823e-30	0.75	559	109	297	gi|47026863|gb|AAT08657.1|
isotig01850	1.26587e-39	0.76	489	61	291	gi|47026863|gb|AAT08657.1|
isotig01851	2.88241e-33	0.78	486	109	300	gi|47026863|gb|AAT08657.1|
isotig01852	1.22146e-39	0.76	486	61	291	gi|47026863|gb|AAT08657.1|
isotig01853	2.78488e-33	0.78	483	109	300	gi|47026863|gb|AAT08657.1|
isotig01854	4.23325e-30	0.75	483	109	297	gi|47026863|gb|AAT08657.1|
isotig01855	4.09189e-30	0.75	480	109	297	gi|47026863|gb|AAT08657.1|
isotig01856	1.19803e-54	0.77	827	773	417	gi|563329|emb|CAA57778.1|
isotig01857	1.19803e-54	0.77	826	772	416	gi|563329|emb|CAA57778.1|
isotig01858	1.18934e-54	0.77	824	770	414	gi|563329|emb|CAA57778.1|
isotig01859	8.5771e-55	0.77	700	646	290	gi|563329|emb|CAA57778.1|
isotig01860	8.5771e-55	0.77	699	645	289	gi|563329|emb|CAA57778.1|
isotig01861	8.48926e-55	0.77	697	643	287	gi|563329|emb|CAA57778.1|
isotig01862	8.13785e-55	0.77	684	630	274	gi|563329|emb|CAA57778.1|
isotig01863	8.17382e-55	0.77	683	629	273	gi|563329|emb|CAA57778.1|
isotig01864	8.17382e-55	0.77	681	627	271	gi|563329|emb|CAA57778.1|
isotig01865	6.79075e-55	0.77	631	577	221	gi|563329|emb|CAA57778.1|
isotig01866	6.79075e-55	0.77	630	576	220	gi|563329|emb|CAA57778.1|
isotig01867	6.70199e-55	0.77	628	574	218	gi|563329|emb|CAA57778.1|
isotig01879	3.16143e-47	0.71	920	26	361	gi|363809106|dbj|BAL41684.1|
isotig01880	3.16143e-47	0.71	920	26	361	gi|363809106|dbj|BAL41684.1|
isotig01881	3.25588e-47	0.71	922	26	361	gi|363809106|dbj|BAL41684.1|
isotig01882	1.36364e-48	0.71	625	26	361	gi|363809106|dbj|BAL41684.1|
isotig01883	1.36364e-48	0.71	627	26	361	gi|363809106|dbj|BAL41684.1|
isotig01884	1.36364e-48	0.71	625	26	361	gi|363809106|dbj|BAL41684.1|
isotig01885	1.36364e-48	0.71	627	26	361	gi|363809106|dbj|BAL41684.1|
isotig01886	1.36364e-48	0.71	627	26	361	gi|363809106|dbj|BAL41684.1|
isotig01887	1.41191e-48	0.71	628	26	361	gi|363809106|dbj|BAL41684.1|
isotig01888	9.6776e-50	0.77	900	528	872	gi|224029761|gb|ACN33956.1|
isotig01889	8.29461e-69	0.74	998	998	654	gi|82749740|gb|ABB89754.1|
isotig01890	2.48781e-13	0.62	745	564	743	gi|297737331|emb|CBI26532.3|
isotig01891	2.48781e-13	0.62	745	564	743	gi|297737331|emb|CBI26532.3|
isotig01892	2.9902e-51	0.77	586	214	558	gi|224029761|gb|ACN33956.1|
isotig01893	3.35878e-52	0.77	413	41	385	gi|224029761|gb|ACN33956.1|
isotig01894	1.73416e-14	0.62	431	250	429	gi|297737331|emb|CBI26532.3|
isotig01895	1.73416e-14	0.62	431	250	429	gi|297737331|emb|CBI26532.3|
isotig01896	2.24805e-15	0.62	258	77	256	gi|297737331|emb|CBI26532.3|
isotig01897	2.24805e-15	0.62	258	77	256	gi|297737331|emb|CBI26532.3|
isotig01898	0	0.8	1953	1851	709	gi|225433424|ref|XP_002285653.1|
isotig01899	0	0.8	1931	1829	687	gi|225433424|ref|XP_002285653.1|
isotig01900	0	0.8	1936	1848	709	gi|225433424|ref|XP_002285653.1|
isotig01901	0	0.8	1914	1826	687	gi|225433424|ref|XP_002285653.1|
isotig01902	0	0.8	1822	1720	578	gi|225433424|ref|XP_002285653.1|
isotig01903	0	0.8	1805	1717	578	gi|225433424|ref|XP_002285653.1|
isotig01904	0	0.8	1762	1660	518	gi|225433424|ref|XP_002285653.1|
isotig01905	0	0.8	1745	1657	518	gi|225433424|ref|XP_002285653.1|
isotig01907	5.12338e-73	0.6	789	734	48	gi|336396964|gb|AEI54683.1|
isotig01908	2.14492e-74	0.6	786	734	48	gi|336396964|gb|AEI54683.1|
isotig01909	1.09665e-71	0.6	784	731	48	gi|336396964|gb|AEI54683.1|
isotig01910	5.12338e-73	0.6	789	734	48	gi|336396964|gb|AEI54683.1|
isotig01911	5.12338e-73	0.6	789	734	48	gi|336396964|gb|AEI54683.1|
isotig01912	2.14492e-74	0.6	786	734	48	gi|336396964|gb|AEI54683.1|
isotig01913	1.09665e-71	0.6	784	731	48	gi|336396964|gb|AEI54683.1|
isotig01914	2.14492e-74	0.6	786	734	48	gi|336396964|gb|AEI54683.1|
isotig01915	1.09665e-71	0.6	784	731	48	gi|336396964|gb|AEI54683.1|
isotig01916	6.34777e-53	0.55	1076	981	457	gi|224069122|ref|XP_002326280.1|
isotig01917	1.57981e-79	0.59	1075	980	327	gi|225444764|ref|XP_002279553.1|
isotig01918	1.64192e-57	0.52	1078	977	528	gi|218202227|gb|EEC84654.1|
isotig01919	3.2873e-53	0.55	1009	914	390	gi|224069122|ref|XP_002326280.1|
isotig01920	9.27895e-73	0.58	1008	913	302	gi|224069122|ref|XP_002326280.1|
isotig01921	1.46994e-57	0.52	1009	908	459	gi|218202227|gb|EEC84654.1|
isotig01922	1.07515e-41	0.52	639	544	107	gi|30683816|ref|NP_180390.2|
isotig01923	5.55529e-06	0.4	246	22	231	gi|60602908|gb|AAX27911.1|
isotig01924	7.11522e-42	0.62	718	623	291	gi|75911268|gb|ABA29446.1|
isotig01925	7.34246e-42	0.62	719	624	292	gi|75911268|gb|ABA29446.1|
isotig01926	3.99674e-42	0.62	662	567	235	gi|75911268|gb|ABA29446.1|
isotig01927	1.83575e-41	0.58	707	641	291	gi|75911268|gb|ABA29446.1|
isotig01928	1.89422e-41	0.58	709	643	293	gi|75911268|gb|ABA29446.1|
isotig01929	8.90658e-41	0.58	692	626	276	gi|75911268|gb|ABA29446.1|
isotig01930	8.62861e-41	0.58	688	622	272	gi|75911268|gb|ABA29446.1|
isotig01931	1.0295e-41	0.58	652	586	236	gi|75911268|gb|ABA29446.1|
isotig01940	3.33626e-79	0.72	863	792	298	gi|255571379|ref|XP_002526638.1|
isotig01941	3.22144e-79	0.72	862	791	297	gi|255571379|ref|XP_002526638.1|
isotig01942	3.33626e-79	0.72	863	792	298	gi|255571379|ref|XP_002526638.1|
isotig01943	1.23167e-79	0.72	780	709	215	gi|255571379|ref|XP_002526638.1|
isotig01948	1.56906e-106	0.87	786	13	546	gi|356517478|ref|XP_003527414.1|
isotig01949	5.33114e-107	0.87	758	13	546	gi|356517478|ref|XP_003527414.1|
isotig01951	9.70061e-21	0.91	537	409	537	gi|295913401|gb|ADG57953.1|
isotig01954	8.35555e-21	0.91	524	396	524	gi|295913401|gb|ADG57953.1|
isotig01955	8.87221e-21	0.91	530	402	530	gi|295913401|gb|ADG57953.1|
isotig01956	1.45757e-19	0.93	477	475	344	gi|165935745|gb|ABY75167.1|
isotig01957	1.10282e-19	0.93	449	447	316	gi|165935745|gb|ABY75167.1|
isotig01958	1.13813e-19	0.93	452	450	319	gi|165935745|gb|ABY75167.1|
isotig01959	1.43695e-19	0.67	488	2	184	gi|217070636|gb|ACJ83678.1|
isotig01960	1.79937e-19	0.93	498	496	365	gi|165935745|gb|ABY75167.1|
isotig01961	1.50274e-19	0.93	481	479	348	gi|165935745|gb|ABY75167.1|
isotig01962	1.13813e-19	0.93	453	451	320	gi|165935745|gb|ABY75167.1|
isotig01963	1.17424e-19	0.93	456	454	323	gi|165935745|gb|ABY75167.1|
isotig01966	3.3956e-11	0.61	333	329	192	gi|294993368|ref|ZP_06799059.1|
isotig01967	1.78743e-08	0.51	276	269	144	gi|217070206|gb|ACJ83463.1|
isotig01968	5.24361e-07	0.76	271	271	197	gi|255633564|gb|ACU17141.1|
isotig01969	8.82472e-07	0.54	269	269	165	gi|255634368|gb|ACU17549.1|
isotig01970	2.0652e-141	0.92	1076	65	730	gi|242062592|ref|XP_002452585.1|
isotig01971	1.65352e-141	0.92	1057	65	730	gi|242062592|ref|XP_002452585.1|
isotig01972	2.0652e-141	0.92	1076	65	730	gi|242062592|ref|XP_002452585.1|
isotig01973	1.65352e-141	0.92	1058	65	730	gi|242062592|ref|XP_002452585.1|
isotig01974	1.47628e-141	0.92	1049	65	730	gi|242062592|ref|XP_002452585.1|
isotig01975	1.92042e-141	0.92	1070	65	730	gi|242062592|ref|XP_002452585.1|
isotig01976	1.1348e-141	0.92	1028	65	730	gi|242062592|ref|XP_002452585.1|
isotig01977	9.10971e-173	0.69	1620	63	1280	gi|301154095|emb|CBW30173.1|
isotig01978	7.09102e-173	0.69	1598	63	1280	gi|301154095|emb|CBW30173.1|
isotig01979	2.4837e-69	0.8	1057	1	348	gi|225444379|ref|XP_002264995.1|
isotig01980	1.9889e-69	0.8	1035	1	348	gi|225444379|ref|XP_002264995.1|
isotig01981	3.4086e-62	0.68	816	119	544	gi|190364827|gb|ACE77057.1|
isotig01982	1.85222e-71	0.8	630	1	348	gi|225444379|ref|XP_002264995.1|
isotig01983	6.3973e-75	0.84	471	1	348	gi|255554981|ref|XP_002518528.1|
isotig01984	2.50621e-122	0.65	1460	71	1012	gi|363807710|ref|NP_001242168.1|
isotig01985	1.93725e-108	0.57	1429	298	981	gi|158427474|gb|ABW38332.1|
isotig01986	2.98433e-78	0.52	966	71	934	gi|119748|sp|P14766.2|F16P2_SPIOL
isotig01987	7.67187e-76	0.52	935	41	889	gi|297846768|ref|XP_002891265.1|
isotig01988	6.31606e-16	0.91	455	352	450	gi|255634158|gb|ACU17442.1|
isotig01989	6.88964e-16	0.91	465	362	460	gi|255634158|gb|ACU17442.1|
isotig01991	7.7306e-35	0.68	1847	1260	1544	gi|242075838|ref|XP_002447855.1|
isotig01993	1.944e-36	0.68	1076	489	773	gi|242075838|ref|XP_002447855.1|
isotig01998	3.50482e-41	0.88	913	421	669	gi|255572577|ref|XP_002527222.1|
isotig02000	1.6923e-41	0.88	835	421	669	gi|255572577|ref|XP_002527222.1|
isotig02003	5.54773e-52	0.6	815	1	486	gi|225457528|ref|XP_002270022.1|
isotig02004	1.85648e-115	0.71	968	307	966	gi|115441235|ref|NP_001044897.1|
isotig02005	1.96266e-52	0.6	721	1	486	gi|225457528|ref|XP_002270022.1|
isotig02006	1.59571e-52	0.6	704	1	486	gi|225457528|ref|XP_002270022.1|
isotig02007	1.54118e-52	0.6	700	1	486	gi|225457528|ref|XP_002270022.1|
isotig02008	1.86003e-116	0.71	786	125	784	gi|115441235|ref|NP_001044897.1|
isotig02009	6.70885e-53	0.63	716	1	468	gi|225457528|ref|XP_002270022.1|
isotig02010	5.48746e-106	0.53	1404	1347	730	gi|115483390|ref|NP_001065365.1|
isotig02011	5.25122e-106	0.53	1362	1305	688	gi|115483390|ref|NP_001065365.1|
isotig02013	2.82139e-16	0.49	563	500	255	gi|242083354|ref|XP_002442102.1|
isotig02014	8.20928e-55	0.57	542	476	24	gi|115483396|ref|NP_001065368.1|
isotig02017	4.18435e-68	0.71	877	333	1	gi|359493740|ref|XP_002280379.2|
isotig02018	1.74024e-71	0.71	826	333	1	gi|302143165|emb|CBI20460.3|
isotig02019	1.87977e-11	0.36	714	526	332	gi|156627973|gb|ABU88944.1|
isotig02020	6.93345e-12	0.43	663	628	332	gi|356533039|ref|XP_003535076.1|
isotig02021	1.27557e-21	0.8	425	425	279	gi|222623411|gb|EEE57543.1|
isotig02031	2.06055e-16	0.47	654	612	355	gi|115471577|ref|NP_001059387.1|
isotig02032	1.75651e-16	0.47	634	592	335	gi|115471577|ref|NP_001059387.1|
isotig02033	1.45356e-16	0.47	611	569	312	gi|115471577|ref|NP_001059387.1|
isotig02034	1.48902e-16	0.47	612	570	313	gi|115471577|ref|NP_001059387.1|
isotig02035	9.73765e-17	0.47	562	520	263	gi|115471577|ref|NP_001059387.1|
isotig02036	6.03799e-39	0.92	553	502	287	gi|99033691|gb|ABF61867.1|
isotig02037	4.26792e-39	0.92	524	473	258	gi|99033691|gb|ABF61867.1|
isotig02038	2.32402e-37	0.88	478	427	212	gi|99033691|gb|ABF61867.1|
isotig02039	3.12292e-15	0.95	402	402	289	gi|37704437|gb|AAR01523.1|
isotig02040	1.67683e-39	0.92	444	393	178	gi|99033691|gb|ABF61867.1|
isotig02041	2.26535e-15	0.95	373	373	260	gi|37704437|gb|AAR01523.1|
isotig02042	2.90031e-32	0.71	268	231	1	gi|99033683|gb|ABF61863.1|
isotig02043	2.08197e-97	0.73	1280	101	733	gi|225461654|ref|XP_002285427.1|
isotig02044	2.08197e-97	0.73	1281	101	733	gi|225461654|ref|XP_002285427.1|
isotig02045	2.08197e-97	0.73	1280	101	733	gi|225461654|ref|XP_002285427.1|
isotig02046	1.71227e-97	0.73	1261	101	733	gi|225461654|ref|XP_002285427.1|
isotig02047	1.69651e-102	0.7	1177	101	787	gi|255564764|ref|XP_002523376.1|
isotig02057	9.21691e-08	0.49	597	1	171	gi|217070206|gb|ACJ83463.1|
isotig02059	3.2179e-18	0.68	462	462	298	gi|27261015|dbj|BAC45131.1|
isotig02060	2.36038e-73	0.89	704	91	483	gi|326497953|dbj|BAJ94839.1|
isotig02061	2.73059e-73	0.89	714	91	483	gi|326497953|dbj|BAJ94839.1|
isotig02062	2.44866e-73	0.89	705	91	483	gi|326497953|dbj|BAJ94839.1|
isotig02063	2.73059e-73	0.89	716	91	483	gi|326497953|dbj|BAJ94839.1|
isotig02064	4.80363e-72	0.8	594	10	471	gi|563329|emb|CAA57778.1|
isotig02065	1.51733e-34	0.65	551	11	319	gi|122044864|sp|P05621.2|H2B2_WHEAT
isotig02066	1.36187e-142	0.92	973	904	242	gi|356504414|ref|XP_003520991.1|
isotig02067	1.36187e-142	0.92	973	904	242	gi|356504414|ref|XP_003520991.1|
isotig02068	1.21391e-142	0.92	965	896	234	gi|356504414|ref|XP_003520991.1|
isotig02069	1.21391e-142	0.92	965	896	234	gi|356504414|ref|XP_003520991.1|
isotig02070	1.12597e-142	0.92	959	890	228	gi|356504414|ref|XP_003520991.1|
isotig02071	1.12597e-142	0.92	959	890	228	gi|356504414|ref|XP_003520991.1|
isotig02072	1.16889e-142	0.92	961	892	230	gi|356504414|ref|XP_003520991.1|
isotig02073	1.16889e-142	0.92	961	892	230	gi|356504414|ref|XP_003520991.1|
isotig02074	1.26574e-36	0.78	505	505	239	gi|115446173|ref|NP_001046866.1|
isotig02075	1.1388e-36	0.78	497	497	231	gi|115446173|ref|NP_001046866.1|
isotig02076	1.06093e-36	0.78	491	491	225	gi|115446173|ref|NP_001046866.1|
isotig02077	1.09922e-36	0.78	493	493	227	gi|115446173|ref|NP_001046866.1|
isotig02078	1.0508e-24	0.55	558	9	290	gi|297746368|emb|CBI16424.3|
isotig02079	1.0508e-24	0.55	557	9	290	gi|297746368|emb|CBI16424.3|
isotig02080	1.0508e-24	0.55	558	9	290	gi|297746368|emb|CBI16424.3|
isotig02081	1.0508e-24	0.55	558	9	290	gi|297746368|emb|CBI16424.3|
isotig02082	1.0508e-24	0.55	557	9	290	gi|297746368|emb|CBI16424.3|
isotig02083	1.0508e-24	0.55	557	9	290	gi|297746368|emb|CBI16424.3|
isotig02084	8.36227e-25	0.55	538	9	290	gi|297746368|emb|CBI16424.3|
isotig02085	8.36227e-25	0.55	538	9	290	gi|297746368|emb|CBI16424.3|
isotig02086	8.36227e-25	0.55	538	9	290	gi|297746368|emb|CBI16424.3|
isotig02087	8.65355e-25	0.55	539	9	290	gi|297746368|emb|CBI16424.3|
isotig02088	8.36227e-25	0.55	538	9	290	gi|297746368|emb|CBI16424.3|
isotig02089	8.36227e-25	0.55	538	9	290	gi|297746368|emb|CBI16424.3|
isotig02090	1.79765e-67	0.98	562	500	186	gi|281346015|gb|EFB21599.1|
isotig02091	2.33883e-67	0.98	579	516	202	gi|281346015|gb|EFB21599.1|
isotig02092	1.79765e-67	0.98	562	500	186	gi|281346015|gb|EFB21599.1|
isotig02093	1.05305e-67	0.98	518	455	141	gi|281346015|gb|EFB21599.1|
isotig02094	9.02854e-68	0.98	508	446	132	gi|281346015|gb|EFB21599.1|
isotig02095	8.35319e-68	0.98	500	438	124	gi|281346015|gb|EFB21599.1|
isotig02096	1.73055e-67	0.98	558	500	186	gi|281346015|gb|EFB21599.1|
isotig02097	2.17084e-67	0.98	574	516	202	gi|281346015|gb|EFB21599.1|
isotig02098	9.74957e-68	0.98	513	455	141	gi|281346015|gb|EFB21599.1|
isotig02099	8.68193e-68	0.98	504	446	132	gi|281346015|gb|EFB21599.1|
isotig02100	8.03808e-68	0.98	496	438	124	gi|281346015|gb|EFB21599.1|
isotig02112	7.11637e-41	0.78	786	599	366	gi|226499318|ref|NP_001149704.1|
isotig02113	1.8534e-65	0.94	748	697	368	gi|346470133|gb|AEO34911.1|
isotig02114	5.18011e-41	0.78	670	483	250	gi|226499318|ref|NP_001149704.1|
isotig02115	4.59543e-66	0.94	632	581	252	gi|346470133|gb|AEO34911.1|
isotig02116	4.14814e-41	0.78	613	426	193	gi|226499318|ref|NP_001149704.1|
isotig02117	2.84973e-18	0.81	585	199	56	gi|224124564|ref|XP_002319363.1|
isotig02118	2.2898e-66	0.94	574	523	194	gi|346470133|gb|AEO34911.1|
isotig02119	4.1625e-38	0.78	690	688	494	gi|293336079|ref|NP_001169531.1|
isotig02120	8.14375e-13	0.8	469	464	345	gi|222619714|gb|EEE55846.1|
isotig02121	4.51878e-13	0.8	412	407	288	gi|222619714|gb|EEE55846.1|
isotig02122	1.84906e-87	0.94	726	725	297	gi|225456880|ref|XP_002277301.1|
isotig02123	1.84906e-87	0.94	725	724	296	gi|225456880|ref|XP_002277301.1|
isotig02124	1.71513e-87	0.94	719	718	290	gi|225456880|ref|XP_002277301.1|
isotig02125	4.45678e-23	0.9	462	462	313	gi|378464854|gb|AFC01200.1|
isotig02126	3.445e-22	0.94	461	461	321	gi|378464854|gb|AFC01200.1|
isotig02127	4.3138e-23	0.9	461	461	312	gi|378464854|gb|AFC01200.1|
isotig02128	3.445e-22	0.94	460	460	320	gi|378464854|gb|AFC01200.1|
isotig02129	1.08758e-87	0.94	683	682	254	gi|225456880|ref|XP_002277301.1|
isotig02130	2.40995e-25	0.95	456	2	127	gi|255629690|gb|ACU15194.1|
isotig02131	2.40995e-25	0.95	455	2	127	gi|255629690|gb|ACU15194.1|
isotig02134	1.30624e-16	0.89	476	472	365	gi|255629438|gb|ACU15065.1|
isotig02141	5.19371e-23	0.76	480	479	294	gi|192910858|gb|ACF06537.1|
isotig02142	5.54163e-23	0.76	486	485	300	gi|192910858|gb|ACF06537.1|
isotig02143	5.91057e-23	0.76	492	491	306	gi|192910858|gb|ACF06537.1|
isotig02144	4.40887e-23	0.76	463	462	277	gi|192910858|gb|ACF06537.1|
isotig02146	6.07543e-09	0.55	308	8	142	gi|207093554|ref|ZP_03241341.1|
isotig02149	5.33705e-09	0.57	296	13	138	gi|207093554|ref|ZP_03241341.1|
isotig02150	0	0.87	2327	1549	236	gi|316996017|dbj|BAD83480.2|
isotig02151	0	0.88	2326	1548	175	gi|316996017|dbj|BAD83480.2|
isotig02152	0	0.98	1427	1198	236	gi|316996017|dbj|BAD83480.2|
isotig02153	0	0.99	1426	1197	175	gi|316996017|dbj|BAD83480.2|
isotig02154	6.22687e-91	0.9	1377	682	209	gi|255632731|gb|ACU16717.1|
isotig02155	2.8869e-110	0.96	1376	681	175	gi|255632731|gb|ACU16717.1|
isotig02156	7.18309e-18	0.69	865	865	665	gi|357435977|ref|XP_003588264.1|
isotig02157	7.18309e-18	0.69	865	865	665	gi|357435977|ref|XP_003588264.1|
isotig02158	1.59644e-105	0.89	970	173	706	gi|326495300|dbj|BAJ85746.1|
isotig02159	1.54047e-105	0.89	969	173	706	gi|326495300|dbj|BAJ85746.1|
isotig02160	8.04041e-100	0.89	928	155	664	gi|326495300|dbj|BAJ85746.1|
isotig02161	7.748e-100	0.89	927	155	664	gi|326495300|dbj|BAJ85746.1|
isotig02162	2.43481e-105	0.8	908	113	706	gi|357442391|ref|XP_003591473.1|
isotig02163	1.73893e-99	0.89	866	155	664	gi|357442391|ref|XP_003591473.1|
isotig02164	2.62348e-105	0.8	915	113	706	gi|357442391|ref|XP_003591473.1|
isotig02165	1.87135e-99	0.89	873	155	664	gi|357442391|ref|XP_003591473.1|
isotig02182	5.13712e-23	0.74	781	567	364	gi|224140365|ref|XP_002323553.1|
isotig02183	4.80421e-08	0.58	673	478	329	gi|357112973|ref|XP_003558279.1|
isotig02190	9.52444e-36	0.87	590	584	360	gi|218192158|gb|EEC74585.1|
isotig02191	2.08704e-25	0.52	635	578	249	gi|224054994|ref|XP_002298398.1|
isotig02192	1.91734e-25	0.52	624	567	238	gi|224054994|ref|XP_002298398.1|
isotig02193	8.06033e-25	0.53	635	578	249	gi|255553552|ref|XP_002517817.1|
isotig02194	7.4102e-25	0.53	624	567	238	gi|255553552|ref|XP_002517817.1|
isotig02195	2.48629e-25	0.52	617	578	249	gi|224054994|ref|XP_002298398.1|
isotig02196	2.28076e-25	0.52	606	567	238	gi|224054994|ref|XP_002298398.1|
isotig02197	5.30622e-21	0.29	593	592	149	gi|307205113|gb|EFN83578.1|
isotig02198	3.88682e-22	0.34	725	694	275	gi|109493913|ref|XP_001068849.1|
isotig02199	1.13469e-21	0.38	592	584	195	gi|70945447|ref|XP_742542.1|
isotig02200	1.65481e-17	0.35	533	529	200	gi|224052035|ref|XP_002200493.1|
isotig02201	4.47518e-18	0.28	665	664	224	gi|307205113|gb|EFN83578.1|
[truncated: 16,398 more rows]

## Sheet: 454singletons.nr.blastx
Query-Name	E-Value	Ident	Q-len	Q-Begin	Q-End	Hit-Name
HMA34DU01EX14X	1.08083e-16	0.86	256	237	109	gi|41052564|dbj|BAD07746.1|
HMA34DU01APZ2Q	2.15086e-42	0.9	390	381	166	gi|297605294|ref|NP_001056974.2|
HMA34DU01EEPU2	4.19516e-14	0.57	212	210	1	gi|357111280|ref|XP_003557442.1|
HMA34DU01BCXSW	3.41829e-35	0.52	414	395	54	gi|326495788|dbj|BAJ85990.1|
HMA34DU01A5KO4	2.49363e-15	0.94	307	269	168	gi|225449424|ref|XP_002282933.1|
HMA34DU01C8QVY	5.39184e-12	0.48	265	196	23	gi|224080191|ref|XP_002306047.1|
HMA34DU01A6DED	6.84146e-09	0.96	221	202	128	gi|226494570|ref|NP_001147391.1|
HMA34DU01D15SQ	1.42252e-11	0.47	307	71	289	gi|242052375|ref|XP_002455333.1|
HMA34DU01BQTEI	2.66467e-08	0.72	340	306	211	gi|88604736|gb|ABD46739.1|
HMA34DU01C0G0Y	7.25259e-37	0.8	292	256	8	gi|296081899|emb|CBI20904.3|
HMA34DU01BZ0UG	3.83313e-32	0.73	411	156	410	gi|297735745|emb|CBI18432.3|
HMA34DU01CHZCR	7.21104e-07	0.38	202	65	175	gi|218198623|gb|EEC81050.1|
HMA34DU01A6IPW	2.75045e-25	0.82	319	288	142	gi|125558818|gb|EAZ04354.1|
HMA34DU01DNF4R	2.55986e-10	0.56	230	213	100	gi|357123936|ref|XP_003563663.1|
HMA34DU01DX32W	2.38112e-13	0.93	240	209	129	gi|330318704|gb|AEC11012.1|
HMA34DU01DD78O	4.05088e-31	0.69	463	455	222	gi|357111946|ref|XP_003557771.1|
HMA34DU01BRYO0	2.56484e-13	0.93	244	213	133	gi|330318704|gb|AEC11012.1|
HMA34DU01BRFHS	9.28395e-13	0.49	301	280	110	gi|38568009|emb|CAE05194.3|
HMA34DU01DW32T	9.09933e-07	0.5	213	173	6	gi|147775817|emb|CAN75924.1|
HMA34DU01BOCVQ	9.54539e-61	0.64	451	39	428	gi|357155622|ref|XP_003577181.1|
HMA34DU01BPSNR	9.66301e-17	0.64	248	236	78	gi|147779747|emb|CAN76114.1|
HMA34DU01EQ8L1	2.66467e-08	0.72	342	308	213	gi|88604736|gb|ABD46739.1|
HMA34DU01EBDVT	1.67005e-16	0.82	341	304	185	gi|115477940|ref|NP_001062565.1|
HMA34DU01EB6N1	2.24291e-06	0.95	210	178	119	gi|256860445|gb|ACV32157.1|
HMA34DU01DL2JZ	2.10052e-16	0.66	425	419	261	gi|147863498|emb|CAN84047.1|
HMA34DU01AR011	6.02593e-06	0.3	421	421	167	gi|31430655|gb|AAP52536.1|
HMA34DU01BQMFM	8.68248e-24	0.76	342	308	144	gi|326534282|dbj|BAJ89491.1|
HMA34DU01AWX8A	1.32141e-28	0.63	252	210	16	gi|226531906|ref|NP_001151740.1|
HMA34DU01DMRMS	8.79184e-09	0.67	327	290	192	gi|195610168|gb|ACG26914.1|
HMA34DU01AWXCW	1.32966e-16	0.77	250	248	108	gi|218202324|gb|EEC84751.1|
HMA34DU01DK6UY	7.53931e-14	0.56	360	258	88	gi|356497988|ref|XP_003517837.1|
HMA34DU01D1PRM	1.42244e-11	0.65	305	203	96	gi|357122881|ref|XP_003563142.1|
HMA34DU01ALY4O	1.86312e-16	0.71	261	226	113	gi|159465565|ref|XP_001690993.1|
HMA34DU01DYD7P	3.08578e-61	0.77	430	21	365	gi|356516555|ref|XP_003526959.1|
HMA34DU01CR8UZ	1.27764e-10	0.66	219	214	110	gi|12656802|gb|AAK00963.1|AC079736_3
HMA34DU01B6THI	8.49271e-21	0.63	292	253	5	gi|218198388|gb|EEC80815.1|
HMA34DU01DTZC0	1.26611e-29	0.77	200	189	7	gi|297613543|ref|NP_001067296.2|
HMA34DU01BU5OR	1.31614e-06	0.75	224	196	125	gi|357444391|ref|XP_003592473.1|
HMA34DU01BDBL1	4.59032e-27	0.62	204	204	16	gi|226531906|ref|NP_001151740.1|
HMA34DU01CV628	4.91163e-15	0.69	263	140	15	gi|357488207|ref|XP_003614391.1|
HMA34DU01AVTF7	1.49665e-11	0.57	258	227	69	gi|293333269|ref|NP_001169259.1|
HMA34DU01CMLQ0	2.38862e-16	0.74	309	205	104	gi|225470591|ref|XP_002274188.1|
HMA34DU01EKGNP	8.5231e-15	0.69	254	105	239	gi|296089096|emb|CBI38799.3|
HMA34DU01DP3IE	1.99767e-15	0.94	268	22	126	gi|28193048|emb|CAD58628.1|
HMA34DU01D7X4P	2.46256e-14	0.61	387	334	212	gi|357454153|ref|XP_003597357.1|
HMA34DU01AH62B	6.78875e-78	0.95	454	82	450	gi|147783575|emb|CAN61312.1|
HMA34DU01A8EKJ	2.34137e-06	0.68	321	318	217	gi|296085047|emb|CBI28462.3|
HMA34DU01CUKD5	1.078e-18	0.66	212	11	187	gi|357511663|ref|XP_003626120.1|
HMA34DU01CHYUN	2.55358e-15	0.97	229	37	141	gi|157689629|gb|ABV65384.1|
HMA34DU01C8Q1B	2.47272e-28	0.97	300	158	262	gi|194033221|ref|YP_002000558.1|
HMA34DU01BIAPS	4.0695e-17	0.72	225	210	70	gi|125542459|gb|EAY88598.1|
HMA34DU01CGIT1	2.39939e-16	0.97	254	164	253	gi|25264675|emb|CAD32381.1|
HMA34DU01DAWFF	5.69464e-12	0.55	274	268	122	gi|224057796|ref|XP_002299328.1|
HMA34DU01BDUPJ	7.09344e-09	0.57	352	338	186	gi|224099935|ref|XP_002311679.1|
HMA34DU01DQ4RJ	4.00907e-12	0.42	393	154	360	gi|356538303|ref|XP_003537643.1|
HMA34DU01AUC2I	6.09409e-18	1	214	149	45	gi|149941236|emb|CAO02550.1|
HMA34DU01BMY2U	7.60778e-14	0.78	324	305	183	gi|356519222|ref|XP_003528272.1|
HMA34DU01CQRT8	2.1094e-46	0.78	364	363	88	gi|125597678|gb|EAZ37458.1|
HMA34DU01BQ6SP	8.90212e-23	0.71	257	232	62	gi|293335773|ref|NP_001168540.1|
HMA34DU01AXYQE	1.79807e-14	1	259	226	128	gi|238012858|gb|ACR37464.1|
HMA34DU01DCI7H	2.07666e-09	0.53	222	1	171	gi|357495053|ref|XP_003617815.1|
HMA34DU01CZGU3	6.12009e-16	0.79	318	92	220	gi|147769978|emb|CAN61139.1|
HMA34DU01BQ8T6	3.80999e-13	0.76	298	251	138	gi|224141385|ref|XP_002324053.1|
HMA34DU01B4UNA	6.40537e-13	0.51	424	284	72	gi|357123701|ref|XP_003563546.1|
HMA34DU01EFEYY	5.39042e-15	0.82	202	74	172	gi|297739961|emb|CBI30143.3|
HMA34DU01BND64	7.4783e-12	0.83	403	403	296	gi|357515289|ref|XP_003627933.1|
HMA34DU01AQF8L	4.63396e-25	0.84	483	477	310	gi|147857291|emb|CAN81366.1|
HMA34DU01AX3KT	5.64577e-15	0.71	338	203	81	gi|356542177|ref|XP_003539546.1|
HMA34DU01D8MJ4	7.56088e-30	0.79	353	335	153	gi|357126414|ref|XP_003564882.1|
HMA34DU01BEWYW	2.62732e-14	0.61	390	333	211	gi|357454153|ref|XP_003597357.1|
HMA34DU01B51JS	1.27863e-33	0.54	442	442	95	gi|225461730|ref|XP_002283370.1|
HMA34DU01BFWQF	2.80498e-41	0.68	485	314	3	gi|356560821|ref|XP_003548685.1|
HMA34DU01D3IXL	3.08597e-16	0.88	204	72	194	gi|295913117|gb|ADG57821.1|
HMA34DU01D9IET	7.95801e-07	0.43	310	249	124	gi|7486610|pir||T05461
HMA34DU01A33OP	2.21463e-09	0.52	281	18	197	gi|226502873|ref|NP_001140306.1|
HMA34DU01AK7L6	8.6748e-14	0.62	201	36	200	gi|296083389|emb|CBI23344.3|
HMA34DU01EVSYR	1.28585e-14	0.54	414	235	411	gi|212721718|ref|NP_001132126.1|
HMA34DU01BRZ8D	2.66467e-08	0.72	342	307	212	gi|88604736|gb|ABD46739.1|
HMA34DU01BYCBN	2.44941e-13	1	216	39	125	gi|224125038|ref|XP_002319487.1|
HMA34DU01DA9WU	2.71994e-23	0.63	265	225	1	gi|222617440|gb|EEE53572.1|
HMA34DU01DK9K6	1.2931e-15	0.51	398	348	133	gi|255537285|ref|XP_002509709.1|
HMA34DU01A45T0	6.7568e-29	0.68	330	235	5	gi|115474637|ref|NP_001060915.1|
HMA34DU01CIM7F	1.41423e-07	0.56	406	373	245	gi|116787167|gb|ABK24396.1|
HMA34DU01CQF9L	7.00043e-10	0.54	250	182	33	gi|224064693|ref|XP_002301538.1|
HMA34DU01EV8TS	7.58017e-46	0.78	342	337	98	gi|13491970|gb|AAK28022.1|AF279655_1
HMA34DU01C2JOW	4.20423e-06	0.44	211	3	182	gi|302844518|ref|XP_002953799.1|
HMA34DU01CYMQP	6.87209e-13	0.69	220	37	171	gi|356545626|ref|XP_003541238.1|
HMA34DU01BGTJ1	3.90867e-23	0.53	376	91	345	gi|147838050|emb|CAN60919.1|
HMA34DU01BN9HR	2.56517e-19	0.89	316	139	5	gi|297745640|emb|CBI40805.3|
HMA34DU01CMCD9	3.74604e-23	0.95	276	114	245	gi|295913619|gb|ADG58054.1|
HMA34DU01CJC6W	3.3873e-34	0.71	433	169	336	gi|255646543|gb|ACU23746.1|
HMA34DU01BL463	3.49737e-11	0.48	414	374	204	gi|242054345|ref|XP_002456318.1|
HMA34DU01AT4UG	7.60595e-12	0.79	251	171	58	gi|125524412|gb|EAY72526.1|
HMA34DU01DF3U4	4.75307e-33	0.9	312	275	132	gi|104294990|gb|ABF72006.1|
HMA34DU01A96IK	4.17436e-10	0.44	400	202	396	gi|326525315|dbj|BAK07927.1|
HMA34DU01A5Q2E	1.62044e-47	0.61	410	409	26	gi|357455247|ref|XP_003597904.1|
HMA34DU01BBYIB	3.35923e-36	0.94	238	201	1	gi|194705756|gb|ACF86962.1|
HMA34DU01DKZNK	2.02549e-21	0.98	202	155	30	gi|186886265|gb|ACC93535.1|
HMA34DU01BKUQJ	1.03931e-31	0.81	247	226	2	gi|224095515|ref|XP_002310404.1|
HMA34DU01CAFVM	2.66467e-08	0.72	342	308	213	gi|88604736|gb|ABD46739.1|
HMA34DU01AT8LB	5.36317e-19	0.75	237	133	2	gi|151368166|gb|ABS10818.1|
HMA34DU01APLTB	4.44567e-07	0.69	279	174	269	gi|356539086|ref|XP_003538031.1|
HMA34DU01D155Q	5.37393e-12	0.78	294	261	142	gi|295913109|gb|ADG57817.1|
HMA34DU01CUDRG	2.0049e-23	0.59	419	135	344	gi|307136298|gb|ADN34122.1|
HMA34DU01D5TM4	1.57601e-37	0.59	351	25	336	gi|147805376|emb|CAN76362.1|
HMA34DU01ECIYH	5.612e-38	0.7	331	191	3	gi|302766649|ref|XP_002966745.1|
HMA34DU01DHE1L	8.47326e-37	0.89	324	195	1	gi|356520176|ref|XP_003528740.1|
HMA34DU01D2RT9	1.97992e-09	0.48	218	57	188	gi|217070122|gb|ACJ83421.1|
HMA34DU01BELWI	7.62557e-20	0.75	395	356	192	gi|297736545|emb|CBI25416.3|
HMA34DU01EYJNW	1.28966e-22	0.73	392	365	186	gi|242076680|ref|XP_002448276.1|
HMA34DU01CH1A7	1.95821e-21	0.91	301	218	90	gi|224138380|ref|XP_002326588.1|
HMA34DU01BCYEJ	1.40154e-12	0.85	476	468	352	gi|295913156|gb|ADG57838.1|
HMA34DU01D7A2U	5.36498e-08	0.54	277	128	45	gi|125552245|gb|EAY97954.1|
HMA34DU01A61O2	7.16273e-16	0.39	310	278	12	gi|357488207|ref|XP_003614391.1|
HMA34DU01AHR5F	7.65614e-16	0.66	267	93	257	gi|297743929|emb|CBI36899.3|
HMA34DU01CVIHY	7.64506e-09	0.83	423	394	305	gi|327493157|gb|AEA86285.1|
HMA34DU01AMZ4W	2.18947e-12	0.94	225	223	128	gi|238012858|gb|ACR37464.1|
HMA34DU01ANG0L	3.41266e-28	0.83	247	174	1	gi|223948297|gb|ACN28232.1|
HMA34DU01AYK02	2.6544e-11	0.94	261	261	169	gi|192910806|gb|ACF06511.1|
HMA34DU01BLW32	4.149e-22	0.83	261	185	27	gi|357112513|ref|XP_003558053.1|
HMA34DU01BGABN	2.25011e-27	0.74	425	424	215	gi|255537507|ref|XP_002509820.1|
HMA34DU01D1PBQ	2.90749e-27	0.92	302	270	115	gi|296085848|emb|CBI31172.3|
HMA34DU01AIWAQ	7.70531e-32	0.74	269	269	3	gi|297737498|emb|CBI26699.3|
HMA34DU01DUJEV	1.25165e-10	0.94	263	96	1	gi|229609865|gb|ACQ83548.1|
HMA34DU01DS2TT	1.04676e-19	0.61	320	15	185	gi|38346958|emb|CAE03897.2|
HMA34DU01C7XZ3	1.61136e-14	0.9	263	88	2	gi|326526393|dbj|BAJ97213.1|
HMA34DU01DEHX7	1.15889e-06	0.51	311	186	308	gi|115436496|ref|NP_001043006.1|
HMA34DU01BOVZJ	1.01951e-06	0.57	276	15	164	gi|11358920|pir||T45819
HMA34DU01D9EIM	7.56088e-30	0.79	353	339	157	gi|357126414|ref|XP_003564882.1|
HMA34DU01DEIYO	2.69686e-07	0.66	296	1	96	gi|217070354|gb|ACJ83537.1|
HMA34DU01CQ14G	2.53905e-31	0.95	227	227	39	gi|296081149|emb|CBI18175.3|
HMA34DU01BK7HF	5.26872e-10	0.44	317	184	35	gi|357518307|ref|XP_003629442.1|
HMA34DU01AE8CT	2.6974e-07	0.79	235	33	128	gi|224074885|ref|XP_002304475.1|
HMA34DU01C58GQ	3.82328e-79	0.94	410	409	38	gi|225459625|ref|XP_002285874.1|
HMA34DU01DOYOX	1.28528e-14	0.66	322	321	172	gi|110468069|gb|ABG74911.1|
HMA34DU01C9RP2	1.50804e-28	0.8	371	364	170	gi|19909126|gb|AAM03123.1|AF489111_1
HMA34DU01AZ7PA	4.34387e-13	0.86	242	139	32	gi|219363023|ref|NP_001137024.1|
HMA34DU01A3BND	2.31753e-14	1	282	35	133	gi|238012858|gb|ACR37464.1|
HMA34DU01DMB7N	4.55156e-14	0.61	209	133	2	gi|326488831|dbj|BAJ98027.1|
HMA34DU01DGMBN	5.84668e-06	0.65	290	117	7	gi|242082978|ref|XP_002441914.1|
HMA34DU01CIU47	1.41628e-14	0.73	295	285	151	gi|168065340|ref|XP_001784611.1|
HMA34DU01B2EXN	1.28433e-22	0.69	217	200	36	gi|326517368|dbj|BAK00051.1|
HMA34DU01BNXT4	4.3267e-19	0.58	262	225	34	gi|224066769|ref|XP_002302206.1|
HMA34DU01CI7Z0	3.50967e-08	0.85	479	332	252	gi|242033061|ref|XP_002463925.1|
HMA34DU01BL9JM	7.64949e-07	0.41	336	311	81	gi|125525448|gb|EAY73562.1|
HMA34DU01A1L09	3.5146e-25	0.6	459	330	172	gi|312282079|dbj|BAJ33905.1|
HMA34DU01AFK89	4.01033e-11	0.76	250	250	164	gi|326520483|dbj|BAK07500.1|
HMA34DU01BUPFN	1.3831e-26	0.68	282	268	32	gi|224107072|ref|XP_002333571.1|
HMA34DU01ANKPB	1.23913e-11	0.53	353	345	190	gi|147863203|emb|CAN78371.1|
HMA34DU01B6WIE	4.1522e-07	0.84	313	287	213	gi|326525062|dbj|BAK07801.1|
HMA34DU01DC3MR	7.28323e-06	0.57	282	65	181	gi|242039833|ref|XP_002467311.1|
HMA34DU01BDW2I	4.75583e-21	0.49	284	247	2	gi|147772897|emb|CAN60476.1|
HMA34DU01DA9HK	4.48519e-07	0.69	218	87	1	gi|357465343|ref|XP_003602953.1|
HMA34DU01AO603	1.97177e-33	0.51	426	373	2	gi|297849070|ref|XP_002892416.1|
HMA34DU01BE7HB	1.52133e-13	0.97	262	229	131	gi|238012858|gb|ACR37464.1|
HMA34DU01CVSLK	1.41616e-08	0.57	227	122	3	gi|357118205|ref|XP_003560848.1|
HMA34DU01EX2MA	7.98769e-14	0.94	200	122	30	gi|126566038|gb|ABO20848.1|
HMA34DU01B50F5	2.93907e-11	0.59	443	440	288	gi|125596850|gb|EAZ36630.1|
HMA34DU01EIJDW	2.32367e-14	0.42	315	292	38	gi|357478449|ref|XP_003609510.1|
HMA34DU01CN0S3	8.14946e-14	0.92	229	86	12	gi|159481769|ref|XP_001698950.1|
HMA34DU01BRSUH	2.40764e-11	0.53	415	250	378	gi|30692765|ref|NP_174563.2|
HMA34DU01B7N54	2.6613e-18	0.73	336	311	159	gi|255562862|ref|XP_002522436.1|
HMA34DU01A5N8B	6.88629e-12	0.63	306	287	138	gi|50080303|gb|AAT69637.1|
HMA34DU01A4K0I	1.84925e-15	0.71	240	147	4	gi|297739716|emb|CBI29898.3|
HMA34DU01DFMLB	5.70319e-12	0.45	305	202	2	gi|226502050|ref|NP_001143583.1|
HMA34DU01DUE7N	1.69261e-21	0.57	514	505	236	gi|301016726|dbj|BAJ11784.1|
HMA34DU01B8EAL	7.08437e-59	0.69	377	15	377	gi|1345537|emb|CAA39215.1|
HMA34DU01DPAAX	3.09106e-37	0.61	414	399	79	gi|147805915|emb|CAN76546.1|
HMA34DU01BSUWH	1.91398e-06	0.83	364	356	285	gi|47026955|gb|AAT08697.1|
HMA34DU01CPZVM	1.20229e-30	0.75	224	219	1	gi|326367526|gb|ADZ55310.1|
HMA34DU01C3PZD	3.60193e-35	0.88	240	202	8	gi|242076500|ref|XP_002448186.1|
HMA34DU01B3ZGA	1.42305e-13	0.49	361	93	329	gi|115468584|ref|NP_001057891.1|
HMA34DU01CVXG9	6.58485e-11	0.93	224	3	89	gi|255575322|ref|XP_002528564.1|
HMA34DU01DHX1H	2.91538e-12	0.48	408	26	262	gi|326491667|dbj|BAJ94311.1|
HMA34DU01B7164	1.96715e-17	0.79	200	163	23	gi|125541046|gb|EAY87441.1|
HMA34DU01CRRB7	5.69662e-12	0.74	292	35	157	gi|326509269|dbj|BAJ91551.1|
HMA34DU01EFDH2	5.31743e-15	0.59	386	363	169	gi|147865144|emb|CAN81963.1|
HMA34DU01EVTTZ	3.42511e-10	0.54	448	224	57	gi|255573838|ref|XP_002527838.1|
HMA34DU01D261X	1.00176e-07	0.92	299	3	74	gi|307335624|gb|ADN43389.1|
HMA34DU01BB7GN	1.43794e-14	1	242	209	111	gi|238012858|gb|ACR37464.1|
HMA34DU01CLGAK	7.08574e-15	0.62	264	183	4	gi|7682680|gb|AAF67342.1|
HMA34DU01BWP2N	2.51365e-24	0.63	405	228	383	gi|226504946|ref|NP_001147609.1|
HMA34DU01EEGLB	4.19928e-10	0.44	248	196	23	gi|222640914|gb|EEE69046.1|
HMA34DU01DKPVG	1.29449e-36	0.75	334	240	1	gi|217072126|gb|ACJ84423.1|
HMA34DU01DADAB	7.41032e-22	0.83	301	160	2	gi|296087795|emb|CBI35051.3|
HMA34DU01AV6GM	1.18544e-15	0.62	274	269	96	gi|224140249|ref|XP_002323496.1|
HMA34DU01DEFO0	4.14498e-30	0.6	325	50	322	gi|341657338|gb|ADN92996.2|
HMA34DU01B3P4T	5.82064e-19	0.63	346	224	3	gi|1326161|gb|AAB00554.1|
HMA34DU01EJZN3	2.54508e-06	0.64	327	116	214	gi|255561868|ref|XP_002521943.1|
HMA34DU01DVJMQ	8.26749e-09	0.42	450	420	235	gi|297745316|emb|CBI40396.3|
HMA34DU01EN00F	5.87788e-13	0.49	245	192	10	gi|147821418|emb|CAN76896.1|
HMA34DU01C4D9E	1.31415e-17	0.59	368	148	2	gi|89179427|gb|ABD63162.1|
HMA34DU01CXQ92	2.58424e-15	0.94	307	270	169	gi|225449424|ref|XP_002282933.1|
HMA34DU01BER43	5.9382e-09	0.46	259	199	2	gi|225448922|ref|XP_002271855.1|
HMA34DU01BE18U	3.24947e-06	0.44	314	19	213	gi|147798886|emb|CAN74964.1|
HMA34DU01C5FPJ	7.2874e-16	0.94	310	288	184	gi|118489712|gb|ABK96657.1|
HMA34DU01CHB1S	2.13759e-07	0.59	275	14	169	gi|11358920|pir||T45819
HMA34DU01A6L9P	2.38013e-08	0.3	344	336	1	gi|224082212|ref|XP_002306604.1|
HMA34DU01BB3XY	2.67775e-07	0.56	218	208	89	gi|15237219|ref|NP_197096.1|
HMA34DU01EZT73	5.62981e-08	0.43	327	124	327	gi|224073708|ref|XP_002304137.1|
HMA34DU01AE49A	1.77903e-20	0.58	292	278	75	gi|168003119|ref|XP_001754260.1|
HMA34DU01CAU8T	1.26222e-09	0.53	216	216	118	gi|351723859|ref|NP_001235246.1|
HMA34DU01CIKXZ	1.38775e-21	0.76	390	237	103	gi|50725674|dbj|BAD33140.1|
HMA34DU01ALN0R	1.27069e-06	0.84	239	103	177	gi|242034603|ref|XP_002464696.1|
HMA34DU01AMYE4	1.40537e-11	0.93	370	207	118	gi|297742964|emb|CBI35831.3|
HMA34DU01C85UF	7.82864e-13	0.62	225	66	224	gi|225464487|ref|XP_002268801.1|
HMA34DU01A1KSP	6.69875e-17	0.63	245	12	161	gi|242040989|ref|XP_002467889.1|
HMA34DU01BGR1I	7.31741e-22	0.54	294	257	3	gi|296087397|emb|CBI33771.3|
HMA34DU01CH0DD	1.82356e-12	0.69	395	349	203	gi|242034387|ref|XP_002464588.1|
HMA34DU01AMH61	9.2575e-32	0.73	245	240	4	gi|225428655|ref|XP_002281581.1|
HMA34DU01D2YF0	2.38646e-12	0.53	432	240	88	gi|113205327|gb|ABI34342.1|
HMA34DU01CEO5K	1.05471e-09	0.52	453	445	260	gi|297738003|emb|CBI27204.3|
HMA34DU01DOWRU	3.12773e-14	0.77	261	36	167	gi|225440157|ref|XP_002277968.1|
HMA34DU01B0A64	4.03245e-33	0.63	310	291	1	gi|224134292|ref|XP_002327802.1|
HMA34DU01C9U0H	5.07353e-45	0.74	308	281	6	gi|218117599|dbj|BAH03207.1|
HMA34DU01CYWA0	4.10768e-08	0.83	386	384	313	gi|47026969|gb|AAT08703.1|
HMA34DU01BXPNK	1.03252e-48	0.78	328	298	8	gi|297738691|emb|CBI27936.3|
HMA34DU01EEPS0	2.77468e-17	0.9	347	227	346	gi|125575754|gb|EAZ17038.1|
HMA34DU01ESPJF	8.9168e-06	0.55	290	115	255	gi|293335397|ref|NP_001169129.1|
HMA34DU01D7EIU	1.4575e-09	0.36	272	3	233	gi|170660041|gb|ACB28469.1|
HMA34DU01DF6PY	7.95038e-55	0.9	315	310	2	gi|224128450|ref|XP_002320334.1|
HMA34DU01DJ7WC	2.29305e-15	0.82	224	35	154	gi|297745091|emb|CBI38930.3|
HMA34DU01DPAIK	9.90582e-14	0.75	209	108	1	gi|356525563|ref|XP_003531394.1|
HMA34DU01CSNUO	2.21464e-17	0.83	392	339	217	gi|351726536|ref|NP_001236874.1|
HMA34DU01ATPRK	2.94942e-17	0.4	353	323	12	gi|357488207|ref|XP_003614391.1|
HMA34DU01B8IGB	3.98905e-23	0.64	368	137	364	gi|255545472|ref|XP_002513796.1|
HMA34DU01DHMF2	1.4723e-17	0.58	368	203	18	gi|147798853|emb|CAN61340.1|
HMA34DU01CUBYU	1.40199e-11	0.34	416	67	375	gi|115462915|ref|NP_001055057.1|
HMA34DU01B9FHJ	7.99399e-23	0.78	410	361	251	gi|123536|sp|P02520.1|HSP12_SOYBN
HMA34DU01B23DG	4.82447e-08	0.92	371	334	257	gi|224081441|ref|XP_002306412.1|
HMA34DU01B3VHS	1.03365e-32	0.65	273	271	32	gi|297601231|ref|NP_001050575.2|
HMA34DU01BJVDG	2.91599e-34	0.72	456	272	90	gi|225461979|ref|XP_002267354.1|
HMA34DU01CJAZM	1.61791e-25	0.75	319	319	140	gi|296083163|emb|CBI22799.3|
HMA34DU01CLA5X	3.25396e-13	0.72	388	312	172	gi|116781250|gb|ABK22024.1|
HMA34DU01CXBTG	1.12525e-35	0.9	251	218	15	gi|357479879|ref|XP_003610225.1|
HMA34DU01A37F2	6.02012e-33	0.73	294	292	62	gi|255540329|ref|XP_002511229.1|
HMA34DU01D18YR	5.89576e-18	0.58	331	225	4	gi|326520784|dbj|BAJ92755.1|
HMA34DU01DOSIF	9.11431e-14	0.65	428	428	300	gi|356511015|ref|XP_003524227.1|
HMA34DU01D4S2Q	1.37268e-26	0.96	223	186	52	gi|253759874|ref|XP_002488951.1|
HMA34DU01DHHIT	9.59388e-21	0.59	353	49	240	gi|357443571|ref|XP_003592063.1|
HMA34DU01CY8BR	1.4624e-12	0.62	291	46	180	gi|115448293|ref|NP_001047926.1|
HMA34DU01DTL4A	1.28146e-11	0.45	363	341	141	gi|356500736|ref|XP_003519187.1|
HMA34DU01CVSOO	2.77386e-10	0.47	309	235	32	gi|357494359|ref|XP_003617468.1|
HMA34DU01BE3TD	8.11577e-13	0.64	349	293	114	gi|18419635|gb|AAL69384.1|AF462221_1
HMA34DU01AVH2B	5.88142e-16	0.82	366	366	250	gi|62318983|dbj|BAD94090.1|
HMA34DU01BPZ8C	3.56289e-14	0.78	205	184	74	gi|224055383|ref|XP_002298497.1|
HMA34DU01B1S48	7.40842e-09	0.61	314	250	167	gi|326493942|dbj|BAJ85433.1|
HMA34DU01EDE43	2.68731e-42	0.89	270	236	12	gi|242048246|ref|XP_002461869.1|
HMA34DU01BA25B	2.55254e-26	0.87	362	40	201	gi|357479879|ref|XP_003610225.1|
HMA34DU01B493N	6.92729e-11	0.87	314	255	166	gi|284434590|gb|ADB85325.1|
HMA34DU01BOVHH	2.93649e-08	0.57	340	89	208	gi|242054739|ref|XP_002456515.1|
HMA34DU01B2VS3	1.53617e-13	0.71	363	87	221	gi|297743044|emb|CBI35911.3|
HMA34DU01AU760	3.98689e-16	0.84	418	380	270	gi|357496553|ref|XP_003618565.1|
HMA34DU01DB864	4.69538e-22	0.58	362	291	64	gi|242054513|ref|XP_002456402.1|
HMA34DU01AJHT9	2.26681e-30	0.74	469	316	146	gi|242042291|ref|XP_002468540.1|
HMA34DU01AV2RW	2.60291e-21	0.54	426	419	171	gi|302832938|ref|XP_002948033.1|
HMA34DU01DC48G	4.82017e-16	0.68	249	179	33	gi|75129654|sp|Q6VMW0.1|Q8OMT_MENPI
HMA34DU01D8MM2	3.49622e-16	0.71	329	329	225	gi|357126414|ref|XP_003564882.1|
HMA34DU01B8951	4.84946e-08	0.31	387	349	29	gi|356540978|ref|XP_003538961.1|
HMA34DU01DE0W0	8.59252e-54	0.85	385	348	28	gi|157863010|gb|ABV90637.1|
HMA34DU01A42C7	2.02082e-15	0.97	210	37	141	gi|157689629|gb|ABV65384.1|
HMA34DU01CMRYZ	9.13896e-21	0.55	229	201	1	gi|42571047|ref|NP_973597.1|
HMA34DU01DQFPE	1.57493e-19	0.42	352	350	21	gi|147818972|emb|CAN67116.1|
HMA34DU01DSY1C	1.5438e-15	0.54	296	258	82	gi|147819856|emb|CAN71816.1|
HMA34DU01DT6BZ	4.11282e-22	0.91	252	76	216	gi|223974739|gb|ACN31557.1|
HMA34DU01A76Z2	3.61829e-47	0.78	285	283	2	gi|356548635|ref|XP_003542706.1|
HMA34DU01ELYR6	4.22299e-14	0.62	259	94	258	gi|356555022|ref|XP_003545838.1|
HMA34DU01B9MQT	1.50545e-46	0.75	305	291	4	gi|217074910|gb|ACJ85815.1|
HMA34DU01CRMO7	3.15029e-17	0.51	454	24	263	gi|225440714|ref|XP_002275038.1|
HMA34DU01DQ19A	2.62128e-20	0.74	245	50	217	gi|225442888|ref|XP_002263635.1|
HMA34DU01EAGT4	1.77533e-17	0.45	319	263	36	gi|169349|gb|AAA33765.1|
HMA34DU01AKL3Q	2.38894e-18	0.55	208	176	12	gi|357488207|ref|XP_003614391.1|
HMA34DU01BHE38	2.52167e-24	0.88	255	3	146	gi|47026925|gb|AAT08683.1|
HMA34DU01BG8AP	4.89183e-27	0.69	266	248	33	gi|108710464|gb|ABF98259.1|
HMA34DU01B9FK5	7.57233e-11	0.81	369	112	5	gi|297740752|emb|CBI30934.3|
HMA34DU01B2KW0	1.46992e-21	0.66	452	276	449	gi|296089109|emb|CBI38812.3|
HMA34DU01EZ6WU	5.47862e-20	0.77	301	129	299	gi|118482327|gb|ABK93089.1|
HMA34DU01AKT0P	6.78971e-07	0.61	313	313	206	gi|297734872|emb|CBI17106.3|
HMA34DU01EI5PN	9.5547e-07	0.55	344	344	225	gi|255538774|ref|XP_002510452.1|
HMA34DU01A48IP	2.10114e-08	0.52	210	40	177	gi|297833864|ref|XP_002884814.1|
HMA34DU01AHFHW	1.05741e-16	0.41	280	280	2	gi|224110940|ref|XP_002315689.1|
HMA34DU01CTJHG	6.44892e-11	0.87	391	299	391	gi|255573421|ref|XP_002527636.1|
HMA34DU01BYMOO	5.32101e-39	0.57	435	433	56	gi|357113988|ref|XP_003558783.1|
HMA34DU01EP6RZ	4.70152e-17	0.88	252	42	170	gi|108862835|gb|ABA98962.2|
HMA34DU01CQ0ES	1.93322e-28	0.77	283	85	282	gi|218199295|gb|EEC81722.1|
HMA34DU01BFWW4	2.0827e-12	0.81	303	115	8	gi|42761384|dbj|BAD11652.1|
HMA34DU01DY1Q1	2.38087e-19	0.53	272	259	35	gi|225449284|ref|XP_002276823.1|
HMA34DU01B6AQ5	8.04279e-10	0.76	248	68	166	gi|356568905|ref|XP_003552648.1|
HMA34DU01BCPKA	2.69186e-24	0.63	409	229	384	gi|226504946|ref|NP_001147609.1|
HMA34DU01D7HGN	2.93671e-30	0.55	297	294	1	gi|356568672|ref|XP_003552534.1|
HMA34DU01E0Z6Z	1.83673e-10	0.61	235	206	81	gi|224093900|ref|XP_002310039.1|
HMA34DU01EBDU1	5.82991e-13	0.74	251	217	107	gi|224138928|ref|XP_002326725.1|
HMA34DU01AJNN5	5.84772e-24	0.91	370	369	232	gi|224060279|ref|XP_002300120.1|
HMA34DU01BTVT4	7.11044e-06	0.51	336	186	302	gi|115436496|ref|NP_001043006.1|
HMA34DU01A0ELD	5.4704e-06	0.95	284	169	104	gi|255577383|ref|XP_002529571.1|
HMA34DU01A3LIS	1.71556e-08	0.75	256	243	136	gi|115442413|ref|NP_001045486.1|
HMA34DU01B5TE9	1.63253e-58	0.72	404	350	3	gi|255633250|gb|ACU16981.1|
HMA34DU01EW347	4.55896e-21	0.44	443	6	317	gi|47824970|gb|AAT38744.1|
HMA34DU01DTCIV	3.83255e-08	0.4	256	22	240	gi|218200529|gb|EEC82956.1|
HMA34DU01CKBHY	2.10538e-12	0.43	377	132	362	gi|217070130|gb|ACJ83425.1|
HMA34DU01D92WE	3.72744e-78	0.98	359	358	2	gi|295913383|gb|ADG57944.1|
HMA34DU01D0HTI	5.26306e-16	0.97	258	152	256	gi|122084|sp|P06353.1|H33_HORVU
HMA34DU01DOZOJ	4.56103e-09	0.82	266	259	176	gi|149391947|gb|ABR25874.1|
HMA34DU01DYX4U	1.49674e-13	0.97	434	434	336	gi|224134150|ref|XP_002327768.1|
HMA34DU01CZ7CQ	3.52478e-28	0.64	373	89	373	gi|255573014|ref|XP_002527437.1|
HMA34DU01CCUMS	5.20459e-12	0.94	352	351	256	gi|60418884|gb|AAX19869.1|
HMA34DU01BJ2WA	1.06545e-28	0.59	323	30	323	gi|357144984|ref|XP_003573482.1|
HMA34DU01BB4S8	3.26285e-09	0.65	212	129	4	gi|224123654|ref|XP_002319133.1|
HMA34DU01CBE8W	1.03142e-12	0.51	281	233	57	gi|357468085|ref|XP_003604327.1|
HMA34DU01BNKA2	2.86821e-11	0.5	223	218	48	gi|242039833|ref|XP_002467311.1|
HMA34DU01ERKPS	2.69643e-25	0.92	452	419	267	gi|255546389|ref|XP_002514254.1|
HMA34DU01EGQAV	4.48519e-07	0.69	218	87	1	gi|357465343|ref|XP_003602953.1|
HMA34DU01D5N4P	2.76341e-23	0.76	301	2	175	gi|167375203|gb|ABZ79355.1|
HMA34DU01AODCO	2.95257e-14	0.76	283	123	1	gi|255580319|ref|XP_002530988.1|
HMA34DU01DJO7F	5.73025e-37	0.93	218	205	2	gi|42565387|gb|AAS20970.1|
HMA34DU01C0CWE	5.0088e-25	0.56	295	278	3	gi|336396964|gb|AEI54683.1|
HMA34DU01EGTYD	3.95874e-09	0.96	210	209	138	gi|305377034|dbj|BAJ15880.1|
HMA34DU01D4YDK	5.27763e-08	0.33	244	232	32	gi|297792339|ref|XP_002864054.1|
HMA34DU01AN7WG	4.58756e-13	0.79	380	380	255	gi|296090376|emb|CBI40195.3|
HMA34DU01EWPTV	5.12618e-19	0.69	437	437	273	gi|195639958|gb|ACG39447.1|
HMA34DU01DS9XX	1.45187e-82	0.89	450	14	448	gi|357121414|ref|XP_003562415.1|
HMA34DU01EPP7X	1.10396e-31	0.53	356	309	16	gi|226499838|ref|NP_001149151.1|
HMA34DU01BXA7L	3.48445e-24	0.64	393	392	150	gi|255564653|ref|XP_002523321.1|
HMA34DU01B0Q7B	2.32116e-26	0.77	228	29	226	gi|115441353|ref|NP_001044956.1|
HMA34DU01BW382	2.4754e-15	0.47	495	493	215	gi|224069697|ref|XP_002326397.1|
HMA34DU01CBPKU	6.42967e-10	0.89	254	252	169	gi|13926087|gb|AAK49527.1|
HMA34DU01B9QZM	1.57878e-17	0.46	326	326	99	gi|115451341|ref|NP_001049271.1|
HMA34DU01AP00I	5.75996e-29	0.57	357	82	339	gi|329133957|gb|AEB78859.1|
HMA34DU01A0DVK	1.67002e-14	1	252	219	121	gi|238012858|gb|ACR37464.1|
HMA34DU01B8UJG	7.87649e-37	0.79	334	103	333	gi|224104145|ref|XP_002313336.1|
HMA34DU01AZF7U	1.74062e-06	0.96	242	240	169	gi|192910806|gb|ACF06511.1|
HMA34DU01DLWDQ	1.11598e-08	0.92	208	130	204	gi|149391379|gb|ABR25707.1|
HMA34DU01DJPEG	2.78172e-22	0.82	245	100	2	gi|224137482|ref|XP_002327137.1|
HMA34DU01CF3SI	1.87438e-21	0.6	252	20	250	gi|356554026|ref|XP_003545351.1|
HMA34DU01BCHSL	1.31574e-34	0.98	330	33	212	gi|149391287|gb|ABR25661.1|
HMA34DU01DT00U	4.93843e-12	0.81	352	348	241	gi|225457217|ref|XP_002284065.1|
HMA34DU01BKU5Y	7.51291e-09	0.54	394	220	98	gi|225459718|ref|XP_002284727.1|
HMA34DU01DMT4Y	1.13509e-17	1	258	153	49	gi|149941236|emb|CAO02550.1|
HMA34DU01DE1IQ	1.26274e-17	0.45	340	340	26	gi|357455247|ref|XP_003597904.1|
HMA34DU01EG4KF	7.37477e-18	0.69	389	388	242	gi|226509508|ref|NP_001141740.1|
HMA34DU01CO6JH	2.09471e-14	0.77	223	222	91	gi|1620972|emb|CAA70101.1|
HMA34DU01EYSCW	1.61849e-26	0.74	338	2	172	gi|222637266|gb|EEE67398.1|
HMA34DU01AJC1I	1.04307e-08	0.61	400	398	291	gi|224103167|ref|XP_002312951.1|
HMA34DU01C9T7S	3.85305e-26	0.88	271	253	101	gi|356562692|ref|XP_003549603.1|
HMA34DU01BZJE0	2.13692e-14	0.88	255	152	253	gi|297736017|emb|CBI24055.3|
HMA34DU01BOWEH	1.31142e-52	0.85	485	483	202	gi|147790517|emb|CAN69765.1|
HMA34DU01DYA2E	9.6301e-12	0.88	386	385	308	gi|357123743|ref|XP_003563567.1|
HMA34DU01A6NSZ	6.03893e-15	0.92	215	86	12	gi|159481769|ref|XP_001698950.1|
HMA34DU01DIOY4	2.82634e-16	0.97	282	40	147	gi|116519110|gb|ABJ99589.1|
HMA34DU01B6RYG	5.73031e-41	0.82	252	240	1	gi|125559038|gb|EAZ04574.1|
HMA34DU01C7RTY	4.34755e-17	0.83	443	436	299	gi|226492621|ref|NP_001152464.1|
HMA34DU01B4FDU	6.23433e-54	0.78	324	324	1	gi|255578237|ref|XP_002529986.1|
HMA34DU01EPBJW	1.83315e-35	0.71	410	410	195	gi|225453845|ref|XP_002277837.1|
HMA34DU01AKYRF	5.85281e-07	0.86	225	19	102	gi|317411663|sp|B8AI54.1|GUFP_ORYSI
HMA34DU01C7518	4.34001e-09	0.74	336	305	204	gi|225464930|ref|XP_002275103.1|
HMA34DU01BUUKT	3.99085e-42	0.8	308	271	2	gi|297738574|emb|CBI27819.3|
HMA34DU01ASX1U	1.06545e-28	0.59	323	30	323	gi|357144984|ref|XP_003573482.1|
HMA34DU01DNL51	4.48168e-26	0.7	210	202	2	gi|255538404|ref|XP_002510267.1|
HMA34DU01CYAB7	1.91425e-28	0.69	323	246	16	gi|296089346|emb|CBI39118.3|
HMA34DU01CXKEN	3.86338e-22	0.76	374	304	155	gi|357126414|ref|XP_003564882.1|
HMA34DU01DDWP7	2.95812e-12	0.6	229	206	72	gi|297742068|emb|CBI33855.3|
HMA34DU01CFQNL	3.42543e-26	0.83	391	211	390	gi|58802775|gb|AAW82495.1|
HMA34DU01CPUFV	2.37162e-12	0.89	381	34	117	gi|330318704|gb|AEC11012.1|
HMA34DU01EMVIL	1.47875e-16	0.39	320	290	36	gi|224141789|ref|XP_002324246.1|
HMA34DU01DNK7C	4.37969e-12	0.44	243	241	32	gi|297741928|emb|CBI33363.3|
HMA34DU01AUX25	1.51707e-13	0.76	328	2	127	gi|351722895|ref|NP_001235724.1|
HMA34DU01AIXSE	1.56904e-14	0.84	202	110	202	gi|357161363|ref|XP_003579067.1|
HMA34DU01CZQ76	3.73299e-36	0.98	327	39	212	gi|330318772|gb|AEC11046.1|
HMA34DU01AGMP4	4.67316e-18	0.7	380	351	190	gi|77553129|gb|ABA95925.1|
HMA34DU01DPK2N	4.0832e-24	0.74	276	61	219	gi|297736281|emb|CBI24919.3|
HMA34DU01CO3KL	1.24404e-10	0.96	359	326	243	gi|28193048|emb|CAD58628.1|
HMA34DU01EDM9I	1.95096e-56	0.75	366	44	364	gi|293333135|ref|NP_001170311.1|
HMA34DU01B9ADC	5.12849e-11	0.42	318	281	60	gi|115437068|ref|NP_001043203.1|
HMA34DU01A4QUA	1.00693e-27	0.79	276	263	81	gi|255539034|ref|XP_002510582.1|
HMA34DU01A19SA	2.0861e-47	0.9	341	305	87	gi|225450527|ref|XP_002281395.1|
HMA34DU01DPDNQ	4.89954e-11	0.8	349	349	245	gi|255548724|ref|XP_002515418.1|
HMA34DU01CTW97	5.16485e-13	0.45	442	383	213	gi|218184548|gb|EEC66975.1|
HMA34DU01DA86K	1.90566e-06	0.47	347	194	87	gi|168016532|ref|XP_001760803.1|
HMA34DU01DGXL1	6.20228e-15	0.94	247	35	127	gi|130283|sp|P00297.1|PLAS_SOLCR
HMA34DU01BJETV	9.88618e-14	0.9	323	59	151	gi|225463723|ref|XP_002264200.1|
HMA34DU01DIXZV	2.29305e-15	0.82	224	35	154	gi|297745091|emb|CBI38930.3|
HMA34DU01CQ6JX	4.69726e-09	0.68	322	232	122	gi|217072168|gb|ACJ84444.1|
HMA34DU01BC8M3	6.83182e-24	0.52	322	283	11	gi|224108613|ref|XP_002314908.1|
HMA34DU01A3WTD	7.30574e-06	0.42	208	203	72	gi|357490845|ref|XP_003615710.1|
HMA34DU01DJY2H	1.25424e-57	0.82	345	300	1	gi|225440562|ref|XP_002276542.1|
HMA34DU01CTL1L	6.1818e-16	0.42	429	428	93	gi|302832966|ref|XP_002948047.1|
HMA34DU01AQXDI	2.33781e-39	0.76	334	189	1	gi|218197118|gb|EEC79545.1|
HMA34DU01DYGUR	1.67856e-45	0.86	276	243	1	gi|125572433|gb|EAZ13948.1|
HMA34DU01AXLJA	3.95801e-11	0.76	303	289	188	gi|255556540|ref|XP_002519304.1|
HMA34DU01CSS21	1.16715e-28	0.75	271	264	79	gi|296085848|emb|CBI31172.3|
HMA34DU01BYZCX	5.25403e-08	0.57	252	180	55	gi|356543197|ref|XP_003540049.1|
HMA34DU01B2F8M	4.78829e-36	0.77	435	342	112	gi|77799654|dbj|BAE46739.1|
HMA34DU01EJLFA	9.50778e-27	0.87	284	39	200	gi|357479879|ref|XP_003610225.1|
HMA34DU01EPBN4	5.3513e-12	0.59	273	177	272	gi|357154935|ref|XP_003576952.1|
HMA34DU01A2X5M	1.99504e-08	0.47	337	305	171	gi|224117206|ref|XP_002317508.1|
HMA34DU01ENFYF	1.40275e-13	0.7	452	304	387	gi|224114069|ref|XP_002316658.1|
HMA34DU01CX69S	1.11225e-06	0.4	447	435	265	gi|302829981|ref|XP_002946557.1|
HMA34DU01DOHZ1	1.64598e-20	0.87	406	299	165	gi|296086834|emb|CBI32983.3|
HMA34DU01DRLLL	1.24613e-08	0.71	301	297	205	gi|225458970|ref|XP_002285563.1|
HMA34DU01BMDYJ	3.11107e-11	0.57	443	404	258	gi|225442733|ref|XP_002284946.1|
HMA34DU01B69OT	2.01324e-27	0.6	449	448	221	gi|225445005|ref|XP_002282984.1|
HMA34DU01CK4EW	4.21952e-12	0.73	278	5	136	gi|307103331|gb|EFN51592.1|
HMA34DU01BUADS	2.52903e-09	0.49	367	348	154	gi|62733337|gb|AAX95454.1|
HMA34DU01CVCVM	1.11437e-45	0.87	312	255	1	gi|224152363|ref|XP_002337227.1|
HMA34DU01BIRTB	1.07669e-08	0.72	433	430	311	gi|357126876|ref|XP_003565113.1|
HMA34DU01A34NT	4.47102e-29	0.73	228	221	3	gi|224099421|ref|XP_002311477.1|
HMA34DU01CL4PY	1.96497e-09	0.52	235	46	213	gi|302840991|ref|XP_002952041.1|
HMA34DU01A1HH1	3.51929e-26	0.5	328	304	2	gi|326514092|dbj|BAJ92196.1|
HMA34DU01A6HQA	2.58163e-08	0.68	204	163	53	gi|147799030|emb|CAN74834.1|
HMA34DU01DR2I3	6.41491e-13	0.43	256	225	31	gi|224080191|ref|XP_002306047.1|
HMA34DU01DJW4B	8.24652e-06	0.62	221	218	126	gi|255634368|gb|ACU17549.1|
HMA34DU01EX008	4.08908e-38	0.97	352	345	160	gi|52001163|gb|AAU21468.1|
HMA34DU01C2PEZ	2.91579e-14	0.84	294	294	181	gi|351724875|ref|NP_001235281.1|
HMA34DU01BCYLH	2.83214e-20	0.65	324	89	289	gi|11133881|sp|O49079.1|PSBO_FRIAG
HMA34DU01DBI8F	1.02044e-09	0.75	266	122	27	gi|255538392|ref|XP_002510261.1|
HMA34DU01DYR57	2.06767e-24	0.72	312	120	311	gi|115449753|ref|NP_001048544.1|
HMA34DU01DWIHV	1.05152e-35	0.82	229	229	2	gi|192910792|gb|ACF06504.1|
HMA34DU01D7SHA	1.26415e-37	0.69	405	402	142	gi|255573107|ref|XP_002527483.1|
HMA34DU01DUAEE	4.45887e-09	0.64	272	178	71	gi|356496004|ref|XP_003516860.1|
HMA34DU01AKMEP	3.1394e-09	0.57	258	174	34	gi|293333269|ref|NP_001169259.1|
HMA34DU01BY55L	1.72664e-30	0.83	486	306	169	gi|224068432|ref|XP_002326119.1|
HMA34DU01CI9VZ	6.31705e-20	0.68	369	318	121	gi|356506758|ref|XP_003522143.1|
HMA34DU01EIHQP	1.02478e-54	0.77	325	325	2	gi|167830254|emb|CAM34547.1|
HMA34DU01DXTHF	2.52175e-27	0.84	266	230	42	gi|225447195|ref|XP_002277197.1|
HMA34DU01ESJE8	5.36666e-16	0.85	296	275	159	gi|224067574|ref|XP_002302508.1|
HMA34DU01DB0PX	5.15531e-68	0.71	439	437	3	gi|251829438|gb|ACT21100.1|
HMA34DU01DI3N9	1.56374e-27	0.51	387	309	1	gi|218197140|gb|EEC79567.1|
HMA34DU01DED7Q	1.90725e-11	0.32	407	407	6	gi|118489839|gb|ABK96719.1|
HMA34DU01CCV6N	6.13842e-20	0.74	305	303	154	gi|255582541|ref|XP_002532054.1|
HMA34DU01CS4GW	7.73724e-07	0.87	404	35	103	gi|297741463|emb|CBI32594.3|
HMA34DU01D9OHK	1.40899e-15	0.52	240	184	2	gi|224137540|ref|XP_002322583.1|
HMA34DU01BPDBP	2.14804e-22	0.46	302	277	5	gi|147790250|emb|CAN72305.1|
HMA34DU01CPB33	1.20793e-58	0.76	401	399	1	gi|242070735|ref|XP_002450644.1|
HMA34DU01EUNQH	6.01122e-11	0.81	348	112	5	gi|297740752|emb|CBI30934.3|
HMA34DU01B8QHU	2.18371e-34	0.56	377	9	377	gi|297745809|emb|CBI15865.3|
HMA34DU01DKDTS	9.7621e-28	0.54	361	356	3	gi|297743769|emb|CBI36652.3|
HMA34DU01C4K3Q	1.71126e-23	0.75	295	242	75	gi|147799572|emb|CAN70725.1|
HMA34DU01AI9JT	1.1406e-19	0.36	435	38	433	gi|147852758|emb|CAN81676.1|
HMA34DU01EP7IK	4.71004e-21	0.43	420	354	34	gi|242096572|ref|XP_002438776.1|
HMA34DU01CL8LU	1.65368e-28	0.69	311	275	36	gi|328671574|dbj|BAK18811.1|
HMA34DU01A2LGG	2.80231e-07	0.77	303	66	1	gi|30686425|ref|NP_194147.2|
HMA34DU01CJO5Y	7.91837e-20	0.69	297	185	24	gi|147775839|emb|CAN73681.1|
HMA34DU01EWMDI	1.27864e-15	0.84	279	265	152	gi|168021042|ref|XP_001763051.1|
HMA34DU01DZ8YE	5.81174e-06	0.3	326	296	3	gi|303278039|ref|XP_003058313.1|
HMA34DU01DCREQ	5.11943e-83	0.95	396	395	3	gi|225459625|ref|XP_002285874.1|
HMA34DU01C1SLA	7.15609e-22	0.8	280	280	149	gi|149392527|gb|ABR26066.1|
HMA34DU01BPJ21	9.41421e-12	0.83	496	495	424	gi|238014358|gb|ACR38214.1|
HMA34DU01CT5XK	1.14571e-10	0.42	265	229	11	gi|224109654|ref|XP_002315268.1|
HMA34DU01BNALL	8.06434e-12	0.54	354	40	222	gi|297724457|ref|NP_001174592.1|
HMA34DU01CAYM2	1.12626e-27	0.75	268	195	1	gi|255554795|ref|XP_002518435.1|
HMA34DU01B0RHY	5.5135e-13	0.38	312	254	33	gi|224141789|ref|XP_002324246.1|
HMA34DU01CL6YE	3.44134e-08	0.48	215	30	155	gi|218192112|gb|EEC74539.1|
HMA34DU01EVVXE	5.94318e-12	0.84	285	40	132	gi|38488580|dbj|BAD02272.1|
HMA34DU01CCHQ6	1.11437e-45	0.87	312	255	1	gi|224152363|ref|XP_002337227.1|
HMA34DU01BOATS	1.4315e-19	0.89	376	352	221	gi|357154370|ref|XP_003576760.1|
HMA34DU01DHWW3	5.98691e-36	0.82	262	225	10	gi|168480807|gb|ACA24497.1|
HMA34DU01D75VY	1.91936e-13	0.84	294	21	149	gi|147839415|emb|CAN74454.1|
HMA34DU01B3UJG	1.89519e-44	0.78	313	274	5	gi|44889632|gb|AAS48419.1|
HMA34DU01DDKCM	7.35931e-27	0.91	286	141	1	gi|293336271|ref|NP_001169434.1|
HMA34DU01EB3IN	3.89331e-44	0.64	372	343	2	gi|125524412|gb|EAY72526.1|
HMA34DU01APEQ9	9.30413e-08	0.49	341	96	224	gi|357134629|ref|XP_003568919.1|
HMA34DU01BTL3J	1.66584e-40	0.79	386	211	384	gi|2150134|gb|AAB71136.1|
HMA34DU01ATCFZ	8.22863e-06	0.42	433	426	220	gi|296083741|emb|CBI23730.3|
HMA34DU01DV3ZP	3.78708e-22	0.51	423	417	175	gi|149391487|gb|ABR25761.1|
HMA34DU01EAD3R	1.7944e-21	0.85	230	178	59	gi|73402067|gb|AAZ75683.1|
HMA34DU01AQPGP	6.31727e-34	0.78	260	24	218	gi|162460933|ref|NP_001105032.1|
HMA34DU01ER100	3.64519e-40	0.76	298	281	42	gi|54112216|gb|AAV28809.1|
HMA34DU01CD49T	4.20517e-20	0.44	300	280	80	gi|115475297|ref|NP_001061245.1|
HMA34DU01DUPP0	1.27636e-61	1	435	433	143	gi|224865|prf||1202289A
HMA34DU01EQ6NO	4.82776e-81	0.98	510	387	28	gi|338826238|gb|AEJ10272.1|
HMA34DU01A1BUX	3.46959e-13	0.93	243	154	243	gi|150247185|gb|ABR67432.1|
HMA34DU01BW3E1	4.47488e-20	0.85	212	128	12	gi|357488207|ref|XP_003614391.1|
HMA34DU01BGMYP	2.51766e-65	0.76	409	407	3	gi|326519380|dbj|BAJ96689.1|
HMA34DU01ASMZ6	1.16473e-23	0.48	410	302	12	gi|357488207|ref|XP_003614391.1|
HMA34DU01BIHA0	7.7752e-42	0.8	391	285	46	gi|242047428|ref|XP_002461460.1|
HMA34DU01BOSYR	1.86577e-11	0.95	367	85	20	gi|159481769|ref|XP_001698950.1|
HMA34DU01CK9OK	1.96532e-17	0.78	300	296	159	gi|13926087|gb|AAK49527.1|
HMA34DU01DBCEQ	5.01588e-46	0.9	390	2	232	gi|225441817|ref|XP_002278051.1|
HMA34DU01ERHOJ	2.1516e-29	0.75	470	164	12	gi|357488207|ref|XP_003614391.1|
HMA34DU01EVQXQ	4.24576e-10	0.91	272	84	149	gi|295913675|gb|ADG58079.1|
HMA34DU01DNR5Y	2.4287e-52	0.72	429	420	52	gi|28139918|gb|AAO26311.1|
HMA34DU01D1168	2.12581e-06	0.29	391	388	38	gi|147778450|emb|CAN67988.1|
HMA34DU01C1P2E	8.39232e-14	0.34	453	285	1	gi|296084040|emb|CBI24428.3|
HMA34DU01C4ISR	1.05339e-39	0.6	394	394	122	gi|225430932|ref|XP_002277393.1|
HMA34DU01CB373	9.02024e-16	0.91	282	59	157	gi|224172985|ref|XP_002339716.1|
HMA34DU01AOIQ2	1.28291e-09	0.91	488	223	158	gi|356517655|ref|XP_003527502.1|
HMA34DU01EI5GD	1.16269e-07	1	240	175	240	gi|9187987|emb|CAB97126.1|
HMA34DU01AV4AV	2.90024e-41	0.72	299	6	296	gi|148910138|gb|ABR18151.1|
HMA34DU01AOFA1	2.56266e-12	0.62	448	414	259	gi|225450962|ref|XP_002284712.1|
HMA34DU01AMUI5	9.15989e-08	0.39	239	196	2	gi|115479789|ref|NP_001063488.1|
HMA34DU01EJDI5	9.96783e-24	0.89	390	89	6	gi|159481769|ref|XP_001698950.1|
HMA34DU01DCGYA	2.97486e-12	0.7	300	285	157	gi|116789103|gb|ABK25117.1|
HMA34DU01A2J7J	2.60742e-08	0.65	321	36	164	gi|224123658|ref|XP_002319134.1|
HMA34DU01EQDGT	1.94088e-17	0.45	319	293	3	gi|326513590|dbj|BAJ87814.1|
HMA34DU01CDRH9	4.85557e-15	0.88	289	22	144	gi|147864472|emb|CAN82640.1|
HMA34DU01DH0CF	1.34029e-15	0.7	276	265	134	gi|358343839|ref|XP_003636003.1|
HMA34DU01C7D03	2.00212e-23	0.67	322	298	155	gi|242090289|ref|XP_002440977.1|
HMA34DU01BLQWD	6.47246e-38	0.82	335	23	241	gi|297744962|emb|CBI38554.3|
HMA34DU01DXJ83	5.65693e-23	1	244	244	113	gi|357436159|ref|XP_003588355.1|
HMA34DU01DIF8K	3.71585e-55	0.9	354	316	2	gi|224128450|ref|XP_002320334.1|
HMA34DU01DELS0	8.29837e-14	0.82	306	114	1	gi|125606357|gb|EAZ45393.1|
HMA34DU01EF2QA	1.50536e-24	0.5	307	300	37	gi|20502807|gb|AAM22637.1|AF434194_1
HMA34DU01DOCFN	1.87853e-20	0.89	276	34	168	gi|295913675|gb|ADG58079.1|
HMA34DU01CEQOC	3.76408e-14	1	324	36	134	gi|238012858|gb|ACR37464.1|
HMA34DU01A73KO	3.86658e-07	0.35	407	359	108	gi|147780120|emb|CAN64434.1|
HMA34DU01EHZ9W	5.85335e-18	0.97	271	169	270	gi|192910676|gb|ACF06446.1|
HMA34DU01EXJBJ	2.88408e-23	0.47	494	299	12	gi|357488207|ref|XP_003614391.1|
HMA34DU01BAX4K	3.01696e-06	0.73	358	40	117	gi|357121639|ref|XP_003562525.1|
HMA34DU01EYZ62	5.04492e-12	0.52	246	238	83	gi|147819856|emb|CAN71816.1|
HMA34DU01AV24A	1.69397e-62	0.84	368	331	2	gi|116781040|gb|ABK21939.1|
HMA34DU01AVSWX	9.49979e-38	0.64	318	286	2	gi|296082522|emb|CBI21527.3|
HMA34DU01DHEP8	5.84698e-26	0.93	232	85	219	gi|224160598|ref|XP_002338230.1|
HMA34DU01B2R2Z	3.32789e-40	0.65	370	332	3	gi|218189768|gb|EEC72195.1|
HMA34DU01ET9JV	1.00803e-12	0.43	251	247	17	gi|218189611|gb|EEC72038.1|
HMA34DU01DIKJM	5.2599e-16	0.94	283	261	157	gi|118489712|gb|ABK96657.1|
HMA34DU01CZSSX	1.27402e-24	0.55	335	303	1	gi|357479161|ref|XP_003609866.1|
HMA34DU01D56W2	1.97226e-57	0.78	409	405	184	gi|357112507|ref|XP_003558050.1|
HMA34DU01A9E4D	1.16416e-26	0.92	242	204	52	gi|255557585|ref|XP_002519822.1|
HMA34DU01A0F6H	7.98121e-08	0.71	270	60	143	gi|12039379|gb|AAG46165.1|AC018727_17
HMA34DU01DUBHD	5.76685e-38	0.97	378	345	160	gi|52001163|gb|AAU21468.1|
HMA34DU01AHPNE	7.90557e-12	0.67	333	304	179	gi|115476410|ref|NP_001061801.1|
HMA34DU01DRTOL	1.49573e-14	0.78	207	54	173	gi|297746420|emb|CBI16476.3|
HMA34DU01DZE08	3.38836e-12	0.55	263	232	53	gi|293333269|ref|NP_001169259.1|
HMA34DU01BFHNS	2.17676e-28	0.79	264	166	2	gi|47026943|gb|AAT08692.1|
HMA34DU01CPNHY	4.90966e-18	0.82	309	122	9	gi|357488207|ref|XP_003614391.1|
HMA34DU01DGE35	4.99139e-06	0.4	222	198	34	gi|255575349|ref|XP_002528577.1|
HMA34DU01EU0CL	6.71827e-56	0.68	348	343	2	gi|226506856|ref|NP_001140307.1|
HMA34DU01AR4DL	3.53075e-06	0.68	271	40	132	gi|88809977|gb|ABD52325.1|
HMA34DU01ALQ1R	9.99199e-23	0.78	415	338	192	gi|115469408|ref|NP_001058303.1|
HMA34DU01CJG0G	7.72625e-23	0.78	313	3	176	gi|224034385|gb|ACN36268.1|
HMA34DU01A8R29	9.0636e-19	0.54	400	327	121	gi|326512486|dbj|BAJ99598.1|
HMA34DU01EIRSC	2.52769e-31	0.81	240	203	3	gi|224054534|ref|XP_002298308.1|
HMA34DU01AUE4X	4.25892e-29	0.74	332	259	53	gi|224128386|ref|XP_002329149.1|
HMA34DU01C94DT	2.23046e-15	1	261	169	74	gi|223974739|gb|ACN31557.1|
HMA34DU01CZOX1	5.23118e-55	0.95	291	254	3	gi|58500286|gb|AAW78583.1|
HMA34DU01C71WG	1.06545e-28	0.59	323	30	323	gi|357144984|ref|XP_003573482.1|
HMA34DU01C1ZS4	4.40452e-13	0.69	233	229	113	gi|224138010|ref|XP_002322707.1|
HMA34DU01EWLLY	2.89676e-12	0.65	403	212	102	gi|224058158|ref|XP_002299457.1|
HMA34DU01B26XJ	4.8418e-08	0.62	270	264	163	gi|326489408|dbj|BAJ98118.1|
HMA34DU01BXGY8	2.53797e-27	0.83	386	205	5	gi|90102226|gb|ABD85301.1|
HMA34DU01DPZ26	6.92684e-07	0.44	251	25	234	gi|255569887|ref|XP_002525907.1|
HMA34DU01CQCY6	4.54627e-13	0.56	201	201	40	gi|296082998|emb|CBI22299.3|
HMA34DU01B3K1D	5.25138e-10	0.38	395	226	23	gi|302834708|ref|XP_002948916.1|
HMA34DU01AY3DJ	5.09413e-17	0.45	340	340	5	gi|297733889|emb|CBI15136.3|
HMA34DU01C9JHT	2.46762e-36	0.54	336	4	324	gi|77548510|gb|ABA91307.1|
HMA34DU01AWMD9	5.04431e-32	0.55	413	309	1	gi|255579855|ref|XP_002530764.1|
HMA34DU01CNUUI	1.09974e-20	0.57	408	54	215	gi|356550186|ref|XP_003543469.1|
HMA34DU01A15DX	4.08867e-61	0.84	357	345	1	gi|225424693|ref|XP_002263653.1|
HMA34DU01D1LCU	1.71278e-15	0.55	350	346	143	gi|242068613|ref|XP_002449583.1|
HMA34DU01CLKI4	1.28582e-14	0.79	208	117	1	gi|146454594|gb|ABQ41963.1|
HMA34DU01BJPEQ	2.68774e-11	0.26	454	447	52	gi|357118160|ref|XP_003560826.1|
HMA34DU01EATNK	1.17171e-42	0.68	301	299	3	gi|115472707|ref|NP_001059952.1|
HMA34DU01EKH0Q	1.08265e-26	0.55	348	3	287	gi|22330935|ref|NP_187583.2|
HMA34DU01CBGED	4.30124e-09	0.43	262	12	218	gi|113170508|ref|YP_717299.1|
HMA34DU01C14WI	7.03479e-44	0.74	398	13	294	gi|224101295|ref|XP_002312220.1|
HMA34DU01BSNXP	3.0074e-21	0.67	462	22	210	gi|297742456|emb|CBI34605.3|
HMA34DU01DDLA4	5.90486e-10	0.5	340	305	147	gi|115463529|ref|NP_001055364.1|
HMA34DU01D372Y	1.53976e-67	0.82	403	391	35	gi|297741529|emb|CBI32661.3|
HMA34DU01BSXKS	1.21344e-10	0.71	202	2	127	gi|357167616|ref|XP_003581250.1|
HMA34DU01EWYW8	3.76283e-10	0.79	224	130	29	gi|224077080|ref|XP_002305123.1|
HMA34DU01AWP38	2.02508e-20	0.9	341	2	124	gi|224055329|ref|XP_002298483.1|
HMA34DU01BIIXZ	1.29675e-30	0.83	404	367	173	gi|242041333|ref|XP_002468061.1|
HMA34DU01C9MJR	4.66088e-16	0.51	496	397	164	gi|1711036|gb|AAB97098.1|
HMA34DU01DSAP6	2.23239e-09	0.8	257	167	256	gi|115479367|ref|NP_001063277.1|
HMA34DU01CKMW6	3.25327e-07	0.6	334	180	299	gi|255571792|ref|XP_002526839.1|
HMA34DU01DJ21H	4.48519e-07	0.69	218	87	1	gi|357465343|ref|XP_003602953.1|
HMA34DU01DW8EM	7.44942e-14	0.42	325	241	2	gi|255542928|ref|XP_002512527.1|
HMA34DU01C4OTF	1.67532e-16	0.59	347	170	3	gi|242033861|ref|XP_002464325.1|
HMA34DU01A94HT	6.86247e-52	0.6	516	471	37	gi|255576453|ref|XP_002529118.1|
HMA34DU01ENNX7	1.55743e-20	0.8	309	272	135	gi|166092024|gb|ABY82049.1|
HMA34DU01B7H8Y	3.1597e-09	0.55	458	450	265	gi|224089140|ref|XP_002308645.1|
HMA34DU01EFWMZ	6.55203e-14	0.65	200	166	29	gi|218184905|gb|EEC67332.1|
HMA34DU01BCYXV	4.54399e-41	0.89	324	320	96	gi|99033693|gb|ABF61868.1|
HMA34DU01BYDYU	2.66298e-09	0.69	200	198	94	gi|115456761|ref|NP_001051981.1|
HMA34DU01DCLXX	1.84471e-14	0.41	446	54	353	gi|326506602|dbj|BAJ91342.1|
HMA34DU01EF2VB	7.55286e-06	0.64	236	141	43	gi|225439890|ref|XP_002275005.1|
HMA34DU01EKZTO	3.85612e-10	0.92	241	64	135	gi|357505549|ref|XP_003623063.1|
HMA34DU01D8Q7Z	4.56103e-09	0.82	266	259	176	gi|149391947|gb|ABR25874.1|
HMA34DU01DKHLH	1.06178e-19	0.73	221	158	6	gi|114703609|emb|CAL46259.1|
HMA34DU01DRCJ9	3.35752e-09	0.52	345	318	175	gi|125527686|gb|EAY75800.1|
HMA34DU01C4QQG	3.56366e-24	0.88	233	194	39	gi|224122140|ref|XP_002318762.1|
HMA34DU01BQQTX	1.09433e-38	0.46	456	447	1	gi|8777580|dbj|BAA97098.1|
HMA34DU01D6HA0	3.1827e-29	0.56	415	413	102	gi|225460745|ref|XP_002268373.1|
HMA34DU01B4WUC	1.74555e-24	0.81	347	2	190	gi|357157989|ref|XP_003577981.1|
HMA34DU01AYV60	3.54678e-27	0.51	400	57	398	gi|242091373|ref|XP_002441519.1|
HMA34DU01C1OFY	1.41376e-48	0.69	493	43	390	gi|224053741|ref|XP_002297956.1|
HMA34DU01AWQJO	3.85825e-07	0.38	268	256	5	gi|302803765|ref|XP_002983635.1|
HMA34DU01DKL6I	3.5361e-12	0.97	263	36	128	gi|238012858|gb|ACR37464.1|
HMA34DU01A8OBI	6.06382e-26	0.94	428	225	371	gi|358343696|ref|XP_003635934.1|
HMA34DU01C9Y4M	3.49859e-41	0.77	416	151	408	gi|225448507|ref|XP_002273020.1|
HMA34DU01DB9DV	5.52656e-20	0.69	343	319	137	gi|301793219|emb|CBA12000.1|
HMA34DU01BTS7U	2.11837e-40	0.73	428	321	52	gi|28139918|gb|AAO26311.1|
HMA34DU01CHEW5	7.14161e-08	0.78	397	128	33	gi|242059601|ref|XP_002458946.1|
HMA34DU01CPMHP	7.36632e-38	0.82	354	274	44	gi|1946329|gb|AAC49690.1|
HMA34DU01DYZUO	2.68623e-20	0.48	276	267	25	gi|224142143|ref|XP_002324418.1|
HMA34DU01DFCTO	8.701e-32	0.56	379	378	187	gi|255542098|ref|XP_002512113.1|
HMA34DU01A7WVN	9.68765e-07	0.43	319	200	42	gi|326528999|dbj|BAK00893.1|
HMA34DU01D1WQV	3.32789e-40	0.65	369	332	3	gi|218189768|gb|EEC72195.1|
HMA34DU01AM7NB	1.65938e-35	0.81	545	447	238	gi|301601264|dbj|BAJ13304.1|
HMA34DU01DCH8T	4.70255e-36	0.77	419	419	195	gi|149392487|gb|ABR26046.1|
HMA34DU01BA95U	3.68955e-13	0.55	418	348	196	gi|302786770|ref|XP_002975156.1|
HMA34DU01BO3OD	1.26703e-42	0.83	424	424	191	gi|47026902|gb|AAT08673.1|
HMA34DU01CIIWH	8.33041e-08	0.46	276	49	219	gi|147796471|emb|CAN68155.1|
HMA34DU01B6EGL	1.18387e-26	1	262	261	115	gi|357436159|ref|XP_003588355.1|
HMA34DU01C9VT9	3.53361e-32	0.67	311	31	303	gi|297734872|emb|CBI17106.3|
HMA34DU01BFKH2	7.67035e-10	0.4	432	240	428	gi|195621214|gb|ACG32437.1|
HMA34DU01ETICR	6.16286e-33	0.49	396	395	12	gi|357488207|ref|XP_003614391.1|
HMA34DU01DYYAM	8.89636e-09	0.48	315	299	141	gi|224082670|ref|XP_002306787.1|
HMA34DU01B0AG3	6.29601e-39	0.81	301	1	222	gi|47026921|gb|AAT08681.1|
HMA34DU01CFKBJ	4.36276e-33	0.86	406	264	88	gi|296087306|emb|CBI33680.3|
HMA34DU01D1WTA	8.46112e-18	0.44	471	335	3	gi|147810112|emb|CAN75832.1|
HMA34DU01BYS5F	2.2765e-11	0.84	384	240	335	gi|255589710|ref|XP_002535059.1|
HMA34DU01BOC97	6.31107e-29	0.61	412	230	6	gi|147800429|emb|CAN68585.1|
HMA34DU01CADJF	2.50398e-19	0.7	520	425	234	gi|224129600|ref|XP_002320626.1|
HMA34DU01EDB5E	1.14614e-06	0.71	206	9	92	gi|108708082|gb|ABF95877.1|
HMA34DU01D72JL	2.99286e-11	0.49	449	447	241	gi|297739533|emb|CBI29715.3|
HMA34DU01EM7A8	1.08212e-39	0.62	361	297	4	gi|89179406|gb|ABD63142.1|
HMA34DU01EQI3V	2.90065e-18	0.32	415	409	2	gi|218197398|gb|EEC79825.1|
HMA34DU01BAL25	2.92856e-29	0.77	235	233	9	gi|356504629|ref|XP_003521098.1|
HMA34DU01BYRB2	1.10851e-09	0.93	279	36	116	gi|297832912|ref|XP_002884338.1|
HMA34DU01BXM5S	2.58045e-10	0.55	215	211	86	gi|217070636|gb|ACJ83678.1|
HMA34DU01BPRA5	3.25565e-08	0.88	244	238	164	gi|255569484|ref|XP_002525709.1|
HMA34DU01A0WNP	3.30617e-08	0.58	223	95	223	gi|224054328|ref|XP_002298205.1|
HMA34DU01DELZK	4.44675e-07	0.62	375	72	158	gi|222632684|gb|EEE64816.1|
HMA34DU01DJLR8	4.43598e-06	0.46	316	187	32	gi|255579053|ref|XP_002530377.1|
HMA34DU01D37V8	1.1666e-14	0.92	241	86	12	gi|159481769|ref|XP_001698950.1|
HMA34DU01CQ69J	2.00492e-06	0.56	202	201	100	gi|217070408|gb|ACJ83564.1|
HMA34DU01CXWGV	2.17453e-46	0.74	412	320	12	gi|357488207|ref|XP_003614391.1|
HMA34DU01B3KSG	1.57393e-13	0.88	201	25	120	gi|210077761|gb|ACJ07069.1|
HMA34DU01B1TW3	1.0339e-24	0.84	330	13	183	gi|116519110|gb|ABJ99589.1|
HMA34DU01ASZZJ	1.92924e-25	0.7	451	264	97	gi|147769646|emb|CAN63543.1|
HMA34DU01B7RWP	1.74918e-08	0.68	200	132	31	gi|168068589|ref|XP_001786132.1|
HMA34DU01BF1YZ	3.1552e-10	0.9	218	131	217	gi|326518112|dbj|BAK07308.1|
HMA34DU01EY1OD	9.01608e-07	0.65	369	243	118	gi|218189854|gb|EEC72281.1|
HMA34DU01CIDB0	2.51225e-13	0.45	291	207	1	gi|158828246|gb|ABW81123.1|
HMA34DU01D5CU3	3.48602e-29	0.78	337	335	156	gi|357126414|ref|XP_003564882.1|
HMA34DU01BDDXZ	4.61791e-08	0.94	300	248	298	gi|302398955|gb|ADL36772.1|
HMA34DU01CGEGU	2.58236e-27	0.67	354	352	164	gi|357455247|ref|XP_003597904.1|
HMA34DU01AQLCT	1.44215e-64	0.93	339	337	38	gi|148907685|gb|ABR16971.1|
HMA34DU01B5FA3	4.56103e-09	0.82	267	260	177	gi|149391947|gb|ABR25874.1|
HMA34DU01CFBNB	1.69816e-33	0.79	341	81	299	gi|303291416|ref|XP_003064993.1|
HMA34DU01C54BJ	1.24471e-31	0.76	303	213	1	gi|357111119|ref|XP_003557362.1|
HMA34DU01BGOZH	1.49286e-09	0.61	200	140	42	gi|18643970|emb|CAD22561.1|
HMA34DU01AOC5Q	3.438e-38	0.82	340	338	105	gi|224055531|ref|XP_002298525.1|
HMA34DU01BIZ2N	9.50643e-09	0.65	241	153	43	gi|242066098|ref|XP_002454338.1|
HMA34DU01C32GW	1.61238e-27	0.59	344	314	51	gi|351726968|ref|NP_001238680.1|
HMA34DU01EA8LW	2.5599e-10	0.83	263	17	106	gi|18395549|ref|NP_565301.1|
HMA34DU01EHEOR	3.83999e-44	0.6	421	416	39	gi|357455247|ref|XP_003597904.1|
HMA34DU01A9IRW	4.48459e-19	0.79	274	190	56	gi|255626381|gb|ACU13535.1|
HMA34DU01BGEKQ	5.50157e-09	0.5	274	25	156	gi|6911175|gb|AAF31415.1|AF201892_1
HMA34DU01AZZHQ	1.37392e-39	0.76	363	42	302	gi|326530832|dbj|BAK01214.1|
HMA34DU01D0T0K	9.58329e-44	0.82	303	260	45	gi|317454938|gb|ADV19265.1|
HMA34DU01DCIPY	2.13545e-11	0.43	362	253	32	gi|331271990|gb|AED02589.1|
HMA34DU01D3JK4	7.66281e-08	0.3	432	400	38	gi|147778450|emb|CAN67988.1|
HMA34DU01DBVH9	5.26306e-16	0.97	258	152	256	gi|122084|sp|P06353.1|H33_HORVU
HMA34DU01C61PP	4.99223e-20	0.55	250	219	1	gi|357155382|ref|XP_003577102.1|
HMA34DU01B21HF	1.41634e-09	0.74	376	375	274	gi|255570829|ref|XP_002526367.1|
HMA34DU01EMLU0	2.70537e-17	0.71	371	292	125	gi|255632806|gb|ACU16756.1|
HMA34DU01B77V7	3.69718e-18	0.81	216	122	12	gi|357488207|ref|XP_003614391.1|
HMA34DU01CYQZZ	6.83182e-24	0.52	322	283	11	gi|224108613|ref|XP_002314908.1|
HMA34DU01CI67J	3.55144e-07	0.76	261	115	41	gi|226530423|ref|NP_001149013.1|
HMA34DU01CNS6Q	1.1543e-08	0.65	263	41	142	gi|224112018|ref|XP_002316054.1|
HMA34DU01APV5G	2.58622e-25	0.59	508	446	207	gi|125542638|gb|EAY88777.1|
HMA34DU01CTJ20	8.88969e-28	0.92	253	219	103	gi|356507502|ref|XP_003522503.1|
HMA34DU01CVUAI	7.95574e-31	0.76	273	237	1	gi|222615447|gb|EEE51579.1|
HMA34DU01D0UC4	6.07668e-15	0.96	364	86	12	gi|159481769|ref|XP_001698950.1|
HMA34DU01CIFHN	9.26501e-07	0.69	309	32	109	gi|357156815|ref|XP_003577585.1|
HMA34DU01CR8JX	4.54895e-16	0.53	238	205	2	gi|226498014|ref|NP_001149181.1|
HMA34DU01BP4GN	2.17835e-22	0.42	356	287	12	gi|357488207|ref|XP_003614391.1|
HMA34DU01B0XWW	3.42373e-32	0.47	445	59	421	gi|357473235|ref|XP_003606902.1|
HMA34DU01B6SQ4	1.9116e-06	0.67	245	81	188	gi|147800889|emb|CAN71184.1|
HMA34DU01BBGCR	2.69361e-14	0.56	277	176	60	gi|125548158|gb|EAY93980.1|
HMA34DU01CS88X	3.75622e-17	0.89	433	386	273	gi|262411010|gb|ACY66869.1|
HMA34DU01AY98V	4.91501e-35	0.74	332	245	3	gi|326533784|dbj|BAK05423.1|
HMA34DU01BQT9V	1.46055e-07	0.91	273	85	53	gi|218202425|gb|EEC84852.1|
HMA34DU01DLMGG	3.84943e-18	0.81	219	122	12	gi|357488207|ref|XP_003614391.1|
HMA34DU01A18VH	2.46994e-08	0.77	248	77	12	gi|255539182|ref|XP_002510656.1|
HMA34DU01DILQL	2.58527e-15	0.64	204	195	46	gi|224053250|ref|XP_002297737.1|
HMA34DU01C0GJL	4.51361e-34	0.98	372	342	172	gi|295913238|gb|ADG57877.1|
HMA34DU01APK19	2.0642e-18	0.41	476	362	9	gi|357488207|ref|XP_003614391.1|
HMA34DU01B4RFU	6.81497e-43	0.67	397	360	40	gi|102139985|gb|ABF70120.1|
HMA34DU01BSCQZ	6.28189e-21	1	291	261	151	gi|169635147|gb|ACA58350.1|
HMA34DU01BCNB4	3.59457e-19	0.57	422	141	1	gi|218185069|gb|EEC67496.1|
HMA34DU01BH8S7	9.24363e-36	0.86	369	97	312	gi|115475401|ref|NP_001061297.1|
HMA34DU01BB7RV	5.46586e-07	0.55	334	270	145	gi|148909406|gb|ABR17801.1|
HMA34DU01DCM78	6.18199e-08	0.6	329	52	189	gi|242066790|ref|XP_002454684.1|
HMA34DU01BB3CD	7.37437e-09	0.55	214	191	33	gi|145334379|ref|NP_001078571.1|
HMA34DU01DOBXQ	7.70599e-08	0.75	265	247	152	gi|90655301|gb|ABD96177.1|
HMA34DU01A3N9V	2.38737e-13	0.38	300	288	1	gi|326530035|dbj|BAK08297.1|
HMA34DU01DGMG9	7.56388e-06	0.74	367	130	186	gi|147784422|emb|CAN74951.1|
HMA34DU01CW8NM	5.67114e-09	0.6	329	265	146	gi|357129403|ref|XP_003566351.1|
HMA34DU01E0D91	4.36138e-33	0.76	227	204	1	gi|356551676|ref|XP_003544200.1|
HMA34DU01C3ZF3	1.15249e-06	0.7	383	83	3	gi|224074567|ref|XP_002304391.1|
HMA34DU01ERULV	6.38685e-29	0.66	267	231	4	gi|115444277|ref|NP_001045918.1|
HMA34DU01D0FF7	1.39284e-26	0.83	403	402	241	gi|297725403|ref|NP_001175065.1|
HMA34DU01DZSOL	5.28793e-13	0.67	340	50	193	gi|29367397|gb|AAO72571.1|
HMA34DU01CBRGD	1.61662e-12	0.67	211	41	148	gi|297737918|emb|CBI27119.3|
HMA34DU01CS73H	6.03457e-22	0.8	297	213	70	gi|1549339|gb|AAB08471.1|
HMA34DU01CNJKB	2.35262e-48	0.61	478	109	450	gi|326512174|dbj|BAJ96068.1|
HMA34DU01A6RG0	3.93972e-19	0.89	235	37	150	gi|161376520|gb|ABX71522.1|
HMA34DU01CNVUG	2.81177e-06	0.6	259	173	69	gi|293333269|ref|NP_001169259.1|
HMA34DU01A3I5Z	2.94705e-22	0.82	322	29	178	gi|351723915|ref|NP_001238575.1|
HMA34DU01BE325	8.62519e-28	0.42	478	476	9	gi|357488207|ref|XP_003614391.1|
HMA34DU01DLA3L	1.07598e-15	0.64	246	207	40	gi|224159219|ref|XP_002338056.1|
HMA34DU01A5NTS	5.77408e-06	0.5	278	133	2	gi|357507665|ref|XP_003624121.1|
HMA34DU01ENSJF	6.02675e-12	0.51	344	183	1	gi|115460008|ref|NP_001053604.1|
HMA34DU01AP7Q7	3.9254e-14	0.45	374	35	289	gi|25044803|gb|AAM28274.1|
HMA34DU01D2PKE	7.5247e-24	0.88	449	288	193	gi|357133346|ref|XP_003568286.1|
HMA34DU01AZGIQ	7.95591e-17	0.52	234	211	26	gi|357495131|ref|XP_003617854.1|
HMA34DU01BHNO7	6.0082e-10	0.57	425	157	11	gi|255552281|ref|XP_002517185.1|
HMA34DU01EWB2E	3.25454e-25	0.68	433	35	250	gi|326502226|dbj|BAJ95176.1|
HMA34DU01C20FI	7.914e-23	0.69	355	333	142	gi|215692991|dbj|BAG88411.1|
HMA34DU01DT7XA	8.4705e-41	0.73	373	303	1	gi|225429094|ref|XP_002272305.1|
HMA34DU01CD0CW	2.45173e-12	0.67	240	175	47	gi|147863526|emb|CAN81927.1|
HMA34DU01ELB2T	1.16322e-14	0.54	424	422	267	gi|147859486|emb|CAN81436.1|
HMA34DU01CTZJ6	2.39582e-28	0.61	378	251	12	gi|159481769|ref|XP_001698950.1|
HMA34DU01EQCFL	2.46745e-10	0.83	289	168	248	gi|1808688|emb|CAA71756.1|
HMA34DU01A00HD	1.55407e-52	0.57	502	71	502	gi|2052381|gb|AAC49696.1|
HMA34DU01CP38E	7.30496e-11	0.63	267	246	118	gi|224067560|ref|XP_002302505.1|
HMA34DU01ES3AS	8.30426e-07	0.93	215	87	46	gi|159481769|ref|XP_001698950.1|
HMA34DU01DMQ1N	2.82901e-27	0.7	436	228	1	gi|255536833|ref|XP_002509483.1|
HMA34DU01C11UT	1.07647e-38	0.76	375	16	282	gi|326511232|dbj|BAJ87630.1|
HMA34DU01EEQ5Z	2.23594e-14	1	279	36	134	gi|238012858|gb|ACR37464.1|
HMA34DU01D4EPQ	4.41199e-06	0.48	203	10	189	gi|195618226|gb|ACG30943.1|
HMA34DU01AVF3V	3.67351e-65	0.82	380	2	376	gi|224123540|ref|XP_002319105.1|
HMA34DU01DLPFE	1.24526e-06	0.7	285	266	186	gi|242060268|ref|XP_002451423.1|
HMA34DU01D7VJT	4.70882e-34	0.5	424	395	12	gi|357488207|ref|XP_003614391.1|
HMA34DU01AID6N	4.65874e-14	0.78	295	122	12	gi|357488207|ref|XP_003614391.1|
HMA34DU01ARHW4	1.20812e-23	0.87	359	322	167	gi|295913617|gb|ADG58053.1|
HMA34DU01CDTGH	1.18847e-14	1	228	36	134	gi|238012858|gb|ACR37464.1|
HMA34DU01DH0SI	1.99267e-19	0.93	381	379	251	gi|24745913|dbj|BAC23042.1|
HMA34DU01AMHDQ	4.26463e-07	0.73	225	224	135	gi|218184663|gb|EEC67090.1|
HMA34DU01EU2NV	7.73461e-42	0.73	295	287	3	gi|48209875|gb|AAT40481.1|
HMA34DU01D5P3B	1.71266e-15	0.52	298	237	1	gi|14018044|gb|AAK52107.1|AC079936_3
HMA34DU01BDG06	2.76109e-10	0.3	429	409	14	gi|255545398|ref|XP_002513759.1|
HMA34DU01E0TQJ	1.55017e-14	1	249	35	133	gi|238012858|gb|ACR37464.1|
HMA34DU01CU3ZT	2.44947e-13	0.58	208	17	169	gi|356545639|ref|XP_003541244.1|
HMA34DU01A0BCM	5.16428e-20	0.97	342	227	340	gi|168737|gb|AAA33552.1|
HMA34DU01EAOHH	1.26093e-20	0.64	229	17	193	gi|356567300|ref|XP_003551859.1|
HMA34DU01CLK8P	4.81066e-16	0.88	237	34	135	gi|130284|sp|P00296.1|PLAS_SOLTU
HMA34DU01D7RGT	7.25779e-06	0.86	360	356	291	gi|47026955|gb|AAT08697.1|
HMA34DU01EEZOK	2.1645e-27	0.51	430	1	312	gi|147856954|emb|CAN79221.1|
HMA34DU01D2TOP	5.93246e-33	0.58	361	361	8	gi|297741709|emb|CBI32841.3|
HMA34DU01D427D	3.56267e-07	0.62	235	59	178	gi|297741753|emb|CBI32885.3|
HMA34DU01AW497	3.62098e-26	0.53	349	56	334	gi|297739892|emb|CBI30074.3|
HMA34DU01C9V6T	1.17407e-51	0.78	458	419	87	gi|212275085|ref|NP_001130482.1|
HMA34DU01D793T	6.01338e-26	0.85	407	406	233	gi|121309568|dbj|BAF44107.1|
HMA34DU01BX0XJ	3.31854e-10	0.71	411	6	107	gi|452714|emb|CAA54526.1|
HMA34DU01AYD6J	4.35883e-54	0.75	385	30	383	gi|50404475|gb|AAT76902.1|
HMA34DU01EKDI0	3.63678e-14	0.88	386	153	254	gi|150247185|gb|ABR67432.1|
HMA34DU01AKHIX	6.06641e-16	0.65	429	158	12	gi|357488207|ref|XP_003614391.1|
HMA34DU01BJWH5	3.49608e-20	0.68	302	268	92	gi|255572704|ref|XP_002527285.1|
HMA34DU01DOV5D	1.18099e-39	0.66	547	359	156	gi|193237705|dbj|BAG50115.1|
HMA34DU01CYV3F	6.35493e-54	0.97	355	272	3	gi|193506921|gb|ACF19425.1|
HMA34DU01BFJH9	1.21474e-19	0.5	324	317	39	gi|356547432|ref|XP_003542116.1|
HMA34DU01CSLZC	1.51025e-08	0.43	466	317	460	gi|357490003|ref|XP_003615289.1|
HMA34DU01D4VPL	4.22307e-09	0.73	247	136	234	gi|38566732|emb|CAE76635.1|
HMA34DU01DW1LJ	8.16329e-26	1	241	115	5	gi|356519611|ref|XP_003528465.1|
HMA34DU01BULZC	8.77055e-12	0.61	271	260	123	gi|255647345|gb|ACU24139.1|
HMA34DU01AK7O7	4.10032e-45	0.78	427	274	2	gi|357163239|ref|XP_003579667.1|
HMA34DU01BNAPK	2.40341e-13	0.71	249	169	65	gi|147798886|emb|CAN74964.1|
HMA34DU01CVXPV	1.09685e-10	0.62	289	23	163	gi|3559801|emb|CAA06838.1|
HMA34DU01DOHGG	8.90125e-09	0.42	287	178	23	gi|302833301|ref|XP_002948214.1|
HMA34DU01AO5P2	1.27103e-20	0.52	510	12	284	gi|357436101|ref|XP_003588326.1|
HMA34DU01DJMRH	5.56472e-16	0.85	298	277	161	gi|224067574|ref|XP_002302508.1|
HMA34DU01D4LAE	6.57976e-31	0.48	444	3	428	gi|224135805|ref|XP_002327308.1|
HMA34DU01C8TXA	4.58634e-07	0.48	202	163	2	gi|34393960|dbj|BAC83736.1|
HMA34DU01C8O18	3.61606e-67	0.86	424	414	28	gi|60418886|gb|AAX19870.1|
HMA34DU01D8CHB	7.08855e-45	0.79	309	308	126	gi|224128480|ref|XP_002329014.1|
HMA34DU01B6HUH	1.18588e-17	0.6	357	319	149	gi|357118776|ref|XP_003561125.1|
HMA34DU01CPTQO	6.54682e-08	0.33	426	275	45	gi|242054631|ref|XP_002456461.1|
HMA34DU01EVLS9	8.79893e-18	0.47	402	354	25	gi|224104201|ref|XP_002333972.1|
HMA34DU01AISCY	4.64894e-13	0.51	288	168	4	gi|255540257|ref|XP_002511193.1|
HMA34DU01D46T6	6.94226e-32	0.63	331	287	6	gi|225434716|ref|XP_002281136.1|
HMA34DU01A3SWJ	7.66209e-24	0.64	274	202	2	gi|102139809|gb|ABF69994.1|
HMA34DU01AFR82	6.54439e-14	0.71	381	309	166	gi|226529519|ref|NP_001146431.1|
HMA34DU01BBWM1	3.46841e-37	0.63	410	410	120	gi|115461911|ref|NP_001054555.1|
HMA34DU01EU9H8	1.49475e-07	0.49	320	169	306	gi|331271990|gb|AED02589.1|
HMA34DU01CR7NI	1.09243e-15	0.92	219	91	14	gi|159481769|ref|XP_001698950.1|
HMA34DU01DII7S	1.38686e-45	0.84	300	1	285	gi|222632536|gb|EEE64668.1|
HMA34DU01CPKEJ	2.51982e-21	0.79	299	170	3	gi|115458342|ref|NP_001052771.1|
HMA34DU01AHNZK	3.84245e-19	0.95	231	113	229	gi|340842517|gb|AEK78174.1|
HMA34DU01BY25X	2.49968e-22	0.9	294	150	1	gi|357440275|ref|XP_003590415.1|
HMA34DU01CA21G	5.26652e-34	0.48	426	5	367	gi|255555001|ref|XP_002518538.1|
HMA34DU01BIBSU	4.3543e-29	0.68	448	408	172	gi|147864568|emb|CAN78968.1|
HMA34DU01C9PT8	5.39927e-24	0.61	271	60	251	gi|74273637|gb|ABA01486.1|
HMA34DU01BILGR	1.564e-22	0.67	261	24	185	gi|116779190|gb|ABK21175.1|
HMA34DU01EVKUT	2.07633e-15	0.64	389	152	6	gi|302143284|emb|CBI21845.3|
HMA34DU01EUMUO	2.13927e-16	0.86	286	195	85	gi|6759603|emb|CAB69826.1|
HMA34DU01A102C	1.4493e-11	0.37	330	322	29	gi|225430918|ref|XP_002270435.1|
HMA34DU01EW04B	6.99381e-30	0.6	463	197	12	gi|357488207|ref|XP_003614391.1|
HMA34DU01BQGTN	6.64376e-28	0.62	342	229	2	gi|224090047|ref|XP_002308920.1|
HMA34DU01AEWCB	4.57585e-19	0.84	453	452	324	gi|308055158|gb|ADO01602.1|
HMA34DU01A0O9J	8.81234e-34	0.98	563	307	170	gi|308799807|ref|XP_003074685.1|
HMA34DU01DIKIS	4.19274e-20	0.55	423	384	139	gi|296090347|emb|CBI40166.3|
HMA34DU01ELU90	4.69138e-09	0.57	315	183	40	gi|116309491|emb|CAH66559.1|
HMA34DU01A647Q	2.58091e-24	0.58	311	243	16	gi|224137540|ref|XP_002322583.1|
HMA34DU01B8DN9	3.71615e-24	0.92	375	5	160	gi|15223367|ref|NP_171636.1|
HMA34DU01B66KT	2.46677e-18	0.58	282	274	83	gi|343794558|gb|AEM62769.1|
HMA34DU01BTTCU	2.15222e-26	0.68	337	312	97	gi|356569080|ref|XP_003552734.1|
HMA34DU01AHAV1	1.79441e-07	0.57	200	199	65	gi|302829262|ref|XP_002946198.1|
HMA34DU01AQEWY	5.93979e-26	0.54	291	260	12	gi|290767957|gb|ADD60666.1|
HMA34DU01C1ID5	7.18803e-09	0.69	205	87	203	gi|85700172|gb|ABC74526.1|
HMA34DU01B518I	1.37028e-32	0.56	415	82	414	gi|145336209|ref|NP_174179.3|
HMA34DU01DB1DP	1.68738e-06	0.51	248	240	124	gi|217070408|gb|ACJ83564.1|
HMA34DU01ECLJO	2.74584e-18	0.69	339	338	186	gi|7578895|gb|AAF64174.1|AF242491_1
HMA34DU01AJHJ1	1.02667e-31	0.63	458	375	142	gi|337733640|gb|AEI72269.1|
HMA34DU01C2IVL	9.31393e-22	0.46	434	428	90	gi|159463058|ref|XP_001689759.1|
HMA34DU01AD66N	2.0228e-07	0.54	238	235	113	gi|242043636|ref|XP_002459689.1|
HMA34DU01DBROX	2.52454e-41	0.61	393	391	5	gi|225458603|ref|XP_002282770.1|
HMA34DU01DNBHO	4.59445e-08	0.78	417	408	316	gi|30686151|ref|NP_181011.2|
HMA34DU01DY57J	8.34087e-28	0.45	419	392	12	gi|357488207|ref|XP_003614391.1|
HMA34DU01DQZ1E	1.32198e-14	0.57	338	204	1	gi|255541154|ref|XP_002511641.1|
HMA34DU01CTSYF	4.04989e-62	0.74	438	387	1	gi|293334557|ref|NP_001170603.1|
HMA34DU01BA9GA	4.94112e-09	0.74	250	245	153	gi|222629387|gb|EEE61519.1|
HMA34DU01AXJIO	6.27448e-07	0.35	327	323	129	gi|326498197|dbj|BAJ98526.1|
HMA34DU01AT6BN	6.04069e-28	0.41	493	11	490	gi|357436101|ref|XP_003588326.1|
HMA34DU01BAWDD	2.58184e-15	0.58	428	227	120	gi|255540713|ref|XP_002511421.1|
HMA34DU01EYGP7	1.11719e-07	0.8	224	120	31	gi|164605004|dbj|BAF98298.1|
HMA34DU01B4KIB	4.23287e-20	0.38	445	401	9	gi|297739377|emb|CBI29367.3|
HMA34DU01CB658	6.41365e-17	0.5	415	331	137	gi|224122440|ref|XP_002318837.1|
HMA34DU01AQ0R4	1.0903e-45	0.75	355	3	266	gi|8778527|gb|AAF79535.1|AC023673_23
HMA34DU01D4FW6	6.22751e-06	0.46	246	97	180	gi|219884777|gb|ACL52763.1|
HMA34DU01CI32X	2.68414e-32	0.69	264	30	251	gi|293334393|ref|NP_001169895.1|
HMA34DU01ASZO7	8.77383e-16	0.52	280	207	1	gi|253761265|ref|XP_002489071.1|
HMA34DU01EEO2L	8.18103e-08	0.49	246	185	15	gi|297742964|emb|CBI35831.3|
HMA34DU01AWKLP	3.49412e-14	0.93	202	117	200	gi|356568088|ref|XP_003552245.1|
HMA34DU01DAKEZ	7.21069e-13	0.82	336	331	215	gi|15529188|gb|AAK97688.1|
HMA34DU01EPDR5	3.13516e-15	0.7	263	257	117	gi|224033533|gb|ACN35842.1|
HMA34DU01C20JH	1.01711e-24	0.81	388	386	213	gi|258644606|dbj|BAI39856.1|
HMA34DU01BG5OM	5.15319e-08	0.46	442	441	271	gi|326518664|dbj|BAJ92493.1|
HMA34DU01DHKKC	9.10553e-12	0.67	336	332	204	gi|242087517|ref|XP_002439591.1|
HMA34DU01CE30Z	9.13003e-20	0.81	394	168	43	gi|55709817|gb|AAV58806.1|
HMA34DU01EYH3C	2.79131e-16	0.67	325	322	158	gi|242035621|ref|XP_002465205.1|
HMA34DU01EB43A	2.10471e-13	0.63	279	99	254	gi|255539833|ref|XP_002510981.1|
HMA34DU01ED8I1	1.85967e-10	0.4	432	243	16	gi|326520367|dbj|BAK07442.1|
HMA34DU01D1EBI	6.15854e-06	0.62	236	94	156	gi|6630549|gb|AAF19568.1|AC011708_11
HMA34DU01ASFEY	5.72611e-10	0.5	336	305	147	gi|115463529|ref|NP_001055364.1|
HMA34DU01CY4M7	1.77672e-07	0.64	244	211	113	gi|194698238|gb|ACF83203.1|
HMA34DU01A0UBM	8.72421e-43	0.65	401	3	368	gi|218198874|gb|EEC81301.1|
HMA34DU01ENDLU	1.7338e-20	0.47	324	287	3	gi|242035035|ref|XP_002464912.1|
HMA34DU01DSENR	1.93925e-24	0.69	246	33	233	gi|115466160|ref|NP_001056679.1|
HMA34DU01CI95N	4.23519e-11	0.47	248	23	175	gi|302800443|ref|XP_002981979.1|
HMA34DU01DNFT9	1.69816e-33	0.79	341	81	299	gi|303291416|ref|XP_003064993.1|
HMA34DU01CQK3I	2.42884e-30	0.48	464	392	9	gi|357488207|ref|XP_003614391.1|
HMA34DU01CVUIM	8.56024e-33	0.98	354	353	177	gi|224075746|ref|XP_002304748.1|
HMA34DU01DPKFQ	7.05816e-23	0.61	312	275	3	gi|297744714|emb|CBI37976.3|
HMA34DU01CVY7M	7.41582e-37	0.63	390	277	2	gi|115435710|ref|NP_001042613.1|
HMA34DU01BI8ZS	1.76272e-22	0.8	253	36	200	gi|218194776|gb|EEC77203.1|
HMA34DU01DQAI9	7.06969e-15	0.76	481	351	464	gi|255566265|ref|XP_002524120.1|
HMA34DU01CJRGP	2.31712e-09	0.73	219	139	29	gi|296085974|emb|CBI31415.3|
HMA34DU01AEP3S	2.41011e-34	0.62	357	319	11	gi|22267586|gb|AAM94921.1|
HMA34DU01DL85C	3.13975e-45	0.67	431	430	212	gi|255561383|ref|XP_002521702.1|
HMA34DU01EPRT8	6.05155e-18	0.51	373	78	371	gi|255541700|ref|XP_002511914.1|
HMA34DU01CZHK4	2.22368e-08	0.42	268	266	72	gi|224137640|ref|XP_002327176.1|
HMA34DU01A1CU0	4.53705e-08	0.69	223	14	109	gi|255553705|ref|XP_002517893.1|
HMA34DU01BTKDS	5.82416e-09	0.59	333	213	118	gi|215789965|gb|ACJ70052.1|
HMA34DU01ECON8	3.27717e-40	0.78	282	241	2	gi|224129610|ref|XP_002328759.1|
HMA34DU01DK6SX	8.64343e-10	0.75	237	190	95	gi|27527721|emb|CAC86461.1|
HMA34DU01CI2YJ	4.6576e-07	0.69	219	87	1	gi|357465343|ref|XP_003602953.1|
HMA34DU01D7CSZ	1.81585e-15	0.91	281	27	122	gi|47934203|gb|AAT39557.1|
HMA34DU01CSIXR	1.82803e-11	0.96	200	199	116	gi|343172398|gb|AEL98903.1|
HMA34DU01DGPX6	4.75857e-23	0.54	484	455	219	gi|357133576|ref|XP_003568400.1|
HMA34DU01CUSIP	6.20113e-21	0.45	430	386	12	gi|357488207|ref|XP_003614391.1|
HMA34DU01CZNF0	7.27164e-24	0.5	440	20	397	gi|296081869|emb|CBI20874.3|
HMA34DU01CZPK1	5.80267e-19	0.89	264	37	150	gi|161376520|gb|ABX71522.1|
HMA34DU01AJYLO	4.65816e-12	0.86	436	418	308	gi|218188854|gb|EEC71281.1|
HMA34DU01BBSMF	2.37088e-08	0.89	316	316	233	gi|356543853|ref|XP_003540374.1|
HMA34DU01BCM87	8.46754e-06	0.34	323	22	297	gi|21992|emb|CAA46283.1|
HMA34DU01A7UX6	5.64956e-06	0.49	234	89	229	gi|302839747|ref|XP_002951430.1|
HMA34DU01DFVVB	1.20809e-09	0.46	262	54	224	gi|147853397|emb|CAN80209.1|
HMA34DU01DVW7Y	1.70924e-10	0.3	420	397	2	gi|226531914|ref|NP_001150615.1|
HMA34DU01DQ05V	4.14207e-06	0.32	435	4	336	gi|255548628|ref|XP_002515370.1|
HMA34DU01DK585	5.562e-09	0.82	348	250	167	gi|326527283|dbj|BAK04583.1|
HMA34DU01CUBLJ	2.29038e-57	0.82	364	40	360	gi|356515641|ref|XP_003526507.1|
HMA34DU01EK0MB	7.94692e-37	0.97	221	183	1	gi|116789486|gb|ABK25264.1|
HMA34DU01EKHIH	3.51574e-64	0.79	398	367	2	gi|218194925|gb|EEC77352.1|
HMA34DU01DAFLG	2.14902e-11	0.59	284	259	113	gi|356521813|ref|XP_003529545.1|
HMA34DU01C3502	2.50712e-06	0.45	268	215	42	gi|255072103|ref|XP_002499726.1|
HMA34DU01D8E96	1.16174e-07	1	202	42	110	gi|116519144|gb|ABJ99595.1|
HMA34DU01EPQF8	3.88303e-18	0.59	244	236	3	gi|255551799|ref|XP_002516945.1|
HMA34DU01DHI5K	4.7362e-14	0.86	278	37	144	gi|357130945|ref|XP_003567104.1|
HMA34DU01D92F5	2.91854e-26	0.43	426	392	6	gi|357488207|ref|XP_003614391.1|
HMA34DU01CXKUK	1.55023e-07	0.94	272	88	35	gi|159481769|ref|XP_001698950.1|
HMA34DU01BEBZ0	1.06768e-38	0.56	459	454	128	gi|356552677|ref|XP_003544689.1|
HMA34DU01DMBP2	1.55462e-15	0.89	234	127	234	gi|255548533|ref|XP_002515323.1|
HMA34DU01CMKSM	9.84172e-12	0.76	249	172	62	gi|356509409|ref|XP_003523442.1|
HMA34DU01A7UVN	2.1808e-53	0.95	325	288	1	gi|357510743|ref|XP_003625660.1|
HMA34DU01EGGHE	5.01575e-31	0.7	298	273	37	gi|225456629|ref|XP_002266656.1|
HMA34DU01AHPXO	5.44214e-15	0.47	315	259	2	gi|297739125|emb|CBI28776.3|
HMA34DU01DAYEG	4.39475e-37	0.56	397	375	7	gi|356495839|ref|XP_003516779.1|
HMA34DU01CNHZB	5.99199e-06	0.74	412	412	332	gi|15231430|ref|NP_190227.1|
HMA34DU01BF12O	1.42779e-15	0.64	386	322	149	gi|224108579|ref|XP_002314897.1|
HMA34DU01B0DN9	2.42753e-12	0.64	375	193	53	gi|255581757|ref|XP_002531680.1|
HMA34DU01A5PES	6.61673e-29	0.67	231	220	5	gi|255543895|ref|XP_002513010.1|
HMA34DU01C3TOH	6.13926e-36	0.85	449	248	448	gi|15236747|ref|NP_191933.1|
HMA34DU01CLCOC	3.09371e-16	0.69	360	37	189	gi|255568185|ref|XP_002525068.1|
HMA34DU01CZ4EH	1.47914e-16	0.8	247	44	148	gi|224085874|ref|XP_002307722.1|
HMA34DU01EQMJM	6.98354e-24	0.46	398	293	12	gi|357488207|ref|XP_003614391.1|
HMA34DU01CR249	1.33969e-14	0.79	352	352	227	gi|224139958|ref|XP_002323359.1|
HMA34DU01EGAOE	2.50983e-12	0.76	468	326	451	gi|253759624|ref|XP_002488936.1|
HMA34DU01DZ0AD	7.28786e-10	0.44	341	320	111	gi|224143321|ref|XP_002324915.1|
HMA34DU01AF7M9	2.32566e-14	0.77	358	357	268	gi|116790172|gb|ABK25527.1|
HMA34DU01DCBB1	1.23406e-08	0.76	412	411	310	gi|226492621|ref|NP_001152464.1|
HMA34DU01ENGVX	3.29974e-08	0.83	302	300	214	gi|194703088|gb|ACF85628.1|
HMA34DU01C6845	1.75173e-07	0.31	433	432	136	gi|242065816|ref|XP_002454197.1|
HMA34DU01D45P7	7.44861e-10	0.47	233	232	8	gi|224122816|ref|XP_002318923.1|
HMA34DU01C30HR	5.05004e-25	0.82	380	166	2	gi|226495303|ref|NP_001148057.1|
HMA34DU01CB2O1	1.84203e-28	0.52	407	406	8	gi|55168340|gb|AAV44205.1|
HMA34DU01COUOR	8.98585e-61	0.85	446	384	40	gi|224121470|ref|XP_002318590.1|
HMA34DU01DR732	1.49018e-17	0.8	447	47	178	gi|242080657|ref|XP_002445097.1|
HMA34DU01AV19L	9.03164e-25	0.43	422	392	12	gi|357488207|ref|XP_003614391.1|
HMA34DU01B7MSQ	3.3693e-34	0.71	326	240	1	gi|206573535|gb|ACI14379.1|
HMA34DU01DCZ8H	4.42249e-14	0.57	307	9	161	gi|147841879|emb|CAN60433.1|
HMA34DU01B2DY3	2.36299e-16	0.57	414	9	161	gi|147841879|emb|CAN60433.1|
HMA34DU01C8CUH	4.53701e-20	0.52	309	246	4	gi|223950267|gb|ACN29217.1|
HMA34DU01A0H1M	7.07304e-24	0.74	266	240	115	gi|242078125|ref|XP_002443831.1|
HMA34DU01AQQPG	5.87087e-26	0.47	470	284	12	gi|357488207|ref|XP_003614391.1|
HMA34DU01C5LHV	5.65296e-23	0.87	400	96	212	gi|297829116|ref|XP_002882440.1|
HMA34DU01C1ENB	3.53152e-10	0.71	241	239	141	gi|297848418|ref|XP_002892090.1|
HMA34DU01EIPJQ	3.60317e-20	0.42	365	353	12	gi|357488207|ref|XP_003614391.1|
HMA34DU01B6PA0	2.16614e-17	0.9	401	399	274	gi|357457543|ref|XP_003599052.1|
HMA34DU01EP7ZM	1.16618e-87	0.85	454	450	1	gi|225446410|ref|XP_002275626.1|
HMA34DU01B0KSH	1.24191e-27	0.83	337	177	1	gi|356549095|ref|XP_003542933.1|
HMA34DU01CWVRF	1.32282e-24	0.43	402	392	12	gi|357488207|ref|XP_003614391.1|
HMA34DU01C0SMV	2.67017e-14	1	291	258	160	gi|238012858|gb|ACR37464.1|
HMA34DU01CENSC	5.39141e-08	0.35	438	69	404	gi|18394996|ref|NP_564142.1|
HMA34DU01DNQSO	3.39984e-52	0.6	438	50	436	gi|225463466|ref|XP_002276260.1|
HMA34DU01EKLI3	3.3384e-63	0.82	363	362	6	gi|224081268|ref|XP_002306360.1|
HMA34DU01DYN46	1.05864e-17	0.67	378	2	157	gi|194708398|gb|ACF88283.1|
HMA34DU01BD2TI	1.49447e-06	0.35	334	29	319	gi|147772860|emb|CAN75901.1|
HMA34DU01DFFXS	2.968e-21	0.77	402	64	249	gi|55168340|gb|AAV44205.1|
HMA34DU01EC9QF	3.77885e-06	0.61	489	100	153	gi|302832926|ref|XP_002948027.1|
HMA34DU01ENCH6	4.20848e-15	0.77	411	343	227	gi|357466815|ref|XP_003603692.1|
HMA34DU01ERSDH	1.21924e-36	0.64	376	338	69	gi|225431104|ref|XP_002265009.1|
HMA34DU01BQ1FO	5.53963e-14	0.66	272	198	58	gi|255568141|ref|XP_002525046.1|
HMA34DU01DEYVV	1.09712e-07	0.5	205	203	78	gi|217070204|gb|ACJ83462.1|
HMA34DU01AVKVT	9.39858e-34	0.9	325	41	229	gi|357479879|ref|XP_003610225.1|
HMA34DU01CS60O	4.41088e-13	0.87	409	104	12	gi|357488207|ref|XP_003614391.1|
HMA34DU01ETY3U	5.29974e-08	0.62	373	113	3	gi|356511381|ref|XP_003524405.1|
HMA34DU01EX8T4	1.83472e-11	0.78	410	110	3	gi|357504157|ref|XP_003622367.1|
HMA34DU01C0H8Z	2.58792e-08	0.46	360	1	171	gi|357168329|ref|XP_003581594.1|
HMA34DU01APSWE	1.03095e-08	0.76	327	327	226	gi|356572582|ref|XP_003554447.1|
HMA34DU01BA1VI	2.95453e-12	0.43	434	305	90	gi|297737339|emb|CBI26540.3|
HMA34DU01DT125	2.43788e-35	0.75	292	290	72	gi|226507254|ref|NP_001148987.1|
HMA34DU01ET982	5.40059e-18	0.67	246	6	158	gi|356566311|ref|XP_003551376.1|
HMA34DU01DDEUH	8.41779e-45	0.7	362	41	328	gi|326525443|dbj|BAJ88768.1|
HMA34DU01CIGAY	9.29006e-73	0.76	466	431	3	gi|255538988|ref|XP_002510559.1|
HMA34DU01DO49G	2.28063e-19	0.72	322	76	237	gi|48525523|gb|AAT45009.1|
HMA34DU01CDX67	3.72983e-13	0.62	235	76	207	gi|242071493|ref|XP_002451023.1|
HMA34DU01EEPCO	1.46555e-18	0.84	416	8	157	gi|147795135|emb|CAN65166.1|
HMA34DU01BKPMW	6.05089e-07	0.77	205	123	31	gi|108711873|gb|ABF99668.1|
HMA34DU01AN9WK	2.65291e-16	0.77	356	315	199	gi|297739981|emb|CBI30163.3|
HMA34DU01EOI6S	1.84399e-23	0.68	290	224	3	gi|255582142|ref|XP_002531865.1|
HMA34DU01BSOXA	4.32803e-08	0.42	421	420	217	gi|356505289|ref|XP_003521424.1|
HMA34DU01AKEAD	4.45142e-07	0.51	380	256	140	gi|297735473|emb|CBI17913.3|
HMA34DU01BURBW	5.81184e-20	0.69	293	198	34	gi|326510971|dbj|BAJ91833.1|
HMA34DU01BBR2T	7.91457e-06	0.36	281	280	116	gi|255634368|gb|ACU17549.1|
HMA34DU01AMZPD	2.01265e-19	0.67	303	173	12	gi|357488207|ref|XP_003614391.1|
HMA34DU01DKCBL	1.94327e-15	0.75	368	128	9	gi|357488207|ref|XP_003614391.1|
HMA34DU01CCEGG	9.32965e-14	0.78	290	31	141	gi|226531952|ref|NP_001149536.1|
HMA34DU01EJQ5V	4.13298e-11	0.96	305	41	124	gi|85002067|gb|ABC68440.1|
HMA34DU01DVHYO	1.96156e-06	0.76	442	136	35	gi|3152562|gb|AAC17043.1|
HMA34DU01AD0D3	3.45013e-23	0.64	340	241	71	gi|217072560|gb|ACJ84640.1|
HMA34DU01CCYLO	7.61119e-22	0.77	326	1	159	gi|357502067|ref|XP_003621322.1|
HMA34DU01B9HWW	6.06877e-20	0.69	439	164	12	gi|357488207|ref|XP_003614391.1|
HMA34DU01EXMEJ	1.35497e-25	0.41	478	404	12	gi|357488207|ref|XP_003614391.1|
HMA34DU01ASHN7	2.83154e-18	0.68	390	388	221	gi|326502814|dbj|BAJ99035.1|
HMA34DU01BR22U	1.44183e-17	0.53	290	237	31	gi|147861593|emb|CAN79309.1|
HMA34DU01C0QBY	4.45509e-21	0.78	461	454	284	gi|255572030|ref|XP_002526956.1|
HMA34DU01C502B	7.68483e-08	0.85	271	24	101	gi|297737863|emb|CBI27064.3|
HMA34DU01BIZ21	9.51897e-19	0.7	231	143	12	gi|357488207|ref|XP_003614391.1|
HMA34DU01CH80Z	7.45031e-23	0.72	309	276	103	gi|218193532|gb|EEC75959.1|
HMA34DU01AUO3R	2.1262e-19	0.58	395	223	2	gi|42569790|ref|NP_181548.2|
HMA34DU01EGT2A	8.81842e-06	0.41	266	96	266	gi|242043636|ref|XP_002459689.1|
HMA34DU01DR6TN	3.85835e-09	0.88	267	267	190	gi|330318635|gb|AEC10979.1|
HMA34DU01D9NK8	1.89758e-15	0.84	216	104	9	gi|357488207|ref|XP_003614391.1|
HMA34DU01DOY39	2.07358e-21	0.93	275	3	128	gi|255626231|gb|ACU13460.1|
HMA34DU01EGXHV	2.14648e-24	0.72	315	123	314	gi|115449753|ref|NP_001048544.1|
HMA34DU01CHJJ4	2.03766e-12	0.85	403	403	287	gi|242055911|ref|XP_002457101.1|
HMA34DU01D1PO6	1.0294e-24	0.91	374	126	266	gi|297600059|ref|NP_001048421.2|
HMA34DU01D13W6	4.5243e-06	0.55	437	437	279	gi|57014004|ref|YP_173475.1|
HMA34DU01CSD5X	3.82108e-07	0.77	265	12	104	gi|154255845|gb|ABS72005.1|
HMA34DU01BXMB6	1.43211e-06	0.54	354	146	346	gi|302848253|ref|XP_002955659.1|
HMA34DU01C1IIL	3.5887e-06	0.68	403	16	90	gi|358346534|ref|XP_003637322.1|
HMA34DU01EFBI1	1.47071e-42	0.94	279	239	3	gi|225429331|ref|XP_002271922.1|
HMA34DU01D9JTA	1.17449e-15	0.76	302	25	162	gi|226498708|ref|NP_001142623.1|
HMA34DU01CVQ0V	6.08973e-07	0.4	415	173	337	gi|158828172|gb|ABW81051.1|
HMA34DU01D9K2M	1.04113e-22	0.45	394	366	37	gi|12322044|gb|AAG51067.1|AC069472_7
HMA34DU01AL51R	7.00931e-17	0.91	401	107	12	gi|357488207|ref|XP_003614391.1|
HMA34DU01D7W9Q	1.63859e-35	0.98	305	179	3	gi|330318772|gb|AEC11046.1|
HMA34DU01DE69H	3.65188e-47	0.82	478	52	321	gi|224126481|ref|XP_002329565.1|
HMA34DU01B0J8Q	1.98868e-11	0.88	415	124	198	gi|255551398|ref|XP_002516745.1|
HMA34DU01BAFM1	2.66155e-12	0.94	265	43	138	gi|90403897|gb|ABD93842.1|
HMA34DU01C8MMJ	3.03198e-13	0.51	383	199	354	gi|224109590|ref|XP_002315247.1|
HMA34DU01BN075	1.66839e-08	0.83	419	239	328	gi|356576817|ref|XP_003556526.1|
HMA34DU01EA9WB	1.66178e-75	0.75	408	404	3	gi|297740647|emb|CBI30829.3|
HMA34DU01C7ZWJ	1.75e-12	0.44	339	319	41	gi|357488207|ref|XP_003614391.1|
HMA34DU01DM6SI	6.95996e-07	0.5	207	204	67	gi|217070296|gb|ACJ83508.1|
HMA34DU01AFH58	4.01811e-39	0.93	299	297	133	gi|116311951|emb|CAJ86311.1|
HMA34DU01CET1N	1.01733e-35	0.45	439	437	9	gi|297742185|emb|CBI33972.3|
HMA34DU01AU4TC	1.50772e-11	0.61	425	425	294	gi|212722686|ref|NP_001131251.1|
HMA34DU01A18P7	7.03337e-17	0.68	374	143	12	gi|357488207|ref|XP_003614391.1|
HMA34DU01DV814	1.08926e-35	0.95	248	223	29	gi|295913532|gb|ADG58014.1|
HMA34DU01EKH4O	2.66111e-34	0.87	282	8	211	gi|78103316|ref|YP_358629.1|
HMA34DU01D03G2	1.23003e-21	0.42	344	344	12	gi|357488207|ref|XP_003614391.1|
HMA34DU01AO0ZA	6.46724e-08	0.82	228	42	125	gi|357455795|ref|XP_003598178.1|
HMA34DU01DQE0W	6.91238e-21	0.47	438	370	95	gi|445615|prf||1909362A
HMA34DU01BZZXG	1.79788e-10	0.57	227	32	151	gi|82621120|gb|ABB86248.1|
HMA34DU01A6W78	2.47718e-19	0.43	477	421	11	gi|357488225|ref|XP_003614400.1|
HMA34DU01DLBTN	1.33221e-14	0.73	351	347	204	gi|13926087|gb|AAK49527.1|
HMA34DU01B8ET1	1.10857e-10	0.93	284	139	219	gi|732576|emb|CAA59508.1|
HMA34DU01DCVJS	1.42502e-28	0.61	383	105	317	gi|222624837|gb|EEE58969.1|
HMA34DU01EG6GO	4.9068e-18	0.82	470	128	12	gi|357488207|ref|XP_003614391.1|
HMA34DU01CWRM1	2.36819e-42	0.86	393	309	133	gi|218194461|gb|EEC76888.1|
HMA34DU01AH953	3.79548e-17	0.69	377	16	177	gi|356559993|ref|XP_003548280.1|
HMA34DU01D9FN3	3.07783e-37	0.8	438	421	209	gi|118481473|gb|ABK92679.1|
HMA34DU01CL8DB	1.09369e-24	0.71	475	470	252	gi|33439735|gb|AAQ18904.1|
HMA34DU01C22SI	5.09619e-16	0.6	302	275	135	gi|149391479|gb|ABR25757.1|
HMA34DU01DI92A	8.42466e-14	0.97	270	258	160	gi|238012858|gb|ACR37464.1|
HMA34DU01CQLWL	1.40206e-18	0.92	330	179	72	gi|42570028|ref|NP_680174.2|
HMA34DU01A5SD1	4.69726e-09	0.68	322	232	122	gi|217072168|gb|ACJ84444.1|
HMA34DU01DGJRU	3.70361e-12	0.6	230	26	166	gi|242093308|ref|XP_002437144.1|
HMA34DU01DS285	1.94448e-07	0.46	203	188	48	gi|255542902|ref|XP_002512514.1|
HMA34DU01EBN5Q	2.27587e-07	0.62	275	86	214	gi|4056403|gb|AAD09861.1|
HMA34DU01AJQI5	1.10912e-45	0.82	300	278	27	gi|212275079|ref|NP_001130304.1|
HMA34DU01DGFP0	4.09253e-18	0.84	345	125	12	gi|357488207|ref|XP_003614391.1|
HMA34DU01EWFWP	7.30876e-06	0.84	400	185	111	gi|297723405|ref|NP_001174066.1|
HMA34DU01CEP22	9.70281e-19	0.66	370	370	200	gi|125564535|gb|EAZ09915.1|
HMA34DU01B3RXA	1.44008e-12	0.5	220	217	2	gi|77555803|gb|ABA98599.1|
HMA34DU01AJRQM	4.62954e-06	0.47	326	122	301	gi|125542596|gb|EAY88735.1|
HMA34DU01B8MZ1	1.17769e-09	0.54	354	249	353	gi|357111119|ref|XP_003557362.1|
HMA34DU01DT12B	2.95512e-08	0.64	288	287	153	gi|242076820|ref|XP_002448346.1|
HMA34DU01EO7MZ	1.1387e-19	0.71	411	164	12	gi|357488207|ref|XP_003614391.1|
HMA34DU01BT0S6	6.84101e-24	0.77	326	230	48	gi|255579183|ref|XP_002530438.1|
HMA34DU01D1HM4	8.78802e-35	0.92	339	142	339	gi|147865351|emb|CAN84087.1|
HMA34DU01ETA41	3.79169e-38	0.95	310	125	310	gi|224090691|ref|XP_002309061.1|
HMA34DU01DF107	5.82991e-13	0.74	251	217	107	gi|224138928|ref|XP_002326725.1|
HMA34DU01DO6PZ	2.63246e-27	0.83	389	205	5	gi|90102226|gb|ABD85301.1|
HMA34DU01B0A7A	6.30219e-38	0.62	385	385	38	gi|224065687|ref|XP_002301921.1|
HMA34DU01BSHVL	4.34797e-73	0.82	437	394	2	gi|147797326|emb|CAN73735.1|
HMA34DU01AMIY2	1.48387e-06	0.78	308	284	204	gi|225445931|ref|XP_002263585.1|
HMA34DU01CA1TM	1.9053e-11	0.46	458	205	456	gi|356572950|ref|XP_003554628.1|
HMA34DU01EO1SZ	7.97067e-09	0.71	241	5	106	gi|326501584|dbj|BAK02581.1|
HMA34DU01A5OK8	1.26218e-07	0.83	491	89	175	gi|297743289|emb|CBI36156.3|
HMA34DU01BCGBZ	7.35582e-20	0.9	316	197	316	gi|330318746|gb|AEC11033.1|
HMA34DU01DYBEA	3.6663e-16	0.48	374	29	259	gi|125554220|gb|EAY99825.1|
HMA34DU01A4AIM	2.23814e-32	0.78	256	219	1	gi|296090251|emb|CBI40070.3|
HMA34DU01A0J52	9.0057e-10	0.38	357	231	40	gi|354542527|gb|AER27631.1|
HMA34DU01COR2M	5.3671e-14	1	332	332	243	gi|102139937|gb|ABF70080.1|
HMA34DU01B6OIA	1.45434e-10	0.74	303	11	115	gi|255584430|ref|XP_002532946.1|
HMA34DU01EOH3Y	3.16489e-41	0.74	368	44	334	gi|224122346|ref|XP_002318812.1|
HMA34DU01BMRB5	2.41791e-19	0.49	457	293	105	gi|119352642|gb|ABL63911.1|
HMA34DU01CZNFQ	1.80798e-60	0.85	448	423	112	gi|357115222|ref|XP_003559390.1|
HMA34DU01BHXJ5	4.5039e-18	0.82	470	470	369	gi|225433446|ref|XP_002285679.1|
HMA34DU01AJTVF	1.60723e-21	0.46	420	323	12	gi|357488207|ref|XP_003614391.1|
HMA34DU01AM4Y2	6.65738e-39	0.86	367	70	288	gi|225461770|ref|XP_002283521.1|
HMA34DU01DZJS5	1.22616e-22	0.95	300	45	176	gi|159793578|gb|ABW99116.1|
HMA34DU01AF3CD	6.97747e-13	0.58	373	354	196	gi|225446090|ref|XP_002273403.1|
HMA34DU01BPEAP	1.23438e-22	0.75	362	2	178	gi|242075654|ref|XP_002447763.1|
HMA34DU01BN94Y	2.7518e-17	0.48	272	209	12	gi|357488207|ref|XP_003614391.1|
HMA34DU01CJTHN	4.21837e-34	0.97	425	171	67	gi|255544976|ref|XP_002513549.1|
HMA34DU01EUE0H	9.81347e-33	0.66	450	449	171	gi|224110480|ref|XP_002315532.1|
HMA34DU01CPTP8	2.4256e-06	0.7	340	338	258	gi|255634368|gb|ACU17549.1|
HMA34DU01AWP1X	2.92322e-25	0.46	480	206	454	gi|147772908|emb|CAN64580.1|
HMA34DU01CL2UK	7.35194e-17	0.88	354	35	133	gi|49781351|gb|AAT68478.1|
HMA34DU01C6ZFU	2.84235e-37	0.75	349	91	333	gi|297720425|ref|NP_001172574.1|
HMA34DU01DE29Z	8.55931e-32	0.66	348	93	347	gi|297736590|emb|CBI25461.3|
HMA34DU01BOG4C	9.86034e-25	0.56	349	278	3	gi|336396964|gb|AEI54683.1|
HMA34DU01AKT5U	1.8936e-20	0.86	441	161	54	gi|115438925|ref|NP_001043742.1|
HMA34DU01B21X1	8.28706e-22	0.71	327	193	327	gi|296089273|emb|CBI39045.3|
HMA34DU01DZ7FX	4.24821e-18	0.38	347	347	12	gi|357488207|ref|XP_003614391.1|
HMA34DU01B4YFO	3.50365e-20	0.42	327	322	2	gi|357156818|ref|XP_003577586.1|
HMA34DU01C0PZK	1.64958e-06	0.32	312	310	5	gi|2104683|emb|CAA66482.1|
HMA34DU01BBWYI	3.06668e-22	0.6	406	188	367	gi|226510417|ref|NP_001147390.1|
HMA34DU01BCFT5	4.19075e-12	0.6	354	34	183	gi|357129397|ref|XP_003566348.1|
HMA34DU01B2AQL	8.10511e-27	0.69	399	42	233	gi|84796039|gb|ABC66107.1|
HMA34DU01D8XMU	2.42682e-21	0.79	298	170	3	gi|115458342|ref|NP_001052771.1|
HMA34DU01AUYX7	3.49048e-25	0.48	416	385	35	gi|226504306|ref|NP_001144209.1|
HMA34DU01B8RLF	3.40521e-26	0.72	257	25	204	gi|296086715|emb|CBI32350.3|
HMA34DU01CPSXC	4.2993e-09	0.83	291	74	3	gi|224064350|ref|XP_002301432.1|
HMA34DU01EGNPV	1.68239e-27	0.43	479	476	6	gi|357488207|ref|XP_003614391.1|
HMA34DU01CJDEH	9.83252e-13	0.53	404	379	209	gi|356526268|ref|XP_003531740.1|
HMA34DU01DYKQA	1.06144e-06	0.4	288	203	24	gi|15239746|ref|NP_199703.1|
HMA34DU01EV46L	3.32617e-08	0.32	413	69	413	gi|255545398|ref|XP_002513759.1|
HMA34DU01DCRIX	1.97231e-35	0.74	290	280	38	gi|122937717|gb|ABM68570.1|
HMA34DU01BL6WT	4.4355e-19	0.88	217	20	139	gi|356554993|ref|XP_003545825.1|
HMA34DU01EK9ZQ	8.61503e-14	0.41	393	371	45	gi|225454410|ref|XP_002279584.1|
HMA34DU01COGAH	7.41892e-44	0.7	361	335	3	gi|357506723|ref|XP_003623650.1|
HMA34DU01BTR1G	2.9419e-48	0.92	306	49	306	gi|294464867|gb|ADE77939.1|
HMA34DU01D8QM0	3.57907e-14	0.43	270	11	268	gi|255575869|ref|XP_002528832.1|
HMA34DU01C3S5P	9.39858e-34	0.9	325	41	229	gi|357479879|ref|XP_003610225.1|
HMA34DU01AYVWL	2.82849e-12	0.53	380	82	246	gi|326489471|dbj|BAK01716.1|
HMA34DU01C9HTM	1.25733e-21	0.98	346	344	225	gi|357122610|ref|XP_003563008.1|
HMA34DU01BPNUK	5.40513e-08	0.92	291	267	193	gi|326501584|dbj|BAK02581.1|
HMA34DU01A225N	1.67773e-22	0.64	305	11	250	gi|55168340|gb|AAV44205.1|
HMA34DU01DY524	2.75696e-31	0.64	403	401	141	gi|28273376|gb|AAO38462.1|
HMA34DU01BDTZ6	6.51108e-07	0.92	258	25	96	gi|19979631|dbj|BAB88747.1|
HMA34DU01EH9CI	5.45813e-25	0.47	367	367	50	gi|242066372|ref|XP_002454475.1|
HMA34DU01BSU8N	4.48298e-13	0.93	288	61	150	gi|29468303|gb|AAO85492.1|
HMA34DU01ETCUM	3.61955e-17	0.76	289	26	160	gi|326509693|dbj|BAJ87062.1|
HMA34DU01EQFLB	7.79216e-16	0.45	331	312	76	gi|326506288|dbj|BAJ86462.1|
HMA34DU01DZ9PF	1.06104e-06	0.53	334	138	266	gi|224101101|ref|XP_002312142.1|
HMA34DU01EPD32	1.25212e-18	0.45	360	142	360	gi|326504892|dbj|BAK06737.1|
HMA34DU01CFVU1	1.02281e-20	0.68	426	210	22	gi|297734082|emb|CBI15329.3|
HMA34DU01BJY9E	8.39473e-10	0.81	286	286	194	gi|219887877|gb|ACL54313.1|
HMA34DU01CTX7C	2.65404e-47	0.79	268	265	5	gi|296086699|emb|CBI32334.3|
HMA34DU01DNRF6	1.24013e-08	0.49	297	264	40	gi|218192971|gb|EEC75398.1|
HMA34DU01DAF7C	1.93507e-48	0.71	417	13	327	gi|255581655|ref|XP_002531631.1|
HMA34DU01EBVRH	6.76247e-15	0.44	391	270	1	gi|147853396|emb|CAN80208.1|
HMA34DU01A9R3N	7.14344e-19	0.71	210	152	9	gi|357488207|ref|XP_003614391.1|
HMA34DU01EC82D	1.27977e-50	0.78	337	327	40	gi|356545973|ref|XP_003541407.1|
HMA34DU01CPEQF	9.24772e-40	0.82	239	239	3	gi|357161036|ref|XP_003578957.1|
HMA34DU01EKCGK	1.75289e-22	0.52	380	113	370	gi|242089335|ref|XP_002440500.1|
HMA34DU01EXOMQ	1.27287e-06	0.46	278	218	24	gi|255568645|ref|XP_002525296.1|
HMA34DU01BJU68	2.37983e-19	0.87	280	142	276	gi|225440536|ref|XP_002275745.1|
HMA34DU01CPEIE	5.51735e-08	0.42	428	425	225	gi|225433324|ref|XP_002285566.1|
HMA34DU01DDN3W	1.20565e-06	0.61	311	34	141	gi|297735828|emb|CBI18548.3|
HMA34DU01AJMJL	1.76637e-40	0.82	414	64	315	gi|357136555|ref|XP_003569869.1|
HMA34DU01BQ0UD	9.52854e-20	0.79	363	26	187	gi|224091967|ref|XP_002309420.1|
HMA34DU01CESNA	2.1272e-48	0.69	398	381	52	gi|255556229|ref|XP_002519149.1|
HMA34DU01EW6PM	1.73753e-08	0.88	339	31	108	gi|357497405|ref|XP_003618991.1|
HMA34DU01COZ94	2.42767e-13	0.61	447	6	164	gi|224070977|ref|XP_002303313.1|
HMA34DU01AMQQZ	4.7009e-25	0.55	411	411	157	gi|224084594|ref|XP_002307351.1|
HMA34DU01CTGH0	3.96261e-14	0.6	364	357	202	gi|255633854|gb|ACU17288.1|
HMA34DU01A2K2W	1.22279e-08	0.47	255	241	134	gi|242037329|ref|XP_002466059.1|
HMA34DU01EMWRP	5.54169e-16	0.84	288	269	141	gi|41052564|dbj|BAD07746.1|
HMA34DU01DJ6MH	6.29765e-15	0.71	312	218	54	gi|242062788|ref|XP_002452683.1|
HMA34DU01D1ORJ	9.32718e-14	0.67	248	28	144	gi|242055071|ref|XP_002456681.1|
HMA34DU01BGO49	4.22873e-13	0.56	344	289	56	gi|46485875|gb|AAS98500.1|
HMA34DU01DTGW9	7.04387e-14	0.93	256	130	41	gi|356545505|ref|XP_003541181.1|
HMA34DU01CXYRX	6.50008e-12	0.88	239	1	72	gi|115446469|ref|NP_001047014.1|
HMA34DU01CW1LD	6.69057e-36	0.71	452	183	449	gi|125561467|gb|EAZ06915.1|
HMA34DU01AT9T9	4.59756e-12	0.61	273	273	142	gi|357495989|ref|XP_003618283.1|
HMA34DU01CMKQ9	7.36906e-08	0.86	311	311	225	gi|238013576|gb|ACR37823.1|
HMA34DU01B5YSU	2.25371e-14	0.44	389	2	310	gi|225464748|ref|XP_002264621.1|
HMA34DU01CJY82	1.17192e-19	0.76	221	115	2	gi|356514113|ref|XP_003525751.1|
HMA34DU01AREP6	2.13394e-44	0.63	411	361	2	gi|298569774|gb|ADI87415.1|
HMA34DU01B9KW6	4.72319e-40	0.68	339	338	39	gi|115472813|ref|NP_001060005.1|
HMA34DU01DEZL3	3.79482e-09	0.58	316	26	154	gi|255585130|ref|XP_002533270.1|
HMA34DU01D1225	4.94212e-48	0.65	450	57	413	gi|297739892|emb|CBI30074.3|
HMA34DU01BO8RQ	3.59764e-39	0.91	404	402	196	gi|255562088|ref|XP_002522052.1|
HMA34DU01CJ01B	6.76809e-08	0.66	320	319	224	gi|255634078|gb|ACU17402.1|
HMA34DU01ANX8X	6.17565e-08	0.42	255	237	1	gi|255552698|ref|XP_002517392.1|
HMA34DU01C5BYM	5.19563e-06	0.72	290	21	107	gi|255584869|ref|XP_002533150.1|
HMA34DU01AS61S	6.26974e-54	0.61	428	428	3	gi|225462928|ref|XP_002265858.1|
HMA34DU01DJGTS	1.75571e-22	0.59	446	375	157	gi|357500125|ref|XP_003620351.1|
HMA34DU01BWJUT	2.01811e-12	0.57	413	69	275	gi|55168340|gb|AAV44205.1|
HMA34DU01C8GZW	1.18492e-07	0.8	375	373	299	gi|217070610|gb|ACJ83665.1|
HMA34DU01DMGSA	1.93024e-07	0.72	297	295	209	gi|255641780|gb|ACU21159.1|
HMA34DU01EZODC	2.42593e-12	0.78	260	42	161	gi|4239891|dbj|BAA74735.1|
HMA34DU01CHLZ0	3.66482e-39	0.83	306	267	4	gi|297740127|emb|CBI30309.3|
HMA34DU01D3JON	2.69482e-23	0.86	294	25	156	gi|47934203|gb|AAT39557.1|
HMA34DU01DC56V	1.82752e-25	0.68	447	34	267	gi|326496591|dbj|BAJ94757.1|
HMA34DU01CCPTJ	9.12881e-08	0.42	232	191	6	gi|226491780|ref|NP_001140263.1|
HMA34DU01A6343	1.54002e-14	0.51	279	227	24	gi|302828408|ref|XP_002945771.1|
HMA34DU01DENDL	1.57927e-14	0.54	355	318	79	gi|326511214|dbj|BAJ87621.1|
HMA34DU01BK34S	1.7316e-07	1	232	42	110	gi|116519144|gb|ABJ99595.1|
HMA34DU01BD4RA	2.76341e-23	0.76	301	2	175	gi|167375203|gb|ABZ79355.1|
HMA34DU01D98IJ	1.23609e-13	0.55	411	263	388	gi|147805939|emb|CAN76698.1|
HMA34DU01ER91C	1.66526e-10	0.74	308	17	121	gi|255556540|ref|XP_002519304.1|
HMA34DU01C1UMC	1.23265e-19	0.75	310	161	12	gi|255554030|ref|XP_002518055.1|
HMA34DU01BFIDQ	4.10238e-20	0.66	321	212	3	gi|297745623|emb|CBI40788.3|
HMA34DU01AHQ3M	1.13739e-40	0.66	337	332	63	gi|147825396|emb|CAN62268.1|
HMA34DU01B3831	4.48953e-29	0.69	364	41	256	gi|108706818|gb|ABF94613.1|
HMA34DU01AFXBL	1.13005e-26	0.43	425	395	12	gi|357488207|ref|XP_003614391.1|
HMA34DU01C8D5L	2.84106e-30	0.47	439	9	425	gi|356522767|ref|XP_003530017.1|
HMA34DU01DI1GX	2.1872e-07	0.33	421	96	407	gi|226508194|ref|NP_001141560.1|
HMA34DU01BLTQR	4.33684e-14	0.57	430	8	160	gi|147841879|emb|CAN60433.1|
HMA34DU01B2VSZ	1.1761e-06	0.75	366	362	255	gi|356532682|ref|XP_003534900.1|
HMA34DU01A13XM	2.45345e-20	0.63	396	59	253	gi|224068731|ref|XP_002302811.1|
HMA34DU01CGB6H	3.47454e-08	0.48	204	166	35	gi|297609261|ref|NP_001062896.2|
HMA34DU01BT00P	4.5591e-11	0.38	492	9	389	gi|357436101|ref|XP_003588326.1|
HMA34DU01CAGKO	1.51124e-06	0.49	462	446	324	gi|313184298|emb|CBL94163.1|
HMA34DU01AY8TF	1.02478e-31	0.6	337	50	337	gi|242060640|ref|XP_002451609.1|
HMA34DU01CEZVS	1.29908e-36	0.65	322	309	1	gi|242050600|ref|XP_002463044.1|
HMA34DU01ARYR7	3.71585e-55	0.9	354	316	2	gi|224128450|ref|XP_002320334.1|
HMA34DU01A6BBL	2.04546e-08	0.45	290	254	24	gi|226507128|ref|NP_001149858.1|
HMA34DU01A8JCK	3.4088e-18	1	226	226	113	gi|47846265|emb|CAG30776.1|
HMA34DU01DPMME	5.64034e-21	0.77	426	425	282	gi|357137675|ref|XP_003570425.1|
HMA34DU01CU4WZ	1.04795e-12	0.56	293	119	289	gi|357159895|ref|XP_003578591.1|
HMA34DU01BB65G	1.65895e-13	0.8	226	128	39	gi|320148073|emb|CBX33249.1|
HMA34DU01DCVGA	8.32999e-26	0.44	407	404	12	gi|357488207|ref|XP_003614391.1|
HMA34DU01BGHQ7	4.32887e-09	0.35	375	131	370	gi|218202094|gb|EEC84521.1|
HMA34DU01EIKKM	2.63588e-48	0.74	371	55	369	gi|225456455|ref|XP_002284431.1|
HMA34DU01CP7IZ	2.14469e-34	0.51	325	323	33	gi|222616556|gb|EEE52688.1|
HMA34DU01AP5NK	6.7483e-14	0.61	323	6	164	gi|224070977|ref|XP_002303313.1|
HMA34DU01DUXKN	2.97586e-25	0.54	318	296	3	gi|297742526|emb|CBI34675.3|
HMA34DU01DK4UZ	2.89862e-10	0.55	297	259	101	gi|145328752|ref|NP_001077911.1|
HMA34DU01AMLS6	3.59427e-39	0.69	304	300	19	gi|297605988|ref|NP_001057816.2|
HMA34DU01BJRP4	9.55024e-20	0.41	422	405	37	gi|357488207|ref|XP_003614391.1|
HMA34DU01CNRQL	1.70299e-06	0.65	293	41	142	gi|224091669|ref|XP_002309324.1|
HMA34DU01ATHNL	7.03572e-08	0.47	292	232	98	gi|326497597|dbj|BAK05888.1|
HMA34DU01AKANM	4.3387e-09	0.75	421	293	400	gi|357167224|ref|XP_003581060.1|
HMA34DU01BWSXF	1.2842e-22	0.57	321	227	3	gi|225441112|ref|XP_002264940.1|
HMA34DU01CA7SW	1.00221e-38	0.94	380	358	161	gi|52001163|gb|AAU21468.1|
HMA34DU01CE703	2.29685e-25	0.49	418	302	12	gi|357488207|ref|XP_003614391.1|
HMA34DU01D9MYA	1.55048e-59	0.86	434	411	94	gi|218191248|gb|EEC73675.1|
HMA34DU01EM4XI	1.4146e-11	0.62	224	39	173	gi|125542361|gb|EAY88500.1|
HMA34DU01DCGAH	3.38563e-14	0.48	423	383	129	gi|293332916|ref|NP_001168823.1|
HMA34DU01DC6II	7.51093e-08	0.88	375	373	296	gi|255580746|ref|XP_002531194.1|
HMA34DU01EBGYR	1.78945e-45	0.84	346	272	3	gi|302144138|emb|CBI23243.3|
HMA34DU01BJJH5	6.15293e-55	0.66	445	399	7	gi|224072224|ref|XP_002303661.1|
HMA34DU01CD8S4	5.56873e-29	0.9	451	449	303	gi|326514668|dbj|BAJ96321.1|
HMA34DU01BP1UW	7.23684e-08	0.67	339	144	37	gi|296086508|emb|CBI32097.3|
HMA34DU01BUFL1	1.87987e-08	0.77	250	249	160	gi|149391353|gb|ABR25694.1|
HMA34DU01A8WEX	1.20239e-14	0.46	384	12	302	gi|357436101|ref|XP_003588326.1|
HMA34DU01D1HXL	2.33115e-12	0.41	362	335	57	gi|149345642|gb|ABR23639.1|
HMA34DU01DR4WE	2.09068e-26	0.6	353	349	116	gi|357118270|ref|XP_003560879.1|
HMA34DU01AXSMH	3.00967e-06	0.7	474	350	261	gi|326491389|dbj|BAK05781.1|
HMA34DU01BINTS	2.47774e-17	0.42	421	392	12	gi|357488207|ref|XP_003614391.1|
HMA34DU01CZEFH	4.54452e-22	0.88	235	198	46	gi|115455699|ref|NP_001051450.1|
HMA34DU01EJTFI	8.17362e-16	0.7	268	132	16	gi|357488207|ref|XP_003614391.1|
HMA34DU01BKMV1	8.87791e-16	0.61	202	182	45	gi|27960748|gb|AAO27881.1|
HMA34DU01CH3GU	1.80614e-17	0.45	336	336	37	gi|357488207|ref|XP_003614391.1|
HMA34DU01CWYX2	4.94818e-10	0.72	453	419	312	gi|290875531|gb|ADD65760.1|
HMA34DU01DO816	2.91617e-17	0.49	481	416	132	gi|326513590|dbj|BAJ87814.1|
HMA34DU01BGPFP	7.98823e-20	0.41	493	398	12	gi|357488207|ref|XP_003614391.1|
HMA34DU01AO5T7	1.6842e-18	0.45	374	302	12	gi|357488207|ref|XP_003614391.1|
HMA34DU01DFGLH	1.52394e-15	0.49	424	423	214	gi|110741771|dbj|BAE98830.1|
HMA34DU01DMFVC	2.38583e-09	0.95	314	99	34	gi|357488207|ref|XP_003614391.1|
HMA34DU01EEQ49	1.34411e-06	0.44	264	252	124	gi|217070296|gb|ACJ83508.1|
HMA34DU01DEDUQ	9.71592e-09	0.65	250	249	148	gi|255629555|gb|ACU15125.1|
HMA34DU01EDJWA	1.26282e-06	0.36	367	97	237	gi|147780192|emb|CAN64427.1|
HMA34DU01D1LUU	4.36366e-19	0.45	376	305	12	gi|357488207|ref|XP_003614391.1|
HMA34DU01CL8K9	4.73434e-45	0.82	416	9	293	gi|16755676|gb|AAL28067.1|AF426249_1
HMA34DU01CMG1Y	4.446e-08	0.42	451	334	200	gi|297809573|ref|XP_002872670.1|
HMA34DU01BDFLE	2.34685e-16	0.4	393	384	1	gi|297735565|emb|CBI18059.3|
HMA34DU01ECOPB	1.7316e-07	1	232	42	110	gi|116519144|gb|ABJ99595.1|
HMA34DU01ANAD9	1.46625e-09	0.84	299	108	34	gi|357488207|ref|XP_003614391.1|
HMA34DU01CCYR3	6.66407e-75	0.79	406	405	1	gi|297744465|emb|CBI37727.3|
HMA34DU01DFVF4	3.65557e-35	0.63	309	26	307	gi|224106886|ref|XP_002314317.1|
HMA34DU01CZTNP	5.35167e-16	0.58	472	116	316	gi|357110970|ref|XP_003557288.1|
HMA34DU01BD75W	7.96978e-08	0.67	351	142	35	gi|296086508|emb|CBI32097.3|
HMA34DU01B374F	3.65587e-13	0.4	391	387	37	gi|357488207|ref|XP_003614391.1|
HMA34DU01DJU4F	1.13881e-16	0.94	391	104	12	gi|357488207|ref|XP_003614391.1|
HMA34DU01D4ZKX	1.08819e-22	0.58	500	74	316	gi|255538314|ref|XP_002510222.1|
HMA34DU01B4TWZ	6.64206e-30	0.87	379	182	3	gi|268044989|gb|ACY92095.1|
HMA34DU01EVMH5	1.23578e-37	0.84	330	1	210	gi|115456135|ref|NP_001051668.1|
HMA34DU01C71LW	4.71314e-54	0.81	484	386	75	gi|326534102|dbj|BAJ89401.1|
HMA34DU01DMZ0U	1.32464e-31	0.54	415	378	10	gi|225430596|ref|XP_002265636.1|
HMA34DU01D3ZFI	5.25379e-12	0.64	376	306	166	gi|293334195|ref|NP_001169735.1|
HMA34DU01BR8BF	5.89613e-83	0.89	421	419	18	gi|224092605|ref|XP_002309679.1|
HMA34DU01EBEC3	6.85636e-24	0.62	284	190	2	gi|297602354|ref|NP_001052360.2|
HMA34DU01BZ85S	8.56822e-07	0.66	282	282	187	gi|297823783|ref|XP_002879774.1|
HMA34DU01EXWK8	8.43695e-17	0.9	233	231	112	gi|218195726|gb|EEC78153.1|
HMA34DU01AJ4CM	7.75297e-36	0.9	225	218	15	gi|357479879|ref|XP_003610225.1|
HMA34DU01BEWWY	2.61166e-06	0.42	418	85	267	gi|224080191|ref|XP_002306047.1|
HMA34DU01DF3IK	4.89106e-16	0.82	230	107	9	gi|357488207|ref|XP_003614391.1|
HMA34DU01C6TB1	1.22497e-07	0.28	405	329	33	gi|147778450|emb|CAN67988.1|
HMA34DU01AMY7X	7.87917e-06	0.38	292	64	231	gi|357478379|ref|XP_003609475.1|
HMA34DU01AU7KC	3.09953e-12	0.93	283	154	74	gi|356545505|ref|XP_003541181.1|
HMA34DU01C5TT4	2.12874e-06	0.82	253	250	185	gi|255634304|gb|ACU17516.1|
HMA34DU01CBJFW	6.85053e-12	0.53	342	299	111	gi|357499097|ref|XP_003619837.1|
HMA34DU01CYL75	7.3061e-06	0.77	368	111	34	gi|297816978|ref|XP_002876372.1|
HMA34DU01CW6D0	2.21653e-13	0.62	204	195	79	gi|224053250|ref|XP_002297737.1|
HMA34DU01B80XZ	1.30355e-26	0.51	474	347	42	gi|351721533|ref|NP_001238492.1|
HMA34DU01C7E9X	4.23563e-19	0.77	346	43	186	gi|9294491|dbj|BAB02710.1|
HMA34DU01DB97O	1.5687e-34	0.83	425	325	188	gi|224105235|ref|XP_002313736.1|
HMA34DU01C93AO	1.26599e-07	0.57	386	379	248	gi|147802928|emb|CAN72877.1|
HMA34DU01EZCEQ	2.17962e-08	0.89	368	276	356	gi|357436159|ref|XP_003588355.1|
HMA34DU01DLIHI	1.88073e-15	0.92	429	128	205	gi|218198520|gb|EEC80947.1|
HMA34DU01AZCE1	5.7058e-18	0.81	224	122	12	gi|357488207|ref|XP_003614391.1|
HMA34DU01D63XO	7.0396e-24	0.69	229	217	32	gi|356531391|ref|XP_003534261.1|
HMA34DU01CF3FW	3.16666e-17	0.88	360	107	9	gi|357488207|ref|XP_003614391.1|
HMA34DU01D1S1K	2.54574e-06	0.56	216	95	211	gi|224054328|ref|XP_002298205.1|
HMA34DU01BUTQX	8.93566e-11	0.76	446	343	444	gi|242085108|ref|XP_002442979.1|
HMA34DU01BYP0K	9.70789e-08	0.34	281	251	33	gi|297804010|ref|XP_002869889.1|
HMA34DU01DM82Z	1.13513e-11	0.73	375	265	342	gi|225440502|ref|XP_002272467.1|
HMA34DU01AK7YR	3.10233e-18	0.88	274	107	6	gi|357488207|ref|XP_003614391.1|
HMA34DU01CPOK6	4.82911e-24	0.57	292	291	40	gi|255565011|ref|XP_002523498.1|
HMA34DU01AJRCD	2.58116e-33	0.63	325	278	3	gi|125542465|gb|EAY88604.1|
HMA34DU01C4K4B	5.00301e-08	0.6	255	202	59	gi|242074778|ref|XP_002447325.1|
HMA34DU01DZO49	1.72848e-19	0.73	370	370	236	gi|357454089|ref|XP_003597325.1|
HMA34DU01DXCLC	5.62988e-20	0.84	310	21	167	gi|255555295|ref|XP_002518684.1|
HMA34DU01CDWPP	9.1491e-06	0.84	292	44	118	gi|116794045|gb|ABK26986.1|
HMA34DU01EZDMJ	4.23642e-08	0.31	404	364	14	gi|226502879|ref|NP_001151792.1|
HMA34DU01CTWUL	8.22011e-14	0.57	242	189	31	gi|225434664|ref|XP_002280187.1|
HMA34DU01CU51G	1.66706e-16	0.8	349	339	217	gi|224097210|ref|XP_002334633.1|
HMA34DU01B4T75	1.14984e-07	0.51	238	236	120	gi|217070420|gb|ACJ83570.1|
HMA34DU01EYGMJ	1.49312e-23	0.85	478	322	477	gi|242068415|ref|XP_002449484.1|
HMA34DU01DG16J	5.63593e-26	0.83	297	40	198	gi|194703850|gb|ACF86009.1|
HMA34DU01DCEY3	2.13805e-06	0.42	337	2	223	gi|356524332|ref|XP_003530783.1|
HMA34DU01BLFEX	4.86294e-33	0.84	411	207	37	gi|224142327|ref|XP_002324510.1|
HMA34DU01B4IXC	3.63818e-36	0.91	388	42	209	gi|1334395|emb|CAA39309.1|
HMA34DU01DUB2A	3.16246e-12	0.65	469	377	469	gi|356532644|ref|XP_003534881.1|
HMA34DU01D8UDL	2.83535e-08	0.82	259	247	164	gi|219879372|gb|ACL51018.1|
HMA34DU01CKBDC	4.98644e-17	0.7	457	170	12	gi|357488207|ref|XP_003614391.1|
HMA34DU01DYKSH	1.43995e-20	0.43	476	395	9	gi|357488207|ref|XP_003614391.1|
HMA34DU01A78QC	7.67698e-10	0.39	243	28	243	gi|147819272|emb|CAN71232.1|
HMA34DU01CKUXN	2.24498e-36	0.8	405	224	361	gi|224082031|ref|XP_002306554.1|
HMA34DU01BUBYW	1.78105e-21	0.44	450	5	448	gi|55168340|gb|AAV44205.1|
HMA34DU01D7YNK	3.8085e-32	0.7	516	369	151	gi|357465071|ref|XP_003602817.1|
HMA34DU01CCMTM	5.09544e-25	0.7	264	238	59	gi|242078125|ref|XP_002443831.1|
HMA34DU01AX61Y	4.32533e-06	0.95	314	210	148	gi|297743289|emb|CBI36156.3|
HMA34DU01EI48E	1.25186e-07	0.95	392	90	34	gi|159481769|ref|XP_001698950.1|
HMA34DU01AHBFO	9.22996e-40	0.59	457	442	203	gi|326525517|dbj|BAJ88805.1|
HMA34DU01C2ZZ2	2.65114e-28	0.79	301	2	172	gi|218202139|gb|EEC84566.1|
HMA34DU01DAQPJ	1.01246e-22	0.67	290	220	20	gi|226492952|ref|NP_001147682.1|
HMA34DU01CGSUM	7.23949e-17	0.39	462	395	12	gi|357488207|ref|XP_003614391.1|
HMA34DU01DDBOU	1.448e-17	0.68	401	162	332	gi|224116412|ref|XP_002317293.1|
HMA34DU01A7D7E	2.15133e-07	0.59	240	143	36	gi|255546063|ref|XP_002514091.1|
HMA34DU01DAIGV	1.75522e-28	0.59	283	259	14	gi|225454454|ref|XP_002280531.1|
HMA34DU01CTVYT	9.6716e-06	0.6	203	129	1	gi|90186409|gb|ABD91508.1|
HMA34DU01DRLS5	4.48281e-15	0.51	267	39	251	gi|226496832|ref|NP_001146283.1|
HMA34DU01DGZYV	5.24961e-11	0.64	234	223	83	gi|218189997|gb|EEC72424.1|
HMA34DU01CTZAW	3.3651e-17	0.78	339	131	12	gi|357488207|ref|XP_003614391.1|
HMA34DU01BAGXT	2.8148e-34	0.55	400	386	3	gi|326492419|dbj|BAK01993.1|
HMA34DU01BAX9X	7.7226e-15	0.39	445	88	348	gi|115452617|ref|NP_001049909.1|
HMA34DU01ERUC8	1.10385e-16	0.65	250	4	159	gi|356566311|ref|XP_003551376.1|
HMA34DU01C4XQD	2.31329e-25	0.76	535	106	252	gi|296090333|emb|CBI40152.3|
HMA34DU01CPQ2J	5.62951e-70	0.84	410	62	409	gi|226495881|ref|NP_001144323.1|
HMA34DU01B60VD	1.66203e-20	0.61	432	398	174	gi|115458140|ref|NP_001052670.1|
HMA34DU01CJE1J	9.51173e-14	0.72	413	377	261	gi|195615248|gb|ACG29454.1|
HMA34DU01CY8S5	1.19183e-14	0.88	235	24	122	gi|224102155|ref|XP_002312569.1|
HMA34DU01BPK2K	1.60054e-11	0.86	416	22	126	gi|118482354|gb|ABK93100.1|
HMA34DU01D8HHZ	1.75669e-36	0.84	328	112	294	gi|224102599|ref|XP_002312742.1|
HMA34DU01DXA0J	1.00191e-19	0.85	273	128	12	gi|357488207|ref|XP_003614391.1|
HMA34DU01C3JP2	6.14049e-07	0.56	260	43	186	gi|212723260|ref|NP_001131257.1|
HMA34DU01CAW55	6.13495e-06	0.34	371	284	33	gi|225427087|ref|XP_002275738.1|
HMA34DU01ETPGP	1.29788e-12	0.79	201	164	66	gi|118486395|gb|ABK95037.1|
HMA34DU01A3MQJ	1.36286e-27	0.45	408	392	12	gi|357488207|ref|XP_003614391.1|
HMA34DU01EAMV4	1.55186e-65	0.9	372	341	18	gi|255548720|ref|XP_002515416.1|
HMA34DU01A9Z3T	2.8307e-11	0.49	234	208	44	gi|357488207|ref|XP_003614391.1|
HMA34DU01A535V	1.31032e-72	0.91	381	350	3	gi|5869965|emb|CAB55554.1|
HMA34DU01BES4O	1.14615e-38	0.66	345	310	5	gi|354551239|gb|AER28311.1|
HMA34DU01BYGP8	3.57409e-15	0.79	215	74	214	gi|255548010|ref|XP_002515062.1|
HMA34DU01CVDYI	5.61059e-14	0.62	331	263	99	gi|297735221|emb|CBI17583.3|
HMA34DU01ASU48	2.48267e-35	0.95	341	341	156	gi|168737|gb|AAA33552.1|
HMA34DU01AORYA	9.8378e-09	0.67	250	248	150	gi|255634116|gb|ACU17421.1|
HMA34DU01CHB3H	7.19579e-21	0.84	245	32	178	gi|10800924|emb|CAB77243.2|
HMA34DU01CXT9L	3.79554e-18	0.87	216	179	42	gi|225433339|ref|XP_002285579.1|
HMA34DU01ATPVI	3.67061e-18	0.79	337	125	12	gi|357488207|ref|XP_003614391.1|
HMA34DU01A3V9X	2.08971e-10	0.53	370	220	56	gi|357447561|ref|XP_003594056.1|
HMA34DU01BI3RM	2.39098e-07	0.55	233	226	86	gi|357446933|ref|XP_003593742.1|
HMA34DU01CDPU4	2.01969e-12	0.66	388	50	181	gi|224139954|ref|XP_002323357.1|
HMA34DU01DS09K	3.96834e-38	0.97	265	263	57	gi|156573591|gb|ABU85132.1|
HMA34DU01EM99T	1.61947e-06	0.59	319	317	216	gi|218201582|gb|EEC84009.1|
HMA34DU01EGMCQ	2.96956e-48	0.68	380	32	379	gi|242048242|ref|XP_002461867.1|
HMA34DU01BRDJ3	4.52978e-34	0.84	218	25	216	gi|357134641|ref|XP_003568925.1|
HMA34DU01AXGXL	5.33641e-16	0.92	472	133	26	gi|255613499|ref|XP_002539514.1|
HMA34DU01EMF1F	7.39376e-27	0.6	400	197	12	gi|357488207|ref|XP_003614391.1|
HMA34DU01BAHS9	5.33836e-10	0.65	219	212	102	gi|356551590|ref|XP_003544157.1|
HMA34DU01COZ78	6.65483e-17	0.39	401	356	12	gi|125542465|gb|EAY88604.1|
HMA34DU01EHVWU	1.01239e-45	0.78	322	309	34	gi|225436851|ref|XP_002271734.1|
HMA34DU01A1LX5	1.09577e-06	0.49	346	345	199	gi|255640816|gb|ACU20691.1|
HMA34DU01DA2RB	1.72027e-50	0.66	368	368	27	gi|255573186|ref|XP_002527522.1|
HMA34DU01AIH95	4.02951e-24	0.49	427	287	12	gi|357488207|ref|XP_003614391.1|
HMA34DU01EJ34Y	6.85882e-09	0.36	411	399	49	gi|357488207|ref|XP_003614391.1|
HMA34DU01BU64S	3.18855e-15	0.33	436	15	323	gi|242076490|ref|XP_002448181.1|
HMA34DU01ED80Y	2.527e-17	0.6	219	17	217	gi|218193111|gb|EEC75538.1|
HMA34DU01BZHYO	4.43431e-14	0.55	314	116	310	gi|356569502|ref|XP_003552939.1|
HMA34DU01C0Y0D	1.46735e-15	0.62	308	40	183	gi|225449489|ref|XP_002283485.1|
HMA34DU01CECLD	1.03553e-33	0.65	310	273	1	gi|356575411|ref|XP_003555835.1|
HMA34DU01CPVNX	9.5708e-13	0.86	261	42	146	gi|255590580|ref|XP_002535305.1|
HMA34DU01BLVU9	5.21868e-13	0.64	211	47	178	gi|255645675|gb|ACU23331.1|
HMA34DU01AF3WQ	3.77149e-31	0.7	328	1	282	gi|224130412|ref|XP_002328602.1|
HMA34DU01D3L5Y	1.57478e-22	0.63	307	200	12	gi|357488207|ref|XP_003614391.1|
HMA34DU01DENLL	6.49741e-09	0.47	313	313	149	gi|217070636|gb|ACJ83678.1|
HMA34DU01A4TIM	5.44245e-42	0.77	280	280	2	gi|147856913|emb|CAN80762.1|
HMA34DU01EW439	2.94139e-18	0.79	317	125	12	gi|357488207|ref|XP_003614391.1|
HMA34DU01D97QW	2.36024e-14	0.69	383	365	213	gi|224067757|ref|XP_002302537.1|
HMA34DU01A63P1	1.54968e-27	0.74	333	240	43	gi|357130971|ref|XP_003567117.1|
HMA34DU01C4D5P	1.54222e-06	0.36	336	322	14	gi|115434192|ref|NP_001041854.1|
HMA34DU01DPL55	3.61977e-13	0.74	396	39	143	gi|79351534|ref|NP_173844.2|
HMA34DU01DCMBX	6.17989e-32	0.67	423	418	185	gi|297607648|ref|NP_001060342.2|
HMA34DU01CMP9D	2.68755e-20	0.56	316	71	283	gi|242040171|ref|XP_002467480.1|
HMA34DU01DWPU3	1.17251e-26	0.82	275	21	173	gi|224107311|ref|XP_002314441.1|
HMA34DU01BS11U	2.82768e-20	0.76	297	263	129	gi|224102135|ref|XP_002312560.1|
HMA34DU01AHMB0	3.8286e-10	0.64	461	430	347	gi|297794231|ref|XP_002865000.1|
HMA34DU01DJYRA	1.80816e-32	0.89	433	338	171	gi|353441122|gb|AEQ94145.1|
HMA34DU01A512L	1.69031e-13	0.61	220	25	198	gi|297742254|emb|CBI34403.3|
HMA34DU01APZ9W	4.50476e-40	0.7	360	53	358	gi|108862826|gb|ABA98952.2|
HMA34DU01BD3S1	3.99219e-10	0.53	230	228	76	gi|217070122|gb|ACJ83421.1|
HMA34DU01DE6K3	5.43644e-16	0.67	342	331	188	gi|7578895|gb|AAF64174.1|AF242491_1
HMA34DU01DNBR3	2.79849e-07	0.45	274	197	3	gi|255541092|ref|XP_002511610.1|
HMA34DU01DJ3QE	2.17733e-22	0.63	453	318	100	gi|242045304|ref|XP_002460523.1|
HMA34DU01CU49B	1.63238e-09	0.63	232	190	68	gi|296086055|emb|CBI31496.3|
HMA34DU01BJI34	2.71543e-44	0.55	394	65	382	gi|356515556|ref|XP_003526465.1|
HMA34DU01EH20G	5.5908e-18	0.82	346	128	12	gi|357488207|ref|XP_003614391.1|
HMA34DU01DFJ2Z	6.18178e-12	0.55	235	235	110	gi|255568796|ref|XP_002525369.1|
HMA34DU01BK7L8	1.16222e-08	0.59	236	113	3	gi|357123498|ref|XP_003563447.1|
HMA34DU01BCCNL	2.99006e-16	0.7	393	143	12	gi|357488207|ref|XP_003614391.1|
HMA34DU01C5EZO	6.68191e-34	0.69	313	311	72	gi|255572183|ref|XP_002527031.1|
HMA34DU01CPDMG	2.39924e-54	0.67	560	384	1	gi|302142098|emb|CBI19301.3|
HMA34DU01B5Z7E	3.9298e-31	0.48	501	398	12	gi|357488207|ref|XP_003614391.1|
HMA34DU01CAN5L	1.29848e-06	0.44	348	208	348	gi|242032863|ref|XP_002463826.1|
HMA34DU01D1HZM	6.48244e-24	0.57	415	415	167	gi|357118264|ref|XP_003560876.1|
HMA34DU01BROUQ	5.86754e-34	0.52	440	398	12	gi|357488207|ref|XP_003614391.1|
HMA34DU01DWQZ3	5.88274e-56	0.68	409	408	43	gi|22655791|gb|AAN04208.1|
HMA34DU01DMY7D	1.68862e-17	0.86	449	323	448	gi|242068415|ref|XP_002449484.1|
HMA34DU01ARMYW	4.53035e-33	0.73	379	149	379	gi|297739924|emb|CBI30106.3|
HMA34DU01A9T1B	9.26638e-29	0.77	429	427	245	gi|147818759|emb|CAN71801.1|
HMA34DU01EBWA2	1.56085e-17	0.8	200	200	66	gi|242048754|ref|XP_002462123.1|
HMA34DU01BVP3H	4.08325e-20	0.87	361	335	198	gi|224146364|ref|XP_002325980.1|
HMA34DU01BIRFY	8.97834e-68	0.88	411	373	2	gi|21902071|dbj|BAC05619.1|
HMA34DU01AE6J9	1.5036e-22	0.41	379	347	12	gi|357488207|ref|XP_003614391.1|
HMA34DU01A3UGE	6.23289e-21	0.69	253	164	12	gi|357488207|ref|XP_003614391.1|
HMA34DU01ECXGY	1.53833e-31	0.92	356	23	181	gi|224160056|ref|XP_002338166.1|
HMA34DU01AWSTY	2.79809e-15	0.85	439	323	439	gi|242068415|ref|XP_002449484.1|
HMA34DU01BWNWW	5.94308e-41	0.71	340	282	4	gi|115466978|ref|NP_001057088.1|
HMA34DU01EO7ZS	9.36236e-42	0.87	286	37	285	gi|326488637|dbj|BAJ97930.1|
HMA34DU01CFWJR	9.03031e-17	0.5	344	78	302	gi|297739550|emb|CBI29732.3|
HMA34DU01C5E4W	1.11437e-45	0.87	312	255	1	gi|224152363|ref|XP_002337227.1|
HMA34DU01DRL0M	1.1667e-10	0.53	369	305	165	gi|357111149|ref|XP_003557377.1|
HMA34DU01D2WWZ	4.6393e-19	0.92	249	44	160	gi|225451836|ref|XP_002281732.1|
HMA34DU01AI8R3	3.89221e-08	0.67	339	147	49	gi|357488207|ref|XP_003614391.1|
HMA34DU01AKC3M	3.74062e-14	0.7	385	384	235	gi|125560912|gb|EAZ06360.1|
HMA34DU01CX9ES	1.66974e-20	0.9	462	128	12	gi|357488207|ref|XP_003614391.1|
HMA34DU01D4IJT	3.93935e-18	0.56	427	84	275	gi|147801608|emb|CAN74548.1|
HMA34DU01BRYHJ	3.16076e-47	0.64	373	372	1	gi|326498495|dbj|BAJ98675.1|
HMA34DU01DE82U	7.08873e-06	0.67	223	7	96	gi|225439505|ref|XP_002271217.1|
HMA34DU01CAFPO	1.07896e-43	0.67	393	348	1	gi|255573523|ref|XP_002527686.1|
HMA34DU01DU68G	1.14647e-07	0.63	333	327	214	gi|147786948|emb|CAN71137.1|
HMA34DU01DZVH4	5.72147e-54	0.9	397	247	2	gi|225465997|ref|XP_002265142.1|
HMA34DU01BITIV	3.33512e-24	0.9	324	167	322	gi|242042321|ref|XP_002468555.1|
HMA34DU01DQKRK	2.96879e-49	0.9	293	275	3	gi|357454125|ref|XP_003597343.1|
HMA34DU01BM53O	4.89647e-39	0.91	349	349	143	gi|154482028|gb|ABS82744.1|
HMA34DU01C1W3L	1.42269e-21	0.6	255	241	2	gi|255538872|ref|XP_002510501.1|
HMA34DU01CY6WB	1.65968e-19	0.49	327	152	12	gi|159481769|ref|XP_001698950.1|
HMA34DU01DI6WG	1.20918e-09	0.87	343	84	152	gi|47026943|gb|AAT08692.1|
HMA34DU01DEP0Q	8.71596e-06	0.45	256	255	130	gi|255634368|gb|ACU17549.1|
HMA34DU01D75DS	7.01422e-17	0.88	273	113	12	gi|357488207|ref|XP_003614391.1|
HMA34DU01AJFHI	2.80034e-53	0.63	422	45	422	gi|224077710|ref|XP_002305373.1|
HMA34DU01DDDGH	2.84714e-15	0.71	477	325	477	gi|253759624|ref|XP_002488936.1|
HMA34DU01B80FK	2.88912e-16	0.48	333	29	211	gi|302142485|emb|CBI19688.3|
HMA34DU01A9IYK	9.95456e-08	0.81	356	276	356	gi|330318660|gb|AEC10990.1|
HMA34DU01BYTI6	3.48447e-60	0.83	371	43	369	gi|326526721|dbj|BAK00749.1|
HMA34DU01C5ANG	7.86643e-47	0.79	391	40	267	gi|255570490|ref|XP_002526203.1|
HMA34DU01C3FKP	2.57065e-23	0.44	413	401	12	gi|357488207|ref|XP_003614391.1|
HMA34DU01CA0HH	3.34722e-11	0.5	405	199	2	gi|115472603|ref|NP_001059900.1|
HMA34DU01DENVO	2.8272e-45	0.75	327	290	24	gi|62319017|dbj|BAD94136.1|
HMA34DU01AZ27K	2.09888e-17	0.7	378	170	12	gi|357488207|ref|XP_003614391.1|
HMA34DU01B1VLM	6.73886e-10	0.78	339	18	113	gi|356523415|ref|XP_003530335.1|
HMA34DU01DBZ00	5.80267e-19	0.89	264	37	150	gi|161376520|gb|ABX71522.1|
HMA34DU01AQJNJ	2.10342e-07	0.51	389	387	235	gi|255628345|gb|ACU14517.1|
HMA34DU01BW5EU	2.06832e-13	0.8	361	12	116	gi|28194086|gb|AAO33394.1|AF467946_1
HMA34DU01EW5MT	1.64591e-64	0.73	428	417	1	gi|302143964|emb|CBI23069.3|
HMA34DU01DIQ1D	2.48584e-11	0.73	421	350	252	gi|242046916|ref|XP_002461204.1|
HMA34DU01A679M	1.89747e-64	0.77	452	406	32	gi|296084463|emb|CBI25022.3|
HMA34DU01D7UCT	3.17576e-24	0.45	424	287	12	gi|357488207|ref|XP_003614391.1|
HMA34DU01DUJ37	8.17227e-32	0.62	495	3	236	gi|255546209|ref|XP_002514164.1|
HMA34DU01EUCT0	4.42167e-34	0.9	274	235	29	gi|356543187|ref|XP_003540044.1|
HMA34DU01D1YBA	1.19202e-60	0.65	413	30	413	gi|357155622|ref|XP_003577181.1|
HMA34DU01DHA6R	3.06082e-22	0.74	430	70	252	gi|118428374|gb|ABK91397.1|
HMA34DU01DF54U	6.71827e-56	0.68	348	343	2	gi|226506856|ref|NP_001140307.1|
HMA34DU01C60GO	1.26295e-46	0.96	354	273	34	gi|156640561|gb|ABU92565.1|
HMA34DU01ESW0K	1.77682e-12	0.86	383	183	76	gi|224154899|ref|XP_002337536.1|
HMA34DU01AU51D	1.85517e-23	0.85	500	326	481	gi|242068415|ref|XP_002449484.1|
HMA34DU01DK1ZT	1.03182e-25	0.47	399	302	9	gi|357488207|ref|XP_003614391.1|
HMA34DU01A8QS1	1.59573e-14	0.7	360	19	150	gi|255556111|ref|XP_002519090.1|
HMA34DU01BP0OJ	8.60069e-19	0.94	460	242	340	gi|225454838|ref|XP_002274927.1|
HMA34DU01AQYGP	1.02672e-17	0.62	423	422	270	gi|357145525|ref|XP_003573673.1|
HMA34DU01A0SJG	3.58921e-18	0.81	327	327	184	gi|340343831|gb|AEK31215.1|
HMA34DU01BRV97	1.51911e-18	0.44	316	308	12	gi|357488207|ref|XP_003614391.1|
HMA34DU01BMR54	1.59265e-17	0.91	280	107	12	gi|357488207|ref|XP_003614391.1|
HMA34DU01EYZDZ	3.25406e-23	0.45	473	302	12	gi|357488207|ref|XP_003614391.1|
HMA34DU01ECTEN	1.2506e-54	0.77	344	344	12	gi|357488207|ref|XP_003614391.1|
HMA34DU01A1RX8	4.99329e-46	0.83	375	217	2	gi|147781807|emb|CAN65449.1|
HMA34DU01BLLA4	4.46819e-06	0.45	268	232	80	gi|34787360|dbj|BAC87789.1|
HMA34DU01C7QVG	2.39536e-17	0.84	416	122	12	gi|357488207|ref|XP_003614391.1|
HMA34DU01C3BPW	5.2436e-73	0.91	434	371	18	gi|255548720|ref|XP_002515416.1|
HMA34DU01BQ5NT	1.42743e-10	0.37	211	209	30	gi|255634150|gb|ACU17438.1|
HMA34DU01DMQAZ	2.00217e-23	0.68	373	140	9	gi|357488207|ref|XP_003614391.1|
HMA34DU01AYWI2	7.03996e-15	0.52	336	98	334	gi|255628625|gb|ACU14657.1|
HMA34DU01C2JAC	2.59132e-28	0.7	480	104	301	gi|357436101|ref|XP_003588326.1|
HMA34DU01EU6ZM	4.88211e-16	0.97	475	78	179	gi|4929132|gb|AAD33870.1|AF141382_1
HMA34DU01DE8R6	6.25062e-09	0.96	442	433	353	gi|255639205|gb|ACU19901.1|
HMA34DU01DNLTC	3.83337e-36	0.57	333	2	328	gi|115434686|ref|NP_001042101.1|
HMA34DU01AJSK0	7.76939e-13	0.77	352	120	197	gi|356512325|ref|XP_003524870.1|
HMA34DU01DL7UT	3.8202e-34	0.71	340	338	102	gi|42408739|dbj|BAD09975.1|
HMA34DU01CK30N	5.00063e-42	0.55	404	342	13	gi|356555455|ref|XP_003546047.1|
HMA34DU01BF52L	3.90037e-29	0.78	344	343	164	gi|357126414|ref|XP_003564882.1|
HMA34DU01ER1A7	6.35967e-24	0.53	450	449	228	gi|209967463|gb|ACJ02356.1|
HMA34DU01CL72C	2.9234e-38	0.95	432	215	400	gi|295913152|gb|ADG57836.1|
HMA34DU01BHF4M	6.33263e-17	0.81	392	122	12	gi|357488207|ref|XP_003614391.1|
HMA34DU01BNROT	5.64299e-33	0.86	426	264	88	gi|296087306|emb|CBI33680.3|
HMA34DU01D5GTY	5.31721e-10	0.82	437	425	324	gi|297602829|ref|NP_001052948.2|
HMA34DU01CKLNL	1.80474e-27	0.55	406	66	344	gi|297834352|ref|XP_002885058.1|
HMA34DU01DAFYN	1.08195e-61	0.69	400	400	2	gi|125583389|gb|EAZ24320.1|
HMA34DU01B3XLE	1.94757e-07	0.7	224	193	104	gi|21554327|gb|AAM63434.1|
HMA34DU01AW0G8	1.12083e-48	0.85	406	216	1	gi|357114354|ref|XP_003558965.1|
HMA34DU01D6YXE	7.88901e-07	0.31	341	40	318	gi|222637375|gb|EEE67507.1|
HMA34DU01AWH8N	5.2136e-61	0.86	321	3	317	gi|326500438|dbj|BAK06308.1|
HMA34DU01CURWH	1.4149e-18	0.75	479	323	478	gi|253759624|ref|XP_002488936.1|
HMA34DU01ESILP	1.23025e-20	0.73	341	305	159	gi|357126414|ref|XP_003564882.1|
HMA34DU01D24CY	2.24551e-09	0.54	341	234	85	gi|326493930|dbj|BAJ85427.1|
HMA34DU01BDVG1	8.36636e-43	0.8	361	245	3	gi|225442687|ref|XP_002284822.1|
HMA34DU01B40LF	2.06174e-16	0.68	435	214	327	gi|255581277|ref|XP_002531450.1|
HMA34DU01AQ0XZ	2.09664e-14	0.52	368	238	2	gi|225427324|ref|XP_002282232.1|
HMA34DU01BL7JW	1.55531e-06	0.78	322	321	241	gi|224081395|ref|XP_002306394.1|
HMA34DU01EHAS2	2.69094e-09	0.53	251	119	12	gi|159481769|ref|XP_001698950.1|
HMA34DU01EO7EO	4.36377e-48	0.73	318	34	315	gi|296086356|emb|CBI31945.3|
HMA34DU01CLREL	9.40744e-19	0.47	429	109	426	gi|357436101|ref|XP_003588326.1|
HMA34DU01EAGKU	1.56463e-31	0.47	478	392	12	gi|357488207|ref|XP_003614391.1|
HMA34DU01CXL9S	2.85536e-18	0.84	253	17	151	gi|343887314|dbj|BAK61860.1|
HMA34DU01CJ8AD	5.40352e-07	0.65	211	208	116	gi|255633854|gb|ACU17288.1|
HMA34DU01DQROD	4.7613e-22	0.51	442	439	197	gi|356520239|ref|XP_003528771.1|
HMA34DU01AQCW3	2.09434e-20	0.7	433	30	209	gi|255578613|ref|XP_002530168.1|
HMA34DU01CLNIT	1.31454e-07	1	200	38	91	gi|356545624|ref|XP_003541237.1|
HMA34DU01CUKM5	2.29733e-14	0.43	458	124	438	gi|357436101|ref|XP_003588326.1|
HMA34DU01DOJ25	6.00844e-27	0.71	415	282	97	gi|115458060|ref|NP_001052630.1|
HMA34DU01DENR9	2.4365e-09	0.49	309	269	117	gi|255539218|ref|XP_002510674.1|
HMA34DU01CV8MB	5.75347e-16	0.41	395	341	9	gi|357488207|ref|XP_003614391.1|
HMA34DU01CCYUI	3.00811e-14	0.78	446	122	12	gi|357488207|ref|XP_003614391.1|
HMA34DU01AXOHH	5.51991e-17	0.81	381	122	12	gi|357488207|ref|XP_003614391.1|
HMA34DU01DCW0U	7.20959e-30	0.54	464	459	256	gi|225470210|ref|XP_002270048.1|
HMA34DU01EQWTW	1.67905e-14	0.4	390	279	1	gi|225432738|ref|XP_002279088.1|
HMA34DU01DM3WM	1.35725e-61	0.9	338	3	338	gi|326490131|dbj|BAJ94139.1|
HMA34DU01EV2OP	7.46753e-41	0.57	472	399	7	gi|296081366|emb|CBI16799.3|
HMA34DU01C5RHB	7.85637e-23	0.44	342	331	14	gi|3047086|gb|AAC13599.1|
HMA34DU01CR5M1	5.31396e-06	0.39	335	334	167	gi|217070296|gb|ACJ83508.1|
HMA34DU01CIE3V	1.54109e-17	0.44	346	25	342	gi|147843803|emb|CAN81604.1|
HMA34DU01AGGAL	1.47647e-07	0.51	315	313	197	gi|217070408|gb|ACJ83564.1|
HMA34DU01A4B19	9.19975e-28	0.58	455	295	11	gi|356538250|ref|XP_003537617.1|
HMA34DU01DHYVF	1.36592e-23	0.69	232	208	32	gi|224061647|ref|XP_002300584.1|
HMA34DU01CRRUG	4.44958e-21	0.47	363	351	49	gi|255572272|ref|XP_002527075.1|
HMA34DU01ARL68	2.59029e-12	0.84	383	238	351	gi|209967451|gb|ACJ02354.1|
HMA34DU01CN2RN	3.98628e-26	0.66	461	227	430	gi|297740421|emb|CBI30603.3|
HMA34DU01D7PLP	9.20562e-15	0.77	383	282	178	gi|242094622|ref|XP_002437801.1|
HMA34DU01CXDEH	1.11422e-24	0.65	304	194	9	gi|186972808|pdb|2VLT|A
HMA34DU01B9RGW	1.28854e-81	0.81	416	3	416	gi|115472247|ref|NP_001059722.1|
HMA34DU01AXT77	1.58941e-23	0.85	485	305	460	gi|242068415|ref|XP_002449484.1|
HMA34DU01BWKLA	1.57061e-10	0.96	222	221	141	gi|357477331|ref|XP_003608951.1|
HMA34DU01D28CY	1.47477e-31	0.94	248	212	60	gi|10178920|emb|CAC08458.1|
HMA34DU01A6GCV	4.59445e-08	0.78	417	408	316	gi|30686151|ref|NP_181011.2|
HMA34DU01A66E6	2.53645e-09	0.62	429	357	256	gi|302143741|emb|CBI22602.3|
HMA34DU01C16LU	5.32352e-16	0.6	413	393	220	gi|242097068|ref|XP_002439024.1|
HMA34DU01CJY6L	6.81497e-43	0.67	397	360	40	gi|102139985|gb|ABF70120.1|
HMA34DU01A5NO0	7.489e-51	0.62	436	160	432	gi|326496971|dbj|BAJ98512.1|
HMA34DU01D842I	3.63114e-14	0.37	409	6	359	gi|255550820|ref|XP_002516458.1|
HMA34DU01BHRQC	9.48968e-18	0.79	389	122	6	gi|357488207|ref|XP_003614391.1|
HMA34DU01ARQR3	3.03512e-19	0.42	336	335	12	gi|357488207|ref|XP_003614391.1|
HMA34DU01CIIL4	8.73044e-29	0.46	444	401	12	gi|357488207|ref|XP_003614391.1|
HMA34DU01BJKNK	4.679e-07	0.67	260	258	169	gi|255633854|gb|ACU17288.1|
HMA34DU01ECSES	4.42873e-20	0.65	466	11	250	gi|55168340|gb|AAV44205.1|
HMA34DU01BI1I1	1.6023e-06	0.53	396	359	222	gi|224125014|ref|XP_002319481.1|
HMA34DU01CY5OV	1.31436e-48	0.92	260	258	1	gi|224102947|ref|XP_002312865.1|
HMA34DU01COMOC	3.73186e-17	0.46	405	377	216	gi|222635554|gb|EEE65686.1|
HMA34DU01A81QT	8.34505e-55	0.81	342	313	2	gi|297741752|emb|CBI32884.3|
HMA34DU01ENGSN	2.13684e-45	0.91	420	418	197	gi|11967889|emb|CAC19487.1|
HMA34DU01BIDCR	1.32125e-66	0.81	390	41	388	gi|255583094|ref|XP_002532314.1|
HMA34DU01A5FY6	2.57807e-18	0.79	364	141	1	gi|159902381|gb|ABX10790.1|
HMA34DU01EA7RY	8.78429e-21	0.9	405	128	12	gi|357488207|ref|XP_003614391.1|
HMA34DU01DVN48	8.8232e-38	0.87	265	234	28	gi|50261867|gb|AAT72486.1|
HMA34DU01DIMTJ	4.60088e-37	0.9	386	386	180	gi|99033683|gb|ABF61863.1|
HMA34DU01D5RNO	1.25962e-51	0.84	343	306	1	gi|115483719|ref|NP_001065521.1|
HMA34DU01AQJA6	8.42878e-20	0.36	456	12	446	gi|334183132|ref|NP_175246.2|
HMA34DU01EAAO8	1.8023e-18	0.54	448	447	259	gi|219363165|ref|NP_001136482.1|
HMA34DU01D8F8U	4.5481e-08	0.69	343	343	257	gi|115472943|ref|NP_001060070.1|
HMA34DU01EALPQ	7.29874e-07	0.58	218	37	144	gi|356527260|ref|XP_003532230.1|
HMA34DU01CVKSC	1.17278e-10	0.78	412	410	300	gi|226492621|ref|NP_001152464.1|
HMA34DU01AYJ65	2.15385e-19	0.48	419	23	268	gi|357484697|ref|XP_003612636.1|
HMA34DU01EM0D1	2.08697e-28	0.66	388	353	117	gi|255568271|ref|XP_002525110.1|
HMA34DU01DINHQ	2.23004e-60	0.87	354	352	38	gi|296085465|emb|CBI29197.3|
HMA34DU01B47HM	1.05366e-13	0.62	424	180	350	gi|242058171|ref|XP_002458231.1|
HMA34DU01CQ5N4	2.65368e-14	0.62	320	318	169	gi|222636171|gb|EEE66303.1|
HMA34DU01EFRTT	7.34239e-15	0.91	293	26	121	gi|350536573|ref|NP_001232824.1|
HMA34DU01DLJ8A	2.34979e-22	0.42	470	395	12	gi|357488207|ref|XP_003614391.1|
HMA34DU01DGZST	1.90933e-20	0.61	385	140	379	gi|102139860|gb|ABF70018.1|
HMA34DU01D148F	3.23303e-24	0.6	567	154	393	gi|222616116|gb|EEE52248.1|
HMA34DU01AJ7UJ	6.7292e-13	0.53	473	306	178	gi|255554737|ref|XP_002518406.1|
HMA34DU01BHUGU	2.76465e-06	0.54	324	189	293	gi|356494796|ref|XP_003516269.1|
HMA34DU01B05GH	3.34438e-06	0.77	257	136	53	gi|225434949|ref|XP_002283877.1|
HMA34DU01ENTCW	8.85007e-17	0.91	423	107	12	gi|357488207|ref|XP_003614391.1|
HMA34DU01A7YNN	8.47994e-12	0.64	345	319	185	gi|145344231|ref|XP_001416640.1|
HMA34DU01DBKDN	1.42029e-12	0.61	455	368	198	gi|242054151|ref|XP_002456221.1|
HMA34DU01EDM2L	6.71447e-16	0.82	269	151	267	gi|356507991|ref|XP_003522746.1|
HMA34DU01EB45B	1.29247e-08	0.96	394	348	274	gi|15228807|ref|NP_191161.1|
HMA34DU01AN7Q7	2.57817e-09	0.86	426	246	181	gi|223975707|gb|ACN32041.1|
HMA34DU01AHE7A	1.53421e-17	0.91	275	107	12	gi|357488207|ref|XP_003614391.1|
HMA34DU01BXVE9	4.32311e-17	0.92	282	168	55	gi|224122704|ref|XP_002318905.1|
HMA34DU01DOBBZ	3.05317e-15	0.62	273	163	5	gi|215694849|dbj|BAG90040.1|
HMA34DU01CL09R	5.30386e-20	0.74	348	348	178	gi|40538991|gb|AAR87248.1|
HMA34DU01C736R	1.94766e-63	0.81	379	3	377	gi|356503214|ref|XP_003520406.1|
HMA34DU01A8JW9	2.18061e-07	0.56	278	141	248	gi|297818924|ref|XP_002877345.1|
HMA34DU01EPHHO	1.19717e-06	0.64	402	123	10	gi|147845091|emb|CAN78470.1|
HMA34DU01C4ZRQ	1.05325e-20	0.76	274	272	120	gi|75335894|sp|Q9M424.1|NXS_SOLTU
HMA34DU01B6E3O	1.5045e-11	0.64	485	86	3	gi|225453971|ref|XP_002280288.1|
HMA34DU01AU5RR	3.18124e-09	0.81	303	303	208	gi|225451299|ref|XP_002278297.1|
HMA34DU01ES3J9	1.38195e-26	0.44	373	344	12	gi|356542092|ref|XP_003539505.1|
HMA34DU01DOA8L	8.0893e-13	0.59	340	273	178	gi|3914374|sp|Q42670.1|PLSC_COCNU
HMA34DU01DLAYD	1.75568e-33	0.97	218	181	5	gi|67462441|gb|AAY67885.1|
HMA34DU01BRYRT	1.24398e-20	0.44	331	329	9	gi|357488207|ref|XP_003614391.1|
HMA34DU01ANXKQ	1.1569e-48	0.69	416	339	4	gi|125545291|gb|EAY91430.1|
HMA34DU01BOKWC	7.15793e-17	0.71	455	137	12	gi|357488207|ref|XP_003614391.1|
HMA34DU01DJ1XY	1.20229e-30	0.75	224	219	1	gi|326367526|gb|ADZ55310.1|
HMA34DU01BM1OJ	3.0731e-48	0.75	424	33	365	gi|224145515|ref|XP_002325671.1|
HMA34DU01BT0GB	2.16311e-15	0.94	433	104	12	gi|357488207|ref|XP_003614391.1|
HMA34DU01D4KCS	1.03269e-16	0.64	376	61	237	gi|356552396|ref|XP_003544554.1|
HMA34DU01EKZFX	9.88711e-25	0.81	316	3	179	gi|18026821|gb|AAL55635.1|AF118134_1
HMA34DU01EIZXU	5.57139e-14	1	361	36	134	gi|238012858|gb|ACR37464.1|
HMA34DU01B3S0V	1.94652e-21	0.81	321	112	273	gi|147855269|emb|CAN79624.1|
HMA34DU01BINUH	1.87013e-08	0.69	215	211	125	gi|242043636|ref|XP_002459689.1|
HMA34DU01AXBF0	1.96863e-28	0.66	332	264	46	gi|297721881|ref|NP_001173304.1|
HMA34DU01CAYI3	9.62964e-19	0.59	428	291	55	gi|225443241|ref|XP_002271570.1|
HMA34DU01ETPEO	1.6793e-18	0.94	263	28	126	gi|253760055|ref|XP_002488965.1|
HMA34DU01CIBS5	4.34366e-23	0.79	260	105	230	gi|357110942|ref|XP_003557274.1|
HMA34DU01CWGEX	1.49264e-53	0.64	447	27	443	gi|12323722|gb|AAG51818.1|AC016163_7
HMA34DU01AKU5S	2.86353e-13	0.55	270	203	84	gi|225446869|ref|XP_002283859.1|
HMA34DU01BVTUW	1.44705e-23	0.85	477	321	476	gi|242068415|ref|XP_002449484.1|
HMA34DU01CRJXK	4.49743e-09	0.72	271	158	253	gi|255633250|gb|ACU16981.1|
HMA34DU01DA4NX	8.41744e-30	0.44	547	494	12	gi|357488207|ref|XP_003614391.1|
HMA34DU01A9JVR	2.98514e-10	0.71	342	19	120	gi|186886566|emb|CAM96560.1|
HMA34DU01C25CO	1.21058e-32	0.78	283	46	249	gi|6002795|gb|AAF00146.1|AF149813_2
HMA34DU01AUAL6	1.42419e-21	0.44	356	355	14	gi|357488207|ref|XP_003614391.1|
HMA34DU01AMOWI	1.95141e-11	0.78	416	110	3	gi|357504157|ref|XP_003622367.1|
HMA34DU01CTFAP	4.04838e-19	0.57	442	209	12	gi|357488207|ref|XP_003614391.1|
HMA34DU01CRNLG	7.59681e-47	0.75	359	256	2	gi|255539663|ref|XP_002510896.1|
HMA34DU01BZHTP	3.20152e-18	0.67	247	198	52	gi|147798886|emb|CAN74964.1|
HMA34DU01EU8K9	2.68017e-14	0.77	276	97	201	gi|225461001|ref|XP_002280601.1|
HMA34DU01EPEAZ	6.5819e-07	0.48	213	193	44	gi|115441697|ref|NP_001045128.1|
HMA34DU01D9ZQ1	8.6533e-27	0.79	213	25	192	gi|326519024|dbj|BAJ92672.1|
HMA34DU01BR035	2.31652e-17	0.77	424	127	38	gi|357488207|ref|XP_003614391.1|
HMA34DU01DACWQ	6.48024e-07	0.58	287	37	135	gi|357450883|ref|XP_003595718.1|
HMA34DU01BBYYS	6.60602e-34	0.61	376	61	372	gi|357455529|ref|XP_003598045.1|
HMA34DU01AVAZ6	1.80929e-29	0.68	313	70	312	gi|255557131|ref|XP_002519597.1|
HMA34DU01EKG4U	5.45532e-15	0.64	434	205	83	gi|90655299|gb|ABD96176.1|
HMA34DU01EKHX0	1.41381e-08	0.67	385	3	134	gi|297596876|ref|NP_001043180.2|
HMA34DU01EU3UL	1.50731e-19	0.84	268	4	135	gi|102139863|gb|ABF70021.1|
HMA34DU01AL9A1	2.74647e-17	0.39	347	347	6	gi|357488207|ref|XP_003614391.1|
HMA34DU01A5QU9	6.57992e-39	0.73	408	293	15	gi|242079027|ref|XP_002444282.1|
HMA34DU01A2P6K	8.10026e-11	0.9	288	114	25	gi|297829912|ref|XP_002882838.1|
HMA34DU01DRL27	2.70658e-35	0.59	350	349	2	gi|326509265|dbj|BAJ91549.1|
HMA34DU01DM5SB	2.41225e-22	0.83	478	322	477	gi|242068415|ref|XP_002449484.1|
HMA34DU01CZVS4	9.32903e-18	0.8	437	428	282	gi|297737593|emb|CBI26794.3|
HMA34DU01APNLZ	5.48306e-17	0.45	463	384	37	gi|357488207|ref|XP_003614391.1|
HMA34DU01CM7BA	9.73739e-18	0.47	378	16	270	gi|221079675|gb|ACL99714.1|
HMA34DU01CSB90	2.88683e-13	0.86	300	292	188	gi|21537415|gb|AAM61756.1|
HMA34DU01C220R	6.34172e-16	0.53	370	232	47	gi|357440085|ref|XP_003590320.1|
HMA34DU01A2KWC	4.0812e-10	0.64	235	48	164	gi|357147420|ref|XP_003574337.1|
HMA34DU01DYRQ0	8.98122e-18	0.55	412	340	101	gi|296085488|emb|CBI29220.3|
HMA34DU01CWVFZ	4.12929e-10	0.76	277	241	143	gi|13559510|gb|AAK29783.1|
HMA34DU01C13J2	2.80531e-30	0.61	440	226	2	gi|296082018|emb|CBI21023.3|
HMA34DU01BHBME	2.27136e-51	0.8	340	298	2	gi|255540403|ref|XP_002511266.1|
HMA34DU01BPYJI	8.71884e-66	0.71	437	430	2	gi|125546443|gb|EAY92582.1|
HMA34DU01D3PT1	1.05529e-06	0.56	331	289	134	gi|195608014|gb|ACG25837.1|
HMA34DU01AZ2UY	9.70991e-52	0.75	429	316	5	gi|297743114|emb|CBI35981.3|
HMA34DU01AZ7HO	6.26233e-53	0.97	385	385	206	gi|253317657|gb|ACT22765.1|
HMA34DU01C250Z	1.04019e-09	0.54	324	199	41	gi|357488207|ref|XP_003614391.1|
HMA34DU01EI7HR	1.52436e-19	0.52	476	436	206	gi|159462820|ref|XP_001689640.1|
HMA34DU01BU8E8	2.5843e-09	0.36	327	288	1	gi|255557190|ref|XP_002519626.1|
HMA34DU01B3WFS	2.13649e-11	0.79	250	250	152	gi|357499013|ref|XP_003619795.1|
HMA34DU01CMVV3	2.70172e-08	0.48	445	182	3	gi|225445525|ref|XP_002285241.1|
HMA34DU01D8HHK	2.71866e-33	0.52	408	398	12	gi|357488207|ref|XP_003614391.1|
HMA34DU01CXHNX	5.88124e-17	0.81	414	122	12	gi|357488207|ref|XP_003614391.1|
HMA34DU01DO1SA	1.07896e-43	0.67	393	348	1	gi|255573523|ref|XP_002527686.1|
HMA34DU01EG1L4	2.6727e-40	0.81	240	238	2	gi|255540403|ref|XP_002511266.1|
HMA34DU01DH30W	6.22553e-12	0.54	525	127	321	gi|357436101|ref|XP_003588326.1|
HMA34DU01EU7HY	2.98854e-48	0.83	464	252	455	gi|115469678|ref|NP_001058438.1|
HMA34DU01D7CA5	3.11955e-24	0.77	357	128	12	gi|357488207|ref|XP_003614391.1|
HMA34DU01B42RW	3.20338e-10	0.47	249	210	31	gi|224107839|ref|XP_002314620.1|
HMA34DU01EN5M0	2.74449e-09	0.56	395	264	392	gi|242043636|ref|XP_002459689.1|
HMA34DU01D74WP	6.61287e-22	0.94	318	149	6	gi|357159246|ref|XP_003578386.1|
HMA34DU01D71YR	1.11112e-16	0.91	443	107	12	gi|357488207|ref|XP_003614391.1|
HMA34DU01BD6C9	2.00158e-12	0.51	344	294	55	gi|46485875|gb|AAS98500.1|
HMA34DU01A8SBC	3.76578e-09	0.47	378	256	56	gi|306755999|sp|B8B4D0.1|SPX1_ORYSI
HMA34DU01D13IV	1.04676e-32	0.96	340	3	173	gi|242061874|ref|XP_002452226.1|
HMA34DU01BL8XN	9.49983e-16	0.59	314	55	258	gi|55168340|gb|AAV44205.1|
HMA34DU01EWH1G	1.59216e-19	0.89	388	353	222	gi|357154370|ref|XP_003576760.1|
HMA34DU01ERCXF	4.15812e-28	0.65	338	338	96	gi|147773616|emb|CAN65416.1|
HMA34DU01A229A	5.29743e-25	0.68	429	209	427	gi|82795793|gb|ABB91774.1|
HMA34DU01BPRCT	5.3341e-07	0.96	307	288	220	gi|149392641|gb|ABR26123.1|
HMA34DU01BBNBO	3.10075e-15	0.81	407	122	12	gi|357488207|ref|XP_003614391.1|
HMA34DU01B0A1F	1.42942e-21	0.38	466	452	12	gi|357488207|ref|XP_003614391.1|
HMA34DU01C5MED	1.32584e-29	0.68	442	16	228	gi|297607563|ref|NP_001060175.2|
HMA34DU01DB929	1.9466e-20	0.42	419	377	12	gi|357488207|ref|XP_003614391.1|
HMA34DU01DERB3	4.24793e-17	0.7	442	143	12	gi|357488207|ref|XP_003614391.1|
HMA34DU01CJ869	2.60252e-13	0.57	291	36	224	gi|224119684|ref|XP_002318134.1|
HMA34DU01CU5UU	8.57e-56	0.63	517	476	6	gi|357133206|ref|XP_003568218.1|
HMA34DU01AY64T	1.74629e-41	0.68	284	283	2	gi|218189081|gb|EEC71508.1|
HMA34DU01AW21U	9.98193e-18	0.88	268	107	9	gi|357488207|ref|XP_003614391.1|
HMA34DU01CJ7XZ	1.71769e-06	0.72	329	232	149	gi|224094075|ref|XP_002310071.1|
HMA34DU01EP4LB	7.72603e-36	0.91	273	21	215	gi|52001163|gb|AAU21468.1|
HMA34DU01CZ417	3.88203e-26	0.49	352	54	350	gi|8778207|gb|AAF79216.1|AC006917_1
HMA34DU01BVOJU	1.36713e-31	0.69	439	158	12	gi|357488207|ref|XP_003614391.1|
HMA34DU01AOVIE	2.00468e-16	0.65	283	164	12	gi|357488207|ref|XP_003614391.1|
HMA34DU01DGNVT	2.92014e-17	0.84	436	122	12	gi|357488207|ref|XP_003614391.1|
HMA34DU01ENL22	1.78404e-09	0.44	371	149	343	gi|226531892|ref|NP_001152095.1|
HMA34DU01C2RBY	4.79166e-19	0.79	448	9	164	gi|317159551|gb|ADV04050.1|
HMA34DU01BQY8Q	6.50505e-06	0.51	511	111	1	gi|255634138|gb|ACU17432.1|
HMA34DU01B5LPM	4.82017e-16	0.68	250	179	33	gi|75129654|sp|Q6VMW0.1|Q8OMT_MENPI
HMA34DU01DUQEM	5.27453e-28	0.55	375	2	289	gi|356541382|ref|XP_003539156.1|
HMA34DU01BQU4Y	3.51874e-07	0.92	283	27	98	gi|149391947|gb|ABR25874.1|
HMA34DU01CV7VC	8.27229e-15	0.78	276	79	174	gi|193085060|gb|ACF10395.1|
HMA34DU01DY1NP	5.24352e-25	0.87	366	2	163	gi|53850032|emb|CAG29001.1|
HMA34DU01ER9HE	1.09522e-06	0.56	247	246	145	gi|217070610|gb|ACJ83665.1|
HMA34DU01AKDW8	9.98336e-32	0.48	393	392	30	gi|224381804|gb|ACN42010.1|
HMA34DU01ENO5L	4.10066e-10	0.65	222	6	134	gi|326517816|dbj|BAK03826.1|
HMA34DU01D6V4C	7.29984e-13	0.7	317	307	167	gi|357144533|ref|XP_003573326.1|
HMA34DU01B1CB8	1.0558e-20	0.45	476	395	12	gi|357488207|ref|XP_003614391.1|
HMA34DU01ATCZ3	2.83163e-25	0.45	435	414	46	gi|357120156|ref|XP_003561795.1|
HMA34DU01AL0OM	1.99357e-47	0.65	318	316	2	gi|297745662|emb|CBI40873.3|
HMA34DU01CYLX5	4.59187e-14	1	343	36	134	gi|238012858|gb|ACR37464.1|
HMA34DU01BLDTU	2.95587e-06	0.39	395	208	8	gi|224080191|ref|XP_002306047.1|
HMA34DU01A2WNS	6.13926e-36	0.85	450	248	448	gi|15236747|ref|NP_191933.1|
HMA34DU01AS5IK	2.44357e-17	0.68	289	143	12	gi|357488207|ref|XP_003614391.1|
HMA34DU01BB0MJ	3.50123e-11	0.59	344	343	197	gi|224162132|ref|XP_002338417.1|
HMA34DU01BGXBD	2.27183e-29	0.47	437	392	9	gi|357488207|ref|XP_003614391.1|
HMA34DU01B33FS	4.95905e-25	0.92	261	32	190	gi|225452859|ref|XP_002283748.1|
HMA34DU01BXL3M	1.84353e-06	0.95	413	62	118	gi|326487716|dbj|BAK05530.1|
HMA34DU01DWM44	7.65997e-49	0.74	309	309	1	gi|102139760|gb|ABF69967.1|
HMA34DU01DQC3L	6.5407e-11	0.75	326	138	43	gi|357488207|ref|XP_003614391.1|
HMA34DU01BHI1I	7.5167e-21	0.41	401	237	1	gi|255551865|ref|XP_002516978.1|
HMA34DU01DLMZT	2.38011e-07	0.52	231	230	75	gi|19387247|gb|AAL87159.1|AF480496_13
HMA34DU01AGWHR	7.47658e-19	0.65	329	183	31	gi|13384376|gb|AAK21344.1|AC024594_8
HMA34DU01A91M8	1.16675e-10	0.52	282	169	2	gi|225434492|ref|XP_002275283.1|
HMA34DU01EDLML	2.4709e-12	0.58	236	218	66	gi|242033191|ref|XP_002463990.1|
HMA34DU01EPCIE	9.66596e-12	0.56	240	195	40	gi|350543344|gb|AEQ29861.1|
HMA34DU01B4V59	3.01141e-49	0.88	366	241	2	gi|90399366|emb|CAH68268.1|
HMA34DU01CT7QR	2.911e-71	0.89	434	308	3	gi|224059552|ref|XP_002299903.1|
HMA34DU01EC1GC	1.53826e-07	0.83	236	41	109	gi|357491649|ref|XP_003616112.1|
HMA34DU01CG187	3.9209e-18	0.87	451	116	3	gi|357488207|ref|XP_003614391.1|
HMA34DU01D0RIL	1.98526e-08	0.96	281	102	22	gi|302783124|ref|XP_002973335.1|
HMA34DU01EEFOF	8.75742e-12	0.41	340	294	43	gi|147800878|emb|CAN73335.1|
HMA34DU01BNCI9	4.54943e-45	0.72	384	6	320	gi|148910138|gb|ABR18151.1|
HMA34DU01CCZEI	4.3851e-14	0.74	222	12	137	gi|225437509|ref|XP_002275068.1|
HMA34DU01C6O0N	4.40014e-26	0.57	397	369	160	gi|302142137|emb|CBI19340.3|
HMA34DU01DK2WO	2.16637e-16	0.68	313	221	54	gi|115463069|ref|NP_001055134.1|
HMA34DU01D2LKB	5.69843e-42	0.72	303	302	12	gi|357488207|ref|XP_003614391.1|
HMA34DU01C0W3G	1.83677e-08	0.42	430	333	199	gi|289540929|gb|ADD09600.1|
HMA34DU01D0W29	3.6481e-40	0.8	398	285	25	gi|225423464|ref|XP_002274070.1|
HMA34DU01A551Q	5.77761e-78	0.76	577	434	3	gi|225424458|ref|XP_002285160.1|
HMA34DU01DZ73O	1.49069e-59	0.83	429	342	37	gi|297850594|ref|XP_002893178.1|
HMA34DU01C7F2N	1.25159e-24	0.71	262	40	246	gi|224101025|ref|XP_002312111.1|
HMA34DU01CV79A	3.02896e-11	0.87	369	101	12	gi|357488207|ref|XP_003614391.1|
HMA34DU01DYNIB	1.47064e-24	0.42	412	401	9	gi|357488207|ref|XP_003614391.1|
HMA34DU01DZXR4	2.22756e-65	0.78	412	410	30	gi|26450884|dbj|BAC42549.1|
HMA34DU01ERNCH	2.11286e-48	0.82	336	273	1	gi|116794480|gb|ABK27157.1|
HMA34DU01CXCYU	1.20042e-40	0.91	477	423	226	gi|224068414|ref|XP_002302739.1|
HMA34DU01B7WUZ	2.86594e-13	0.72	454	166	38	gi|357488207|ref|XP_003614391.1|
HMA34DU01AH00K	9.58602e-27	0.87	411	10	147	gi|125584735|gb|EAZ25399.1|
HMA34DU01B7P5G	2.12948e-12	0.47	318	5	202	gi|224084810|ref|XP_002307409.1|
HMA34DU01DDXE5	1.09287e-16	0.68	414	143	12	gi|357488207|ref|XP_003614391.1|
HMA34DU01B4NUR	2.60275e-28	0.86	233	41	232	gi|357502907|ref|XP_003621742.1|
HMA34DU01A45LF	7.76609e-33	0.47	423	2	415	gi|296086547|emb|CBI32136.3|
HMA34DU01AVG6A	4.10161e-21	0.91	288	36	167	gi|255579283|ref|XP_002530487.1|
HMA34DU01ESBIP	6.63181e-23	0.53	312	284	12	gi|357488207|ref|XP_003614391.1|
HMA34DU01BJTW8	3.63976e-49	0.9	310	275	3	gi|357454125|ref|XP_003597343.1|
HMA34DU01ASUQS	8.31908e-57	0.84	425	304	2	gi|225443956|ref|XP_002272405.1|
HMA34DU01CUJ12	8.4281e-13	0.53	259	259	98	gi|217070496|gb|ACJ83608.1|
HMA34DU01EVNNZ	9.83879e-50	0.78	377	306	1	gi|90102224|gb|ABD85300.1|
HMA34DU01DAISI	3.83027e-26	0.47	489	290	12	gi|357488207|ref|XP_003614391.1|
HMA34DU01CHVN0	4.1519e-35	0.73	401	257	3	gi|224068522|ref|XP_002326138.1|
HMA34DU01CH6UE	3.09032e-61	0.86	373	3	323	gi|308081718|ref|NP_001182847.1|
HMA34DU01BWHJK	2.05669e-08	0.42	505	471	184	gi|297735253|emb|CBI17615.3|
HMA34DU01COXF6	7.57962e-18	0.45	470	286	38	gi|357488207|ref|XP_003614391.1|
HMA34DU01DZ1ME	3.55379e-26	0.73	396	34	243	gi|242053547|ref|XP_002455919.1|
HMA34DU01D2CIU	3.18646e-26	0.79	352	183	1	gi|255570120|ref|XP_002526022.1|
HMA34DU01EQS73	3.81305e-09	0.53	363	206	54	gi|357447561|ref|XP_003594056.1|
HMA34DU01DKJ2W	6.70812e-17	0.82	425	128	12	gi|357488207|ref|XP_003614391.1|
HMA34DU01DJ6E0	2.05488e-52	0.98	338	246	1	gi|192910912|gb|ACF06564.1|
HMA34DU01D64OP	6.56381e-71	0.83	412	411	31	gi|18652196|gb|AAL77005.1|
HMA34DU01BE2ZH	1.64229e-32	0.88	380	379	188	gi|242059169|ref|XP_002458730.1|
HMA34DU01CX8OF	9.88452e-22	0.93	288	288	151	gi|295913334|gb|ADG57922.1|
HMA34DU01CX3AV	3.09819e-42	0.62	393	392	111	gi|255537689|ref|XP_002509911.1|
HMA34DU01ANMC2	9.49625e-13	0.48	470	100	324	gi|356524273|ref|XP_003530754.1|
HMA34DU01CTRM7	8.79134e-08	0.63	235	97	177	gi|255549934|ref|XP_002516018.1|
HMA34DU01EXC2J	3.39906e-17	0.88	367	107	9	gi|357488207|ref|XP_003614391.1|
HMA34DU01BURG6	1.06097e-20	0.37	521	12	521	gi|357436101|ref|XP_003588326.1|
HMA34DU01CG8P2	2.46419e-50	0.95	319	45	290	gi|295913610|gb|ADG58050.1|
HMA34DU01EEU0M	3.05751e-42	0.61	432	2	325	gi|224098183|ref|XP_002311131.1|
HMA34DU01DHE47	4.00396e-23	0.95	279	40	165	gi|194698452|gb|ACF83310.1|
HMA34DU01D1DRM	3.56289e-14	0.78	204	183	73	gi|224055383|ref|XP_002298497.1|
HMA34DU01D1DK1	6.01374e-32	1	421	420	253	gi|295913483|gb|ADG57991.1|
HMA34DU01C5SK7	3.71246e-23	0.96	317	315	178	gi|148270944|gb|ABQ53642.1|
HMA34DU01DHVLW	9.78955e-08	0.73	215	187	98	gi|268374005|gb|ACZ04357.1|
HMA34DU01C33DF	3.05127e-09	0.59	255	254	132	gi|217070420|gb|ACJ83570.1|
HMA34DU01C1L47	1.66864e-23	0.59	474	242	472	gi|238007240|gb|ACR34655.1|
HMA34DU01CRHJF	1.99133e-15	0.88	439	424	323	gi|224074209|ref|XP_002304302.1|
HMA34DU01BRJ8K	9.15236e-10	0.73	332	182	259	gi|225431495|ref|XP_002274844.1|
HMA34DU01BSJRB	7.21957e-08	0.43	285	265	113	gi|255583484|ref|XP_002532500.1|
HMA34DU01AKUMW	1.11196e-13	0.86	349	38	145	gi|357130945|ref|XP_003567104.1|
HMA34DU01B0206	1.25968e-10	0.75	306	305	210	gi|255634122|gb|ACU17424.1|
HMA34DU01CJ2BU	1.14705e-09	0.79	389	124	38	gi|357488207|ref|XP_003614391.1|
HMA34DU01A4DT5	1.53794e-06	0.44	231	42	185	gi|42563995|ref|NP_187692.2|
HMA34DU01DVYUF	1.43364e-13	0.85	503	293	391	gi|218190788|gb|EEC73215.1|
HMA34DU01EXLH5	1.3361e-36	0.57	415	46	354	gi|224105017|ref|XP_002333872.1|
HMA34DU01DDK7J	1.49842e-45	0.84	392	118	390	gi|260766929|gb|ACX50406.1|
HMA34DU01B69Y6	1.42644e-16	0.62	402	218	385	gi|30686068|ref|NP_565789.2|
HMA34DU01BS1DN	2.76341e-23	0.76	301	2	175	gi|167375203|gb|ABZ79355.1|
HMA34DU01DFTVG	6.07282e-31	0.94	390	191	3	gi|147780168|emb|CAN62293.1|
HMA34DU01BL9XU	1.06543e-29	0.52	345	25	345	gi|225464138|ref|XP_002265372.1|
HMA34DU01AKFHQ	4.49782e-09	0.79	242	48	134	gi|357114280|ref|XP_003558928.1|
HMA34DU01D9T3B	4.5581e-44	0.76	284	282	4	gi|225448063|ref|XP_002273405.1|
HMA34DU01DMLRE	4.24256e-08	0.79	205	67	150	gi|224133962|ref|XP_002327722.1|
HMA34DU01CE9V1	5.40478e-14	0.86	464	351	461	gi|255577991|ref|XP_002529867.1|
HMA34DU01AX8HG	2.22384e-74	0.93	398	396	55	gi|224031717|gb|ACN34934.1|
HMA34DU01DRNT7	9.78566e-38	0.6	436	322	2	gi|357122431|ref|XP_003562919.1|
HMA34DU01CQP8J	1.033e-27	0.45	437	392	12	gi|357488207|ref|XP_003614391.1|
HMA34DU01DM0QN	7.38832e-08	0.44	312	201	4	gi|242051961|ref|XP_002455126.1|
HMA34DU01ALQ2P	2.1569e-31	0.63	414	263	3	gi|125531875|gb|EAY78440.1|
HMA34DU01BJB5I	2.48764e-08	1	394	32	97	gi|255552380|ref|XP_002517234.1|
HMA34DU01C17XT	3.7429e-11	0.66	240	18	131	gi|225437501|ref|XP_002274824.1|
HMA34DU01AL6NT	4.04354e-20	0.84	321	149	3	gi|302399095|gb|ADL36842.1|
HMA34DU01CMUV1	9.48719e-15	0.7	241	193	53	gi|147777965|emb|CAN70902.1|
HMA34DU01A6ZRD	1.42984e-08	0.47	436	409	236	gi|255628345|gb|ACU14517.1|
HMA34DU01B4A16	1.36075e-47	0.73	530	7	297	gi|212721686|ref|NP_001131613.1|
HMA34DU01CQDGX	1.81695e-11	0.52	382	315	160	gi|295913604|gb|ADG58047.1|
HMA34DU01B793G	6.59533e-14	0.71	341	176	301	gi|226532058|ref|NP_001148752.1|
HMA34DU01CFE1Z	3.74712e-31	0.79	337	220	2	gi|226500352|ref|NP_001151616.1|
HMA34DU01BCDDE	2.95151e-60	0.73	379	1	378	gi|356500313|ref|XP_003518977.1|
HMA34DU01BW5V1	1.55486e-07	0.46	354	210	347	gi|147794451|emb|CAN64857.1|
HMA34DU01CD5L0	6.31202e-06	0.46	412	223	405	gi|297607579|ref|NP_001060209.2|
HMA34DU01D386I	8.82452e-16	0.62	264	40	183	gi|225449489|ref|XP_002283485.1|
HMA34DU01CYCPI	2.5794e-21	0.67	438	437	237	gi|125569071|gb|EAZ10586.1|
HMA34DU01AV36C	6.96386e-26	0.94	238	178	26	gi|194033251|ref|YP_002000588.1|
HMA34DU01CT39U	1.13165e-12	0.83	202	197	111	gi|297848418|ref|XP_002892090.1|
HMA34DU01APJBU	3.53705e-20	0.59	249	5	247	gi|55168340|gb|AAV44205.1|
HMA34DU01DKLH7	6.15782e-17	0.44	313	311	12	gi|357488207|ref|XP_003614391.1|
HMA34DU01AVVV4	1.17729e-08	0.64	340	238	336	gi|255634122|gb|ACU17424.1|
HMA34DU01CV50L	8.19957e-23	0.69	360	338	147	gi|215692991|dbj|BAG88411.1|
HMA34DU01ALQC6	1.77929e-15	0.96	377	89	12	gi|159481769|ref|XP_001698950.1|
HMA34DU01AOWW1	6.06084e-38	0.54	443	372	1	gi|164604992|dbj|BAF98292.1|
HMA34DU01A2P4A	1.61588e-07	0.37	458	413	165	gi|147866206|emb|CAN79419.1|
HMA34DU01EQ56S	1.87691e-07	0.69	459	343	257	gi|242068933|ref|XP_002449743.1|
HMA34DU01CXEOC	1.12633e-24	0.62	315	16	234	gi|563329|emb|CAA57778.1|
HMA34DU01D021E	4.97471e-06	0.37	322	128	280	gi|242051595|ref|XP_002454943.1|
HMA34DU01CAZI0	2.3658e-45	0.61	467	373	2	gi|225439189|ref|XP_002275359.1|
HMA34DU01EUTFF	6.0221e-13	0.76	459	322	447	gi|253759624|ref|XP_002488936.1|
HMA34DU01AW6TX	1.17988e-13	0.44	291	272	60	gi|343172868|gb|AEL99137.1|
HMA34DU01ED29C	5.8775e-27	0.74	321	212	6	gi|297734082|emb|CBI15329.3|
HMA34DU01B7W9B	3.22776e-08	0.41	323	253	2	gi|348015133|gb|AEP40945.1|
HMA34DU01D1GTF	1.03646e-17	0.84	470	323	454	gi|242068415|ref|XP_002449484.1|
HMA34DU01BZEOK	1.48809e-15	0.91	426	104	9	gi|357488207|ref|XP_003614391.1|
HMA34DU01EBC6Q	1.21943e-69	0.88	346	8	346	gi|224032409|gb|ACN35280.1|
HMA34DU01ENVQG	5.39669e-07	0.68	237	236	153	gi|255629555|gb|ACU15125.1|
HMA34DU01AJN1Z	7.61247e-07	0.56	327	20	136	gi|15223907|ref|NP_172353.1|
HMA34DU01B3CKB	5.69997e-22	0.87	283	267	127	gi|224102945|ref|XP_002312864.1|
HMA34DU01AX7C4	3.82347e-08	0.42	282	94	282	gi|115460092|ref|NP_001053646.1|
HMA34DU01CK4P5	3.70769e-16	0.38	436	418	2	gi|357488225|ref|XP_003614400.1|
HMA34DU01DEUH5	1.37651e-18	0.85	467	128	12	gi|357488207|ref|XP_003614391.1|
HMA34DU01EVPEM	4.54595e-19	0.43	418	418	2	gi|357488225|ref|XP_003614400.1|
HMA34DU01B0FM4	3.4263e-07	0.62	234	59	178	gi|297741753|emb|CBI32885.3|
HMA34DU01A4VEL	2.51494e-13	0.64	455	210	85	gi|242077018|ref|XP_002448445.1|
HMA34DU01CN3W0	1.36453e-08	0.61	331	10	141	gi|357129664|ref|XP_003566481.1|
HMA34DU01DHTWG	1.75641e-10	0.79	205	126	40	gi|357488207|ref|XP_003614391.1|
HMA34DU01B261L	1.48674e-27	0.7	397	395	174	gi|297745816|emb|CBI15872.3|
HMA34DU01CPWOY	6.49896e-09	0.76	376	123	37	gi|357488207|ref|XP_003614391.1|
HMA34DU01CW7C9	2.33941e-14	0.84	424	104	9	gi|357488207|ref|XP_003614391.1|
HMA34DU01BOI41	7.67375e-06	0.59	230	51	161	gi|357455627|ref|XP_003598094.1|
HMA34DU01DX134	3.67919e-26	0.63	278	20	277	gi|356554026|ref|XP_003545351.1|
HMA34DU01ANO9E	6.44282e-17	0.61	301	143	12	gi|159481769|ref|XP_001698950.1|
HMA34DU01B7WAN	1.48502e-74	0.93	335	335	3	gi|225454412|ref|XP_002279637.1|
HMA34DU01EYSZR	3.09671e-14	0.71	475	323	475	gi|253759624|ref|XP_002488936.1|
HMA34DU01BNYC5	5.22898e-15	0.54	423	22	216	gi|47027034|gb|AAT08732.1|
HMA34DU01CLUQ8	3.98719e-13	0.75	266	40	159	gi|224093900|ref|XP_002310039.1|
HMA34DU01CHUSN	1.35695e-21	0.39	421	302	9	gi|357488207|ref|XP_003614391.1|
HMA34DU01EO480	6.0959e-11	0.71	313	312	208	gi|217070404|gb|ACJ83562.1|
HMA34DU01ETY3R	3.44237e-15	0.54	402	358	167	gi|222615911|gb|EEE52043.1|
HMA34DU01CXWLB	3.97222e-33	0.68	396	306	40	gi|102139985|gb|ABF70120.1|
HMA34DU01D0O7F	1.14108e-09	0.37	449	338	3	gi|313184298|emb|CBL94163.1|
HMA34DU01BVBL2	4.35137e-27	0.47	479	365	12	gi|357488207|ref|XP_003614391.1|
HMA34DU01AT0LK	3.63669e-23	0.62	416	412	215	gi|296088945|emb|CBI38511.3|
HMA34DU01A1B3G	1.02723e-21	0.5	429	135	428	gi|134254738|gb|ABO65099.1|
HMA34DU01C8I0T	2.13032e-23	0.44	479	394	38	gi|357488207|ref|XP_003614391.1|
HMA34DU01D18TV	6.59766e-06	0.86	270	268	206	gi|255634116|gb|ACU17421.1|
HMA34DU01CGD7O	2.34394e-44	0.59	408	356	3	gi|255562978|ref|XP_002522494.1|
HMA34DU01BKN2Q	3.02392e-46	0.75	386	33	308	gi|242082850|ref|XP_002441850.1|
HMA34DU01EWL2J	3.15563e-28	0.82	437	59	223	gi|225426737|ref|XP_002275737.1|
HMA34DU01DPSS6	3.34811e-38	0.88	350	310	107	gi|118489740|gb|ABK96671.1|
HMA34DU01BR6NE	1.47949e-16	0.94	289	287	180	gi|356537900|ref|XP_003537444.1|
HMA34DU01BIP0D	6.94602e-17	0.53	506	9	242	gi|357436101|ref|XP_003588326.1|
HMA34DU01AO7YY	4.18885e-17	0.64	383	161	12	gi|357488207|ref|XP_003614391.1|
HMA34DU01D3NA6	1.23145e-24	0.53	387	101	382	gi|115472329|ref|NP_001059763.1|
HMA34DU01D2ACP	3.17153e-36	0.62	288	282	1	gi|225444948|ref|XP_002282397.1|
HMA34DU01EI2CN	1.3323e-14	0.49	492	378	214	gi|357117040|ref|XP_003560284.1|
HMA34DU01DKPQA	5.19583e-06	0.56	265	263	168	gi|217070610|gb|ACJ83665.1|
HMA34DU01EMFZU	1.74738e-44	0.76	294	286	2	gi|297736563|emb|CBI25434.3|
HMA34DU01BIIUG	4.07134e-20	0.67	380	173	12	gi|357488207|ref|XP_003614391.1|
HMA34DU01EADDL	3.67441e-14	0.62	301	170	12	gi|357488207|ref|XP_003614391.1|
HMA34DU01DJ3FR	7.82001e-13	0.56	431	231	404	gi|225432039|ref|XP_002280185.1|
HMA34DU01ENRZV	4.70726e-41	0.62	407	403	56	gi|297742465|emb|CBI34614.3|
HMA34DU01EI8Q3	1.37309e-26	0.85	276	15	194	gi|297735002|emb|CBI17364.3|
HMA34DU01EBYT8	8.47647e-53	0.76	429	334	11	gi|297839955|ref|XP_002887859.1|
HMA34DU01DCP82	7.23131e-46	0.54	425	2	415	gi|224133654|ref|XP_002321628.1|
HMA34DU01CN1AU	1.16426e-35	0.66	338	297	4	gi|297743190|emb|CBI36057.3|
HMA34DU01EY8JU	7.98161e-16	0.83	491	359	484	gi|242068415|ref|XP_002449484.1|
HMA34DU01DNRPG	1.17023e-19	0.85	286	128	12	gi|357488207|ref|XP_003614391.1|
HMA34DU01BN838	1.20419e-15	0.49	353	265	11	gi|225426730|ref|XP_002275649.1|
HMA34DU01BG8UM	3.04977e-06	0.39	282	250	32	gi|302849322|ref|XP_002956191.1|
HMA34DU01DDC58	5.45474e-06	0.39	374	244	71	gi|297745672|emb|CBI40926.3|
HMA34DU01B9JVJ	5.2206e-20	0.42	344	344	12	gi|357488207|ref|XP_003614391.1|
HMA34DU01AE2Z3	7.14452e-36	0.89	319	37	246	gi|225437801|ref|XP_002274067.1|
HMA34DU01CJ3IR	3.8936e-13	0.97	256	254	159	gi|238012858|gb|ACR37464.1|
HMA34DU01A863R	2.53425e-35	0.49	435	1	432	gi|40716075|gb|AAR88660.1|
HMA34DU01ATC7C	1.8165e-11	0.35	402	323	12	gi|357488207|ref|XP_003614391.1|
HMA34DU01DZO6D	1.15282e-12	0.43	410	396	37	gi|357488207|ref|XP_003614391.1|
HMA34DU01DWGFO	8.50365e-22	0.69	295	209	36	gi|224102843|ref|XP_002312824.1|
HMA34DU01A6ADK	6.5457e-38	0.74	312	276	1	gi|296088527|emb|CBI37518.3|
HMA34DU01CFHLO	2.22563e-07	0.73	421	123	34	gi|357488207|ref|XP_003614391.1|
HMA34DU01EB1H0	8.88281e-09	0.77	275	136	213	gi|125579478|gb|EAZ20624.1|
HMA34DU01AK045	1.75082e-07	0.45	245	5	157	gi|224080191|ref|XP_002306047.1|
HMA34DU01CIQPD	1.3029e-17	0.62	437	403	230	gi|86198284|dbj|BAE47517.2|
HMA34DU01ATC95	9.1139e-06	0.72	208	11	97	gi|297599852|ref|NP_001047968.2|
HMA34DU01BRSNQ	9.46498e-09	0.49	413	183	1	gi|297845288|ref|XP_002890525.1|
HMA34DU01B60XF	5.92294e-62	0.89	438	43	369	gi|356571497|ref|XP_003553913.1|
HMA34DU01BBC0W	3.9341e-06	0.5	252	31	174	gi|115451341|ref|NP_001049271.1|
HMA34DU01AWS0A	1.57584e-17	0.61	233	48	233	gi|40850571|gb|AAR96003.1|
HMA34DU01D1EO3	1.65452e-25	0.82	455	454	287	gi|242049490|ref|XP_002462489.1|
HMA34DU01BJ0Z3	2.17128e-16	0.81	420	122	12	gi|357488207|ref|XP_003614391.1|
HMA34DU01AIAXD	1.18959e-18	0.55	270	50	265	gi|242082676|ref|XP_002441763.1|
HMA34DU01DWGJI	4.334e-06	0.63	431	117	37	gi|159481769|ref|XP_001698950.1|
HMA34DU01EY2PR	1.12068e-16	0.59	337	311	135	gi|356551055|ref|XP_003543894.1|
HMA34DU01AUIYB	3.19186e-10	0.77	294	247	170	gi|357131454|ref|XP_003567352.1|
HMA34DU01A2LMJ	6.93562e-20	0.44	401	332	12	gi|357488207|ref|XP_003614391.1|
HMA34DU01AH97M	2.50236e-12	0.42	333	20	247	gi|296083308|emb|CBI22944.3|
HMA34DU01CZ97Y	3.04017e-21	0.48	455	147	455	gi|357454975|ref|XP_003597768.1|
HMA34DU01CCTVS	9.29615e-12	0.96	276	125	199	gi|294464424|gb|ADE77724.1|
HMA34DU01CYL96	2.58938e-53	0.79	383	310	5	gi|224140777|ref|XP_002323755.1|
HMA34DU01AZEHD	1.23045e-17	0.84	486	331	462	gi|242068415|ref|XP_002449484.1|
HMA34DU01DWB21	8.91857e-35	0.9	285	280	95	gi|326492756|dbj|BAJ90234.1|
HMA34DU01CR23F	7.58781e-18	0.41	443	376	56	gi|34015085|gb|AAQ56283.1|
HMA34DU01A6SFO	1.69578e-06	0.72	236	33	128	gi|356518583|ref|XP_003527958.1|
HMA34DU01C0CT2	1.03827e-25	0.61	407	406	158	gi|1263160|emb|CAA61510.1|
HMA34DU01E0WX7	6.92977e-14	0.78	276	122	12	gi|357488207|ref|XP_003614391.1|
HMA34DU01C26G7	9.53826e-22	1	280	29	151	gi|1199967|emb|CAA64985.1|
HMA34DU01CIQC9	5.70362e-06	0.81	244	243	181	gi|217070404|gb|ACJ83562.1|
HMA34DU01DS37G	1.61744e-38	0.6	384	11	334	gi|255540437|ref|XP_002511283.1|
HMA34DU01D6EXY	2.37388e-25	0.57	351	337	71	gi|242059371|ref|XP_002458831.1|
HMA34DU01EYTTL	2.77311e-22	0.47	375	284	12	gi|357488207|ref|XP_003614391.1|
HMA34DU01DLFFC	2.30192e-71	0.77	396	396	1	gi|224067120|ref|XP_002302365.1|
HMA34DU01BW4R6	9.98554e-15	0.48	316	25	264	gi|147842117|emb|CAN69235.1|
HMA34DU01EAOR3	1.27202e-43	0.6	440	18	440	gi|225434528|ref|XP_002276394.1|
HMA34DU01D34JD	6.4994e-12	0.61	302	159	40	gi|357488207|ref|XP_003614391.1|
HMA34DU01AXPNC	4.63384e-22	0.44	341	341	12	gi|357488207|ref|XP_003614391.1|
HMA34DU01B6VP4	3.60411e-09	0.33	412	1	399	gi|62321784|dbj|BAD95408.1|
HMA34DU01BWE4O	8.41591e-21	0.51	343	339	103	gi|147797276|emb|CAN73738.1|
HMA34DU01A5G9N	4.85809e-45	0.89	328	324	73	gi|57157621|dbj|BAD83779.1|
HMA34DU01DSKX1	1.21922e-09	0.43	413	217	5	gi|358346504|ref|XP_003637307.1|
HMA34DU01CGWQ9	8.66935e-15	0.81	267	19	114	gi|297790630|ref|XP_002863200.1|
HMA34DU01BF76Y	6.1042e-26	0.47	481	290	12	gi|357488207|ref|XP_003614391.1|
HMA34DU01BB2NX	1.72817e-46	0.72	401	6	242	gi|229368450|gb|ACQ59091.1|
HMA34DU01DIQ7Y	1.42107e-06	1	362	325	266	gi|295913307|gb|ADG57910.1|
HMA34DU01AXRGG	5.35748e-56	0.74	390	343	2	gi|225435528|ref|XP_002283014.1|
HMA34DU01BJXGT	9.0342e-33	0.88	237	19	213	gi|295913109|gb|ADG57817.1|
HMA34DU01BVQ51	1.81858e-19	0.95	356	38	163	gi|254047060|gb|ACT63839.1|
HMA34DU01ETI7M	1.36459e-15	0.73	309	306	175	gi|225462043|ref|XP_002274782.1|
HMA34DU01DCNX2	6.82406e-32	0.51	409	395	12	gi|357488207|ref|XP_003614391.1|
HMA34DU01DBDE5	2.69769e-24	0.89	464	427	266	gi|242066770|ref|XP_002454674.1|
HMA34DU01ET7YN	1.84473e-17	0.86	460	333	458	gi|242068415|ref|XP_002449484.1|
HMA34DU01B6RXR	7.5682e-08	0.71	292	130	47	gi|357117018|ref|XP_003560273.1|
HMA34DU01DFDBV	5.25794e-18	0.79	366	125	12	gi|357488207|ref|XP_003614391.1|
HMA34DU01BPKB3	8.83244e-11	0.55	328	3	155	gi|224139328|ref|XP_002323058.1|
HMA34DU01BBRW3	2.13232e-49	0.59	427	420	4	gi|18411751|ref|NP_565163.1|
HMA34DU01ASPNP	3.15135e-16	0.53	231	185	12	gi|159481769|ref|XP_001698950.1|
HMA34DU01A4L2R	4.22736e-12	0.75	306	131	12	gi|357488207|ref|XP_003614391.1|
HMA34DU01A2IQG	1.64766e-50	0.82	385	119	376	gi|225434863|ref|XP_002280661.1|
HMA34DU01DGLTC	2.08075e-17	0.81	300	122	12	gi|357488207|ref|XP_003614391.1|
HMA34DU01A7HFN	9.24514e-20	0.43	393	391	41	gi|357488207|ref|XP_003614391.1|
HMA34DU01DHS7N	7.7932e-26	0.47	430	392	12	gi|357488207|ref|XP_003614391.1|
HMA34DU01D80TJ	3.48931e-18	0.56	469	209	9	gi|357488207|ref|XP_003614391.1|
HMA34DU01B39N9	2.96168e-07	0.55	391	390	265	gi|356555575|ref|XP_003546106.1|
HMA34DU01EBGJJ	4.09194e-24	0.72	427	228	422	gi|255579785|ref|XP_002530730.1|
HMA34DU01AIUJT	1.68051e-29	0.51	386	386	12	gi|357488207|ref|XP_003614391.1|
HMA34DU01DSSQ9	1.12265e-12	0.42	314	270	25	gi|218189611|gb|EEC72038.1|
HMA34DU01DA27R	9.59119e-61	0.82	404	331	2	gi|255555259|ref|XP_002518666.1|
HMA34DU01AKT6W	5.74655e-16	0.71	454	131	12	gi|357488207|ref|XP_003614391.1|
HMA34DU01B8RAU	2.60264e-07	0.31	428	50	250	gi|218185812|gb|EEC68239.1|
HMA34DU01CF337	5.31849e-12	0.48	354	180	37	gi|357488207|ref|XP_003614391.1|
HMA34DU01CR1BJ	2.1514e-61	0.81	327	327	1	gi|118486624|gb|ABK95149.1|
HMA34DU01DHK3N	5.48947e-34	0.48	402	381	40	gi|225428294|ref|XP_002282698.1|
HMA34DU01BF6M0	2.33977e-16	0.79	463	373	248	gi|225426148|ref|XP_002278358.1|
HMA34DU01DFWSM	2.16826e-15	0.67	280	42	188	gi|224102819|ref|XP_002312813.1|
HMA34DU01CE979	1.29267e-52	0.62	399	369	16	gi|225465943|ref|XP_002272130.1|
HMA34DU01BZBVE	4.97456e-08	0.59	336	157	47	gi|357488207|ref|XP_003614391.1|
HMA34DU01COV2G	1.3292e-44	0.75	411	1	255	gi|326503442|dbj|BAJ86227.1|
HMA34DU01AQP8S	3.91081e-17	0.91	377	107	12	gi|357488207|ref|XP_003614391.1|
HMA34DU01DJ5M6	6.6679e-06	0.33	319	61	267	gi|217070130|gb|ACJ83425.1|
HMA34DU01D6E4X	1.12898e-64	0.76	361	343	2	gi|62321122|dbj|BAD94235.1|
HMA34DU01CXKR9	2.863e-12	0.65	224	179	33	gi|255583564|ref|XP_002532538.1|
HMA34DU01C3WDK	6.10261e-49	0.75	354	326	3	gi|225380880|gb|ACN88681.1|
HMA34DU01CVFDM	1.27079e-26	0.48	438	284	12	gi|357488207|ref|XP_003614391.1|
HMA34DU01C8ICK	2.38575e-10	0.78	253	5	100	gi|125529002|gb|EAY77116.1|
HMA34DU01DWO7E	6.18257e-12	0.52	475	127	321	gi|357436101|ref|XP_003588326.1|
HMA34DU01AUIJS	2.66455e-10	0.67	348	347	219	gi|326526967|dbj|BAK00872.1|
HMA34DU01D6MW3	4.61717e-26	0.85	436	128	12	gi|357488207|ref|XP_003614391.1|
HMA34DU01C9MQP	7.20042e-12	0.58	458	127	312	gi|357436101|ref|XP_003588326.1|
HMA34DU01C5PI3	9.33879e-09	0.63	223	154	50	gi|302143284|emb|CBI21845.3|
HMA34DU01DBQJ4	3.06724e-15	0.94	254	251	156	gi|356495049|ref|XP_003516393.1|
HMA34DU01CSMCL	5.24502e-79	0.84	410	410	3	gi|326519380|dbj|BAJ96689.1|
HMA34DU01CB1TM	3.92502e-21	0.8	515	322	471	gi|242068415|ref|XP_002449484.1|
HMA34DU01BNQS1	1.94338e-07	0.62	243	230	129	gi|217070408|gb|ACJ83564.1|
HMA34DU01BG7NN	1.88651e-26	0.41	498	404	9	gi|357488207|ref|XP_003614391.1|
HMA34DU01CD66Y	1.49776e-38	0.59	385	15	347	gi|297745255|emb|CBI40335.3|
HMA34DU01CR4P1	4.76442e-22	0.41	395	395	12	gi|357488207|ref|XP_003614391.1|
HMA34DU01CUVX8	9.05246e-24	0.56	358	327	118	gi|326533512|dbj|BAK05287.1|
HMA34DU01AH9ZF	4.41891e-07	0.8	421	13	102	gi|334182501|ref|NP_172709.2|
HMA34DU01BBI38	6.72919e-21	0.69	324	323	147	gi|242051378|ref|XP_002463433.1|
HMA34DU01BJABQ	4.72347e-39	0.77	430	428	177	gi|115482834|ref|NP_001065010.1|
HMA34DU01EBND3	1.88232e-08	0.72	304	38	124	gi|356561249|ref|XP_003548895.1|
HMA34DU01CBDQC	1.13106e-27	0.78	414	412	251	gi|194704664|gb|ACF86416.1|
HMA34DU01CKQTY	2.62642e-15	0.85	392	107	9	gi|357488207|ref|XP_003614391.1|
HMA34DU01DQ5NJ	1.24053e-19	0.6	300	279	76	gi|255537285|ref|XP_002509709.1|
HMA34DU01B3A4R	4.56528e-20	0.47	413	49	360	gi|224114435|ref|XP_002316759.1|
HMA34DU01AJY9O	1.02281e-33	0.86	397	216	1	gi|224123654|ref|XP_002319133.1|
HMA34DU01EQYKG	1.09799e-17	0.84	474	331	462	gi|242068415|ref|XP_002449484.1|
HMA34DU01B4BTZ	1.21807e-15	0.44	446	423	193	gi|147805713|emb|CAN67271.1|
HMA34DU01DZV9A	7.4908e-20	0.39	429	398	12	gi|357488207|ref|XP_003614391.1|
[truncated: 45,801 more rows]
