# Supplementary material for: De novo Sequence Assembly and Characterization of Lycoris aurea Transcriptome Using GS FLX Titanium Platform of 454 Pyrosequencing
Source: PLoS One. 2013 Apr 9;8(4):e60449. doi: 10.1371/journal.pone.0060449 (PMC3621892; doi:10.1371/journal.pone.0060449)
Supplement: Table S2 — Categories of Gene Ontology of L. aurea unique sequences. (XLS) [file pone.0060449.s002.xls]

## Sheet: level 2-go
total seqs number with gos: 36188
term_type	term	number	percent	GO
molecular_function	electron carrier activity	645	0.0178236	GO:0009055
molecular_function	protein binding transcription factor activity	73	0.00201724	GO:0000988
molecular_function	binding	18995	0.524898	GO:0005488
molecular_function	transporter activity	2322	0.0641649	GO:0005215
molecular_function	channel regulator activity	3	8.29004e-05	GO:0016247
molecular_function	protein tag	2	5.52669e-05	GO:0031386
molecular_function	catalytic activity	18185	0.502515	GO:0003824
molecular_function	metallochaperone activity	5	0.000138167	GO:0016530
molecular_function	nutrient reservoir activity	30	0.000829004	GO:0045735
molecular_function	enzyme regulator activity	416	0.0114955	GO:0030234
molecular_function	molecular transducer activity	361	0.00997568	GO:0060089
molecular_function	structural molecule activity	1546	0.0427213	GO:0005198
molecular_function	translation regulator activity	9	0.000248701	GO:0045182
molecular_function	nucleic acid binding transcription factor activity	675	0.0186526	GO:0001071
molecular_function	receptor activity	457	0.0126285	GO:0004872
molecular_function	antioxidant activity	246	0.00679783	GO:0016209
biological_process	nitrogen utilization	3	8.29004e-05	GO:0019740
biological_process	reproduction	747	0.0206422	GO:0000003
biological_process	multi-organism process	492	0.0135957	GO:0051704
biological_process	developmental process	1279	0.0353432	GO:0032502
biological_process	positive regulation of biological process	224	0.0061899	GO:0048518
biological_process	multicellular organismal process	1290	0.0356472	GO:0032501
biological_process	cellular process	19817	0.547612	GO:0009987
biological_process	pigmentation	4	0.000110534	GO:0043473
biological_process	growth	221	0.006107	GO:0040007
biological_process	signaling	1559	0.0430806	GO:0023052
biological_process	negative regulation of biological process	279	0.00770974	GO:0048519
biological_process	viral reproduction	54	0.00149221	GO:0016032
biological_process	metabolic process	20156	0.55698	GO:0008152
biological_process	biological regulation	4784	0.132199	GO:0065007
biological_process	death	109	0.00301205	GO:0016265
biological_process	reproductive process	738	0.0203935	GO:0022414
biological_process	immune system process	120	0.00331602	GO:0002376
biological_process	regulation of biological process	4553	0.125815	GO:0050789
biological_process	establishment of localization	4038	0.111584	GO:0051234
biological_process	cellular component organization or biogenesis	3483	0.0962474	GO:0071840
biological_process	carbon utilization	218	0.0060241	GO:0015976
biological_process	rhythmic process	50	0.00138167	GO:0048511
biological_process	cell proliferation	47	0.00129877	GO:0008283
biological_process	cell killing	6	0.000165801	GO:0001906
biological_process	response to stimulus	4232	0.116945	GO:0050896
biological_process	biological adhesion	28	0.000773737	GO:0022610
biological_process	locomotion	11	0.000303968	GO:0040011
biological_process	localization	4086	0.11291	GO:0051179
cellular_component	synapse part	1	2.76335e-05	GO:0044456
cellular_component	symplast	548	0.0151431	GO:0055044
cellular_component	virion part	41	0.00113297	GO:0044423
cellular_component	extracellular region part	49	0.00135404	GO:0044421
cellular_component	organelle	17074	0.471814	GO:0043226
cellular_component	cell part	23857	0.659252	GO:0044464
cellular_component	membrane-enclosed lumen	1374	0.0379684	GO:0031974
cellular_component	virion	56	0.00154747	GO:0019012
cellular_component	extracellular region	461	0.012739	GO:0005576
cellular_component	synapse	2	5.52669e-05	GO:0045202
cellular_component	cell junction	557	0.0153918	GO:0030054
cellular_component	cell	23857	0.659252	GO:0005623
cellular_component	macromolecular complex	6605	0.182519	GO:0032991
cellular_component	organelle part	5371	0.148419	GO:0044422
