# Supplementary material for: De novo Sequence Assembly and Characterization of Lycoris aurea Transcriptome Using GS FLX Titanium Platform of 454 Pyrosequencing
Source: PLoS One. 2013 Apr 9;8(4):e60449. doi: 10.1371/journal.pone.0060449 (PMC3621892; doi:10.1371/journal.pone.0060449)
Supplement: Table S3 — KEGG summary of L. aurea unique sequences. (XLS) [file pone.0060449.s003.xls]

## Sheet: pathway_table
PathWay	Pathway_definition	number_of_seqs	seqs_kos_list	pathway_imagename
path:ko04977	Vitamin digestion and absorption - Reference pathway (KO)	7	HM0WCQR03G7RYM(K14617);HMA34DU01AWKLP(K14617);HMA34DU01C9V6T(K14617);isotig09324(K14617);isotig09325(K14617);isotig19019(K14610);isotig22122(K14610);	ko04977.png
path:ko04664	Fc epsilon RI signaling pathway - Reference pathway (KO)	44	HM0WCQR01A5DYA(K04392);HM0WCQR01ANH22(K04392);HM0WCQR01AP304(K04392);HM0WCQR01AT2FW(K04392);HM0WCQR01AY973(K04392);HM0WCQR01BEP8V(K04392);HM0WCQR01BLKXP(K04392);HM0WCQR01CCGDF(K04392);HM0WCQR02C70HC(K04392);HM0WCQR02DKOYT(K04368);HM0WCQR02DR2Y8(K04368);HM0WCQR02EKKHR(K04368);HM0WCQR03F5S25(K04392);HMA34DU01EWWMR(K04392);HMA34DU02F8V87(K04392);HMA34DU02GQ6GE(K04392);HMA34DU02IAN4T(K04392);HMA34DU0…	ko04664.png
path:ko00563	Glycosylphosphatidylinositol(GPI)-anchor biosynthesis - Reference pathway (KO)	69	HM0WCQR01A9DWF(K03857);HM0WCQR01AIAAG(K03857);HM0WCQR01AL3LX(K03857);HM0WCQR01ANUKC(K05293);HM0WCQR01AO9A6(K05283);HM0WCQR01AOU8T(K03858);HM0WCQR01B7D6V(K05310);HM0WCQR01BC7WL(K05292);HM0WCQR01BDQBM(K03858);HM0WCQR01BQRCX(K05292);HM0WCQR01BRYAM(K05293);HM0WCQR02DQXIJ(K03858);HM0WCQR02EHWWI(K05286);HM0WCQR02EJ416(K05293);HM0WCQR03F4P6H(K05286);HM0WCQR03F5L5U(K05310);HM0WCQR03F7TQU(K03857);HM0WCQR0…	ko00563.png
path:ko00830	Retinol metabolism - Reference pathway (KO)	28	HM0WCQR01A2A65(K11155);HM0WCQR01B9UIN(K11155);HM0WCQR02DE1HA(K11155);HM0WCQR03GBKT3(K00001);HM0WCQR03GCPAC(K00121);HM0WCQR03GF1UH(K11155);HMA34DU01C1A1T(K00121);HMA34DU01DWQZ3(K00001);HMA34DU01EDB9E(K00001);HMA34DU02F5333(K11147);HMA34DU02GIY4Q(K11147);HMA34DU02GLMQW(K00001);HMA34DU02HBWJ7(K11155);HMTIGON01A5H64(K00001);HMTIGON01AGP1P(K11147);HMTIGON01AKZ8H(K00001);HMTIGON01CC25R(K00001);HMTIGON0…	ko00830.png
path:ko05222	Small cell lung cancer - Reference pathway (KO)	19	HM0WCQR02D5UXJ(K01110);HM0WCQR02DEFTF(K01110);HM0WCQR02DV4EH(K01110);HM0WCQR02EOZDE(K02219);HMA34DU02GNNCF(K01110);HMTIGON01A0D5S(K01110);HMTIGON01AY7ZN(K08738);HMTIGON01CULTS(K03875);isotig09543(K02219);isotig09544(K02219);isotig11157(K02206);isotig11158(K02206);isotig13425(K01522);isotig13530(K02206);isotig13624(K08738);isotig14125(K08738);isotig14647(K03875);isotig14854(K08738);isotig18949(K02…	ko05222.png
path:ko04660	T cell receptor signaling pathway - Reference pathway (KO)	31	HM0WCQR01AVV96(K06268);HM0WCQR02C385V(K06268);HM0WCQR02D273M(K06268);HM0WCQR02DJ66Y(K06268);HM0WCQR02DKOYT(K04368);HM0WCQR02DR2Y8(K04368);HM0WCQR02EKKHR(K04368);HM0WCQR03GGHA6(K04348);HM0WCQR03HCX06(K06268);HMA34DU01A3G7E(K06268);HMA34DU01AFB4M(K06268);HMA34DU01D1PO6(K06268);HMA34DU02HKOVM(K06268);HMA34DU02IUNA4(K04371);HMA34DU02JBT2A(K04368);HMTIGON01DD5OR(K06268);HMTIGON01DUIZL(K04368);isotig08…	ko04660.png
path:ko00650	Butanoate metabolism - Reference pathway (KO)	86	HM0WCQR01A7SQR(K01692);HM0WCQR01APVH9(K00162);HM0WCQR01AZC09(K01692);HM0WCQR01BHX7H(K01580);HM0WCQR01BR3Z7(K00626);HM0WCQR01BZ3UK(K00626);HM0WCQR01BZVUZ(K00162);HM0WCQR01CA9JX(K00626);HM0WCQR01CCPAQ(K00162);HM0WCQR02D9XL8(K00135);HM0WCQR02DKL3S(K00626);HM0WCQR02DOFFD(K01641);HM0WCQR02DTDFF(K01641);HM0WCQR02DYM8J(K00162);HM0WCQR02EFDBC(K01580);HMA34DU01ASFCN(K00162);HMA34DU01BHTHL(K01692);HMA34DU0…	ko00650.png
path:ko05030	Cocaine addiction - Reference pathway (KO)	9	HM0WCQR01BV0PL(K01593);HM0WCQR03G0DKA(K02090);HMA34DU01CLT8B(K04345);HMA34DU02HUPJI(K04345);HMTIGON01A2VA8(K04345);HMTIGON01AOQE7(K04345);HMTIGON01CXLTY(K04345);isotig13784(K04345);isotig16456(K04345);	ko05030.png
path:ko00945	Stilbenoid, diarylheptanoid and gingerol biosynthesis - Reference pathway (KO)	76	HM0WCQR01AY6AF(K00517);HM0WCQR01BEZGC(K00588);HM0WCQR01BF4CP(K00517);HM0WCQR01BP6OU(K00588);HM0WCQR01CCO4G(K00588);HM0WCQR02C5WR1(K00517);HM0WCQR02EHK15(K00487);HM0WCQR02ELNSW(K00588);HM0WCQR02ENZLY(K00517);HM0WCQR03F0NFL(K09754);HM0WCQR03F9YLH(K09754);HM0WCQR03FTE77(K00517);HM0WCQR03FWMY9(K09754);HM0WCQR03GLI4T(K00517);HM0WCQR03GW37O(K09754);HMA34DU01A5FY6(K00517);HMA34DU01C5ANG(K09754);HMA34DU0…	ko00945.png
path:ko03430	Mismatch repair - Reference pathway (KO)	123	HM0WCQR01A46MB(K10739);HM0WCQR01A4X2H(K10754);HM0WCQR01ANICC(K07466);HM0WCQR01AV2YY(K07466);HM0WCQR01AWTR6(K03504);HM0WCQR01B20HG(K07466);HM0WCQR01B6174(K03504);HM0WCQR01BD5KB(K07466);HM0WCQR01BSWE5(K10739);HM0WCQR01CFZ2M(K04802);HM0WCQR02C2M1F(K04802);HM0WCQR02C601U(K10739);HM0WCQR02C7MAC(K04802);HM0WCQR02D2NNB(K10754);HM0WCQR02DFC6C(K10740);HM0WCQR02DKB1L(K04802);HM0WCQR02DSHU7(K10747);HM0WCQR0…	ko03430.png
path:ko04745	Phototransduction - fly - Reference pathway (KO)	74	HM0WCQR01A03HC(K02183);HM0WCQR01A3MZZ(K02183);HM0WCQR02D709F(K02183);HM0WCQR02DBWSC(K02183);HM0WCQR03F8C4C(K02183);HM0WCQR03FKNZR(K02183);HM0WCQR03FNUHI(K02183);HM0WCQR03GQ7JL(K05692);HMA34DU01AXO33(K05692);HMA34DU01B55A1(K05692);HMA34DU01B5DI4(K05692);HMA34DU01B85Z7(K05692);HMA34DU01BDKI9(K05692);HMA34DU01BJW71(K05692);HMA34DU01BT0GB(K05692);HMA34DU01BZEOK(K05692);HMA34DU01C3FKP(K05692);HMA34DU0…	ko04745.png
path:ko00760	Nicotinate and nicotinamide metabolism - Reference pathway (KO)	43	HM0WCQR01A8YUT(K03517);HM0WCQR02D19GK(K03517);HM0WCQR02DB27O(K00858);HM0WCQR02DEIY8(K00763);HM0WCQR02DTDNH(K03517);HM0WCQR02DXQUY(K06210);HM0WCQR03F69F2(K00763);HM0WCQR03G9M8O(K00763);HMA34DU01AOC5Q(K00278);HMA34DU01CKO41(K01950);HMA34DU01DL4YZ(K00763);HMA34DU01EDE43(K01950);HMA34DU02FT485(K00278);HMA34DU02GDQ6H(K01950);HMA34DU02IDYMF(K00278);HMA34DU02IHBVM(K01950);HMA34DU02IM8IH(K00278);HMTIGON0…	ko00760.png
path:ko00514	Other types of O-glycan biosynthesis - Reference pathway (KO)	11	HM0WCQR02ES2EN(K00728);HM0WCQR03F703H(K09667);HM0WCQR03GFE5T(K09667);HM0WCQR03HEU2F(K09667);HMA34DU01B0FTO(K03691);HMA34DU01CHTRH(K09667);HMA34DU02HGB0R(K10967);HMTIGON01A8PID(K09667);HMTIGON01B9KDX(K09667);isotig08858(K03691);isotig08859(K03691);	ko00514.png
path:ko04974	Protein digestion and absorption - Reference pathway (KO)	27	HM0WCQR01A042U(K14207);HM0WCQR01B21UR(K01285);HM0WCQR01BK3ZL(K14207);HM0WCQR02C189J(K14207);HM0WCQR02DGTCY(K14207);HM0WCQR02EUG4S(K01285);HM0WCQR03FQUD0(K14207);HM0WCQR03GKRGO(K01285);HMA34DU01EGB84(K01285);HMA34DU02FXZMU(K01285);HMA34DU02FZ36O(K01285);HMA34DU02HHIL1(K14207);HMA34DU02INBUU(K01285);HMTIGON01A11TG(K01278);HMTIGON01BZZ15(K01285);HMTIGON01C0PK6(K14207);HMTIGON01CTNDA(K01285);HMTIGON0…	ko04974.png
path:ko05131	Shigellosis - Reference pathway (KO)	144	HM0WCQR01A5DYA(K04392);HM0WCQR01A5L29(K12836);HM0WCQR01ANH22(K04392);HM0WCQR01AOWDE(K12836);HM0WCQR01AP304(K04392);HM0WCQR01AT2FW(K04392);HM0WCQR01AY973(K04392);HM0WCQR01BEP8V(K04392);HM0WCQR01BLKXP(K04392);HM0WCQR01BM43W(K12836);HM0WCQR01BZGJO(K08339);HM0WCQR01CCGDF(K04392);HM0WCQR02C70HC(K04392);HM0WCQR02CZUU4(K05755);HM0WCQR02D4K3L(K12836);HM0WCQR02D4P06(K05758);HM0WCQR02D7LWJ(K05757);HM0WCQR0…	ko05131.png
path:ko04145	Phagosome - Reference pathway (KO)	433	HM0WCQR01A2LA7(K02144);HM0WCQR01A5DYA(K04392);HM0WCQR01A6MWM(K01365);HM0WCQR01AH9BL(K08057);HM0WCQR01AIM6U(K03661);HM0WCQR01AIYKO(K00921);HM0WCQR01AJZ0O(K07374);HM0WCQR01AM6DT(K02152);HM0WCQR01ANH22(K04392);HM0WCQR01AP304(K04392);HM0WCQR01AQVY5(K10956);HM0WCQR01AS6VY(K07374);HM0WCQR01AT2FW(K04392);HM0WCQR01AU9E9(K07375);HM0WCQR01AVMOI(K02155);HM0WCQR01AY962(K02145);HM0WCQR01AY973(K04392);HM0WCQR0…	ko04145.png
path:ko03060	Protein export - Reference pathway (KO)	182	HM0WCQR01A9WN1(K03106);HM0WCQR01AQVY5(K10956);HM0WCQR01ASMA6(K13431);HM0WCQR01ASVX7(K12947);HM0WCQR01ATQA3(K03105);HM0WCQR01AX5JG(K12946);HM0WCQR01B0E3D(K09648);HM0WCQR01B4L47(K03116);HM0WCQR01B4U42(K12946);HM0WCQR01B75FV(K12947);HM0WCQR01B9G82(K03107);HM0WCQR01BK3W9(K09540);HM0WCQR01BM1TA(K03107);HM0WCQR01BRU1L(K07342);HM0WCQR01BT78L(K03217);HM0WCQR01BTXCJ(K03108);HM0WCQR01BYKN3(K12946);HM0WCQR0…	ko03060.png
path:ko00072	Synthesis and degradation of ketone bodies - Reference pathway (KO)	23	HM0WCQR01BR3Z7(K00626);HM0WCQR01BZ3UK(K00626);HM0WCQR01CA9JX(K00626);HM0WCQR02DKL3S(K00626);HM0WCQR02DOFFD(K01641);HM0WCQR02DTDFF(K01641);HMA34DU01BI5XE(K01641);HMA34DU01BLJDE(K00626);HMA34DU01DW0BK(K00626);HMA34DU02G8KQY(K01640);HMA34DU02HLSL5(K00626);HMA34DU02IIMFJ(K01640);HMTIGON01ADUEL(K01640);HMTIGON01AVDG4(K00626);HMTIGON01C09CM(K01641);HMTIGON01CNVTP(K01640);HMTIGON01DIZRS(K01641);HMTIGON0…	ko00072.png
path:ko04666	Fc gamma R-mediated phagocytosis - Reference pathway (KO)	200	HM0WCQR01A025T(K05765);HM0WCQR01A5DYA(K04392);HM0WCQR01AGWCN(K01528);HM0WCQR01AHZGH(K00889);HM0WCQR01AL6W0(K05765);HM0WCQR01ALKFB(K00889);HM0WCQR01ANH22(K04392);HM0WCQR01AP0NF(K05765);HM0WCQR01AP304(K04392);HM0WCQR01AQA03(K05765);HM0WCQR01AR0YH(K00889);HM0WCQR01AT2FW(K04392);HM0WCQR01AY973(K04392);HM0WCQR01AZN3L(K00889);HM0WCQR01B45U9(K04718);HM0WCQR01BC0LM(K01115);HM0WCQR01BEP8V(K04392);HM0WCQR0…	ko04666.png
path:ko03440	Homologous recombination - Reference pathway (KO)	118	HM0WCQR01A46MB(K10739);HM0WCQR01A46YU(K10875);HM0WCQR01AKAWN(K10879);HM0WCQR01ANICC(K07466);HM0WCQR01AV2YY(K07466);HM0WCQR01AWTR6(K03504);HM0WCQR01B20HG(K07466);HM0WCQR01B4S9D(K10875);HM0WCQR01B6174(K03504);HM0WCQR01BD5KB(K07466);HM0WCQR01BGULX(K10875);HM0WCQR01BQRFE(K03553);HM0WCQR01BSWE5(K10739);HM0WCQR01BWQJO(K03553);HM0WCQR02C1ADB(K03165);HM0WCQR02C601U(K10739);HM0WCQR02D6VO1(K03553);HM0WCQR0…	ko03440.png
path:ko05145	Toxoplasmosis - Reference pathway (KO)	180	HM0WCQR01A5RWW(K13412);HM0WCQR01A94T4(K03283);HM0WCQR01AG76Y(K03283);HM0WCQR01AHP93(K03283);HM0WCQR01AHXUU(K13412);HM0WCQR01AIS8L(K13412);HM0WCQR01ALKCZ(K13412);HM0WCQR01AQ1NF(K03283);HM0WCQR01AQ8VZ(K13412);HM0WCQR01AROKO(K13412);HM0WCQR01B0R0T(K03283);HM0WCQR01B4YB0(K03283);HM0WCQR01B6FBY(K13412);HM0WCQR01BO9ZP(K13412);HM0WCQR01BZL8C(K13412);HM0WCQR01CDH6O(K13412);HM0WCQR01CEPDA(K13412);HM0WCQR0…	ko05145.png
path:ko04112	Cell cycle - Caulobacter - Reference pathway (KO)	43	HM0WCQR01A5Q5W(K03544);HM0WCQR01B732C(K01338);HM0WCQR01B86D5(K01358);HM0WCQR01BPQJ6(K03544);HM0WCQR01BT85K(K01358);HM0WCQR02C1L1K(K01358);HMA34DU01C81EA(K03544);HMA34DU01CAJO9(K03531);HMA34DU01CC2RT(K02563);HMA34DU02H6LJW(K03544);HMA34DU02H7541(K01358);HMA34DU02IJYOD(K03531);HMTIGON01A8222(K01338);HMTIGON01ALE65(K01358);HMTIGON01AO5A6(K01358);HMTIGON01AVNXD(K01358);HMTIGON01B7FHD(K03544);HMTIGON0…	ko04112.png
path:ko00930	Caprolactam degradation - Reference pathway (KO)	22	HM0WCQR01A7SQR(K01692);HM0WCQR01AZC09(K01692);HM0WCQR01BLU24(K00002);HMA34DU01BHTHL(K01692);HMA34DU02F6CZ8(K00002);HMA34DU02F87D6(K01692);HMA34DU02G3FC4(K00002);HMA34DU02HO1KN(K00002);HMA34DU02HZN1I(K01692);HMTIGON01ADD8K(K01692);HMTIGON01AOTWO(K01692);HMTIGON01AXVLJ(K01692);HMTIGON01BJ3BE(K01692);HMTIGON01C025S(K01692);HMTIGON01C4LO7(K00002);HMTIGON01CARD8(K01692);HMTIGON01EUOL6(K00002);isotig12…	ko00930.png
path:ko00430	Taurine and hypotaurine metabolism - Reference pathway (KO)	30	HM0WCQR01A3Y9E(K10712);HM0WCQR01ARS5G(K00681);HM0WCQR01BHX7H(K01580);HM0WCQR02D1JLT(K10712);HM0WCQR02EFA39(K10712);HM0WCQR02EFDBC(K01580);HM0WCQR02EN92Y(K10712);HM0WCQR03HB7WB(K00681);HMA34DU01BP3EH(K01580);HMA34DU01C0PYR(K10712);HMA34DU01DYFDX(K01580);HMA34DU02H41WG(K10712);HMA34DU02HUQ0B(K00681);HMA34DU02HZVEP(K10712);HMTIGON01A0RXE(K10712);HMTIGON01B920F(K10712);HMTIGON01BQZAI(K10712);HMTIGON0…	ko00430.png
path:ko00513	Various types of N-glycan biosynthesis - Reference pathway (KO)	144	HM0WCQR01A2F7B(K12667);HM0WCQR01A3MMX(K12666);HM0WCQR01A9VHI(K12670);HM0WCQR01ASL2K(K01230);HM0WCQR01AY4FE(K12666);HM0WCQR01AYWW1(K03842);HM0WCQR01AZ1LD(K00726);HM0WCQR01B3F47(K03846);HM0WCQR01B41C7(K07151);HM0WCQR01B4TE3(K03845);HM0WCQR01B9P28(K12670);HM0WCQR01BIOKG(K12668);HM0WCQR01BZGBP(K12669);HM0WCQR01CAJXR(K12666);HM0WCQR02C1ZM1(K12670);HM0WCQR02C2XZ2(K03847);HM0WCQR02C3CTF(K07441);HM0WCQR0…	ko00513.png
path:ko00130	Ubiquinone and other terpenoid-quinone biosynthesis - Reference pathway (KO)	91	HM0WCQR01A2UIA(K02548);HM0WCQR01AO1TC(K03183);HM0WCQR01AOFS2(K01904);HM0WCQR01AVIE1(K05928);HM0WCQR01AYUNQ(K00815);HM0WCQR01B8UI6(K02552);HM0WCQR02C8NLM(K05928);HM0WCQR02C8NT9(K01661);HM0WCQR02D30GY(K14759);HM0WCQR02DMSP9(K00591);HM0WCQR02DN6U4(K01904);HM0WCQR02DNR5E(K05928);HM0WCQR02DU1M6(K05928);HM0WCQR02EPYAE(K09834);HM0WCQR02ERA84(K01904);HM0WCQR03F17D6(K12502);HM0WCQR03F8SAO(K01904);HM0WCQR0…	ko00130.png
path:ko04966	Collecting duct acid secretion - Reference pathway (KO)	130	HM0WCQR01AM6DT(K02152);HM0WCQR01AVMOI(K02155);HM0WCQR01AY962(K02145);HM0WCQR01B17UC(K02152);HM0WCQR01B9PSK(K02152);HM0WCQR01BGFV2(K02154);HM0WCQR02C62LK(K02154);HM0WCQR02C6R1I(K02148);HM0WCQR02DV3LL(K02150);HM0WCQR02EDEF7(K02145);HM0WCQR03FVUBR(K02150);HM0WCQR03FWJL8(K02154);HM0WCQR03FZHGB(K02151);HM0WCQR03G1BLX(K02148);HM0WCQR03G6ITV(K02147);HM0WCQR03GFK27(K02154);HM0WCQR03GN56P(K02145);HM0WCQR0…	ko04966.png
path:ko03410	Base excision repair - Reference pathway (KO)	143	HM0WCQR01A9VPY(K03660);HM0WCQR01AT3RP(K10798);HM0WCQR01AWTR6(K03504);HM0WCQR01B6174(K03504);HM0WCQR01BCY39(K10798);HM0WCQR01BNXS0(K03660);HM0WCQR01BRKUG(K01246);HM0WCQR01CAAHT(K10798);HM0WCQR01CFZ2M(K04802);HM0WCQR02C2M1F(K04802);HM0WCQR02C7MAC(K04802);HM0WCQR02D2YYV(K03652);HM0WCQR02D3EGY(K03648);HM0WCQR02DDCZZ(K02324);HM0WCQR02DDJ4W(K03652);HM0WCQR02DKB1L(K04802);HM0WCQR02DLQPM(K03652);HM0WCQR0…	ko03410.png
path:ko04740	Olfactory transduction - Reference pathway (KO)	39	HM0WCQR01A03HC(K02183);HM0WCQR01A3MZZ(K02183);HM0WCQR02D709F(K02183);HM0WCQR02DBWSC(K02183);HM0WCQR03F8C4C(K02183);HM0WCQR03FKNZR(K02183);HM0WCQR03FNUHI(K02183);HMA34DU01CLT8B(K04345);HMA34DU01EJ1AY(K02183);HMA34DU02GSH21(K02183);HMA34DU02HUPJI(K04345);HMA34DU02I808I(K02183);HMTIGON01A2VA8(K04345);HMTIGON01A5TLW(K02183);HMTIGON01AOQE7(K04345);HMTIGON01B04QH(K02183);HMTIGON01B499T(K02183);HMTIGON0…	ko04740.png
path:ko05160	Hepatitis C - Reference pathway (KO)	62	HM0WCQR02EHV8F(K04382);HM0WCQR03FJCJ4(K03237);HM0WCQR03GM5DZ(K03456);HM0WCQR03GUYG1(K03456);HMA34DU01ATVBG(K04354);HMA34DU01B8A5L(K04354);HMA34DU01BG302(K04354);HMA34DU01CXAC4(K03456);HMA34DU01EMFZU(K03237);HMA34DU02HA5NL(K04354);HMA34DU02IUNA4(K04371);HMTIGON01AFCMD(K04382);HMTIGON01AFXPX(K04382);HMTIGON01AH5R9(K04382);HMTIGON01B0E38(K04382);HMTIGON01BEHEZ(K03456);HMTIGON01BTB33(K04354);HMTIGON0…	ko05160.png
path:ko05020	Prion diseases - Reference pathway (KO)	76	HM0WCQR01A04M7(K09553);HM0WCQR01A7F57(K09553);HM0WCQR01AVLE1(K09553);HM0WCQR01BUPN8(K09553);HM0WCQR02D59PQ(K04565);HM0WCQR02DKOYT(K04368);HM0WCQR02DR2Y8(K04368);HM0WCQR02DWWWW(K09553);HM0WCQR02EFHAW(K09490);HM0WCQR02EKKHR(K04368);HM0WCQR02EQDI7(K09490);HM0WCQR03G2NMA(K09553);HMA34DU01CLT8B(K04345);HMA34DU02G36SO(K04565);HMA34DU02G4N8C(K04565);HMA34DU02GBWGO(K09553);HMA34DU02H4H44(K09490);HMA34DU0…	ko05020.png
path:ko00240	Pyrimidine metabolism - Reference pathway (KO)	383	HM0WCQR01A23Y4(K00761);HM0WCQR01A37AX(K01937);HM0WCQR01A5NP6(K01493);HM0WCQR01A7LLI(K03046);HM0WCQR01A7T7X(K03019);HM0WCQR01A923G(K03002);HM0WCQR01AH573(K00876);HM0WCQR01AI995(K03002);HM0WCQR01AJGND(K00940);HM0WCQR01AKZ9E(K13421);HM0WCQR01ASNBC(K03010);HM0WCQR01AW2A9(K10808);HM0WCQR01AWTR6(K03504);HM0WCQR01AXG1H(K09903);HM0WCQR01B26HP(K00384);HM0WCQR01B2PN0(K01937);HM0WCQR01B2SL3(K01510);HM0WCQR0…	ko00240.png
path:ko00900	Terpenoid backbone biosynthesis - Reference pathway (KO)	161	HM0WCQR01A53J1(K00787);HM0WCQR01A5KIH(K01662);HM0WCQR01AQ0EY(K05906);HM0WCQR01AQIEQ(K01597);HM0WCQR01ASBQY(K01662);HM0WCQR01B2HIG(K11778);HM0WCQR01B6HQT(K03527);HM0WCQR01BD5PZ(K01662);HM0WCQR01BFFD9(K03527);HM0WCQR01BFNBA(K01823);HM0WCQR01BKOC7(K00099);HM0WCQR01BOVS8(K00991);HM0WCQR01BPBOX(K05954);HM0WCQR01BR3Z7(K00626);HM0WCQR01BRAHQ(K01823);HM0WCQR01BZ3UK(K00626);HM0WCQR01CA9JX(K00626);HM0WCQR0…	ko00900.png
path:ko05223	Non-small cell lung cancer - Reference pathway (KO)	23	HM0WCQR02DKOYT(K04368);HM0WCQR02DR2Y8(K04368);HM0WCQR02EKKHR(K04368);HMA34DU01BRXAY(K06276);HMA34DU01EAC20(K06276);HMA34DU02IUNA4(K04371);HMA34DU02JBT2A(K04368);HMTIGON01A7PPU(K06276);HMTIGON01CUUB9(K06276);HMTIGON01DUIZL(K04368);HMTIGON01EFC0S(K06276);isotig08864(K04371);isotig08865(K04371);isotig09280(K04371);isotig09281(K04371);isotig12476(K04371);isotig13425(K01522);isotig13576(K04371);isotig…	ko05223.png
path:ko04962	Vasopressin-regulated water reabsorption - Reference pathway (KO)	32	HM0WCQR02D5078(K09866);HM0WCQR03F1RBE(K06027);HM0WCQR03F30IH(K06027);HM0WCQR03FQ7Z1(K06027);HM0WCQR03GCE0W(K06027);HM0WCQR03HBY2X(K06027);HMA34DU01CLT8B(K04345);HMA34DU02H7LTZ(K06027);HMA34DU02HUPJI(K04345);HMTIGON01A2VA8(K04345);HMTIGON01AOQE7(K04345);HMTIGON01AQIBT(K10418);HMTIGON01BLX5H(K09866);HMTIGON01CIZRN(K10418);HMTIGON01CULTC(K09866);HMTIGON01CXLTY(K04345);HMTIGON01DVBS1(K09866);HMTIGON0…	ko04962.png
path:ko04340	Hedgehog signaling pathway - Reference pathway (KO)	26	HM0WCQR02EI1AY(K08960);HM0WCQR03GF7O1(K08960);HM0WCQR03GMBR7(K02218);HMA34DU01C5AJP(K08960);HMA34DU01CLT8B(K04345);HMA34DU02F68KY(K08960);HMA34DU02FVHKZ(K08960);HMA34DU02HUPJI(K04345);HMA34DU02IQZV6(K08960);HMTIGON01A2VA8(K04345);HMTIGON01AOQE7(K04345);HMTIGON01AOSTU(K08960);HMTIGON01BM2ML(K02218);HMTIGON01C2BDI(K02218);HMTIGON01CXLTY(K04345);HMTIGON01EXKWQ(K02218);isotig02245(K02218);isotig06374…	ko04340.png
path:ko04130	SNARE interactions in vesicular transport - Reference pathway (KO)	100	HM0WCQR01AHRX7(K08495);HM0WCQR01BCX8S(K08493);HM0WCQR01CGQ2E(K08517);HM0WCQR02D1UKS(K08515);HM0WCQR02D7ERH(K08498);HM0WCQR02DE41C(K08489);HM0WCQR02DEEMG(K08515);HM0WCQR02DNUXN(K08497);HM0WCQR02DPVYL(K08489);HM0WCQR02DU16W(K08493);HM0WCQR02DVY0U(K08515);HM0WCQR02EPDXF(K08492);HM0WCQR02EQN1Z(K08500);HM0WCQR02EWDA0(K08507);HM0WCQR03F630J(K08488);HM0WCQR03FIKB5(K08516);HM0WCQR03FQ5VZ(K08497);HM0WCQR0…	ko04130.png
path:ko00624	Polycyclic aromatic hydrocarbon degradation - Reference pathway (KO)	50	HM0WCQR01AIUPS(K00120);HM0WCQR01ARJTD(K00120);HM0WCQR01AY6AF(K00517);HM0WCQR01BF4CP(K00517);HM0WCQR01BJFPY(K00120);HM0WCQR02C5C0W(K00120);HM0WCQR02C5WR1(K00517);HM0WCQR02D1THA(K00599);HM0WCQR02EIZ2S(K00599);HM0WCQR02ENZLY(K00517);HM0WCQR03FTE77(K00517);HM0WCQR03GLI4T(K00517);HM0WCQR03GPQG4(K00599);HMA34DU01A5FY6(K00517);HMA34DU01CTOAN(K00517);HMA34DU01D2YN4(K00517);HMA34DU01ECLJO(K00224);HMA34DU0…	ko00624.png
path:ko05218	Melanoma - Reference pathway (KO)	21	HM0WCQR02D5UXJ(K01110);HM0WCQR02DEFTF(K01110);HM0WCQR02DKOYT(K04368);HM0WCQR02DR2Y8(K04368);HM0WCQR02DV4EH(K01110);HM0WCQR02EKKHR(K04368);HMA34DU02GNNCF(K01110);HMA34DU02IUNA4(K04371);HMA34DU02JBT2A(K04368);HMTIGON01A0D5S(K01110);HMTIGON01DUIZL(K04368);isotig08864(K04371);isotig08865(K04371);isotig09280(K04371);isotig09281(K04371);isotig12476(K04371);isotig13576(K04371);isotig14600(K04371);isotig…	ko05218.png
path:ko00909	Sesquiterpenoid and triterpenoid biosynthesis - Reference pathway (KO)	24	HM0WCQR01B5USY(K00511);HM0WCQR01CC3LY(K00801);HM0WCQR02DJ2WD(K00801);HM0WCQR02ENEKO(K00511);HM0WCQR02EUO9I(K00511);HM0WCQR03FN0OS(K14174);HM0WCQR03G0KJ6(K00511);HMA34DU01EQEMG(K00801);HMA34DU02IDVUT(K00801);HMA34DU02JH99B(K00511);HMTIGON01ALJC3(K00511);HMTIGON01B836J(K00511);HMTIGON01CTUJV(K00511);HMTIGON01DE9X1(K00511);HMTIGON01ECFPQ(K00511);HMTIGON01EJ9MR(K00511);isotig11818(K00801);isotig14497…	ko00909.png
path:ko00051	Fructose and mannose metabolism - Reference pathway (KO)	231	HM0WCQR01A1WWN(K00895);HM0WCQR01A4VWC(K01805);HM0WCQR01A8JKO(K03841);HM0WCQR01A8XTV(K03841);HM0WCQR01AXR5J(K01809);HM0WCQR01B0OHZ(K01711);HM0WCQR01B1FRY(K00850);HM0WCQR01BA37N(K01711);HM0WCQR01BDNXX(K00895);HM0WCQR01BI74P(K00895);HM0WCQR01BMGA1(K01805);HM0WCQR01BOU0M(K03841);HM0WCQR01BV6AX(K00844);HM0WCQR01CACND(K01623);HM0WCQR02C13FK(K01623);HM0WCQR02D09YH(K00844);HM0WCQR02D1ZH2(K00850);HM0WCQR0…	ko00051.png
path:ko04621	NOD-like receptor signaling pathway - Reference pathway (KO)	74	HM0WCQR01A0L0X(K04079);HM0WCQR01A4CHQ(K04079);HM0WCQR01AO8RJ(K04079);HM0WCQR01ATIWV(K04079);HM0WCQR01AVO6F(K09487);HM0WCQR01AW9U7(K04079);HM0WCQR01BA0Q6(K04079);HM0WCQR01BAWDU(K12795);HM0WCQR01BISEV(K04079);HM0WCQR02C7HRK(K04079);HM0WCQR03FRG6R(K04079);HM0WCQR03FU7AS(K04079);HM0WCQR03GGMY1(K12795);HM0WCQR03HBEM3(K04079);HMA34DU01AV24A(K04079);HMA34DU01AZITU(K12795);HMA34DU01BCD2F(K09487);HMA34DU0…	ko04621.png
path:ko05152	Tuberculosis - Reference pathway (KO)	203	HM0WCQR01A03HC(K02183);HM0WCQR01A2LA7(K02144);HM0WCQR01A3MZZ(K02183);HM0WCQR01A9DH3(K04077);HM0WCQR01AIM6U(K03661);HM0WCQR01AVMOI(K02155);HM0WCQR01AVV96(K06268);HM0WCQR01B45U9(K04718);HM0WCQR01B4YRX(K04077);HM0WCQR01BAA1K(K03661);HM0WCQR01BGFV2(K02154);HM0WCQR01BGKNJ(K04498);HM0WCQR01BM8VJ(K07897);HM0WCQR01BTEOA(K04077);HM0WCQR01BYLR3(K04043);HM0WCQR01CHLRL(K03661);HM0WCQR02C0E1V(K02144);HM0WCQR0…	ko05152.png
path:ko05012	Parkinson's disease - Reference pathway (KO)	393	HM0WCQR01A0FN2(K03953);HM0WCQR01A1SW8(K03953);HM0WCQR01A4UGN(K02136);HM0WCQR01A8GYG(K00236);HM0WCQR01AG6J8(K03942);HM0WCQR01AH95F(K04554);HM0WCQR01AJ5YA(K02262);HM0WCQR01ARE9I(K02266);HM0WCQR01ASF4L(K02133);HM0WCQR01ATZLV(K02256);HM0WCQR01AUSGT(K02126);HM0WCQR01AYEHK(K03881);HM0WCQR01AYGBD(K03881);HM0WCQR01B07BD(K03937);HM0WCQR01B1INR(K03881);HM0WCQR01B2GZ9(K03950);HM0WCQR01B2ZB8(K03878);HM0WCQR0…	ko05012.png
path:ko04011	MAPK signaling pathway - yeast - Reference pathway (KO)	27	HM0WCQR01CBJZC(K07973);HM0WCQR01CHSSB(K01759);HM0WCQR02C9CLO(K01759);HM0WCQR02D5TYB(K01759);HM0WCQR02DFYBN(K01759);HM0WCQR02DJFY5(K01759);HM0WCQR02DKPKB(K09291);HM0WCQR03F6LNO(K01759);HMA34DU01ERKPS(K01759);HMA34DU01EXBUF(K01759);HMA34DU02HQ8I2(K09291);HMA34DU02IA9EY(K01759);HMA34DU02JZ50F(K01759);HMTIGON01AJ800(K09291);HMTIGON01ARPF4(K01759);HMTIGON01B4FFR(K01759);HMTIGON01BQX8B(K09291);HMTIGON0…	ko04011.png
path:ko03050	Proteasome - Reference pathway (KO)	265	HM0WCQR01A15UV(K02725);HM0WCQR01A3Q2Y(K03035);HM0WCQR01A6RCO(K02734);HM0WCQR01A9CJ1(K03028);HM0WCQR01AJ6IJ(K02734);HM0WCQR01ARC1B(K02734);HM0WCQR01AW4UL(K03061);HM0WCQR01AX12B(K03028);HM0WCQR01AXIIZ(K06699);HM0WCQR01B7TW0(K03061);HM0WCQR01BK1HK(K02736);HM0WCQR01CF4E1(K03035);HM0WCQR02C18G3(K11599);HM0WCQR02C48JK(K03063);HM0WCQR02C7Z6F(K03064);HM0WCQR02D1LRB(K02736);HM0WCQR02D5YYO(K02738);HM0WCQR0…	ko03050.png
path:ko04120	Ubiquitin mediated proteolysis - Reference pathway (KO)	409	HM0WCQR01A3D91(K06689);HM0WCQR01A4240(K06689);HM0WCQR01A72KE(K03364);HM0WCQR01AH95F(K04554);HM0WCQR01AIJS2(K06689);HM0WCQR01ALE4F(K03364);HM0WCQR01ANWW7(K03357);HM0WCQR01AZ7FK(K06688);HM0WCQR01BBK0Q(K10598);HM0WCQR01BCZ7R(K04506);HM0WCQR01BFHBZ(K03364);HM0WCQR01BFX1Y(K10685);HM0WCQR01BG58J(K03355);HM0WCQR01BKUHQ(K10601);HM0WCQR01BMGUU(K10577);HM0WCQR01BN1TS(K10140);HM0WCQR01BNQ0Z(K03363);HM0WCQR0…	ko04120.png
path:ko04920	Adipocytokine signaling pathway - Reference pathway (KO)	116	HM0WCQR01A1QQB(K01897);HM0WCQR01A9NBT(K07297);HM0WCQR01AINLI(K01897);HM0WCQR01AVPUO(K01897);HM0WCQR01BK8XJ(K01897);HM0WCQR01BM8EN(K01897);HM0WCQR01BRVN8(K07297);HM0WCQR01BU945(K01897);HM0WCQR01BX9MK(K01897);HM0WCQR01BXKER(K01897);HM0WCQR02C3828(K07203);HM0WCQR02C8NHO(K01897);HM0WCQR02DFD81(K07297);HM0WCQR02DJ1P9(K07297);HM0WCQR02DPAQI(K01897);HM0WCQR02DVPXM(K07199);HM0WCQR02EBGS1(K07198);HM0WCQR0…	ko04920.png
path:ko00520	Amino sugar and nucleotide sugar metabolism - Reference pathway (KO)	342	HM0WCQR01A0ZKP(K08679);HM0WCQR01A11QF(K12373);HM0WCQR01A1IYW(K00770);HM0WCQR01A3H6Q(K08679);HM0WCQR01A3XEI(K13648);HM0WCQR01A5J49(K10046);HM0WCQR01A63P6(K08679);HM0WCQR01A6N7T(K10046);HM0WCQR01A9SUI(K13648);HM0WCQR01ANZ6Y(K08679);HM0WCQR01AOMZQ(K08679);HM0WCQR01APA81(K00963);HM0WCQR01AULKM(K08679);HM0WCQR01AVTHW(K13648);HM0WCQR01AWVYE(K08679);HM0WCQR01AXR5J(K01809);HM0WCQR01B00KL(K00012);HM0WCQR0…	ko00520.png
path:ko05215	Prostate cancer - Reference pathway (KO)	99	HM0WCQR01A0L0X(K04079);HM0WCQR01A4CHQ(K04079);HM0WCQR01AO8RJ(K04079);HM0WCQR01ATIWV(K04079);HM0WCQR01AVO6F(K09487);HM0WCQR01AW9U7(K04079);HM0WCQR01BA0Q6(K04079);HM0WCQR01BGKNJ(K04498);HM0WCQR01BISEV(K04079);HM0WCQR02C3828(K07203);HM0WCQR02C7HRK(K04079);HM0WCQR02D5UXJ(K01110);HM0WCQR02DEFTF(K01110);HM0WCQR02DKOYT(K04368);HM0WCQR02DR2Y8(K04368);HM0WCQR02DV4EH(K01110);HM0WCQR02EG8M1(K04498);HM0WCQR0…	ko05215.png
path:ko00040	Pentose and glucuronate interconversions - Reference pathway (KO)	262	HM0WCQR01A4VWC(K01805);HM0WCQR01AN00Z(K01728);HM0WCQR01AN2X6(K01051);HM0WCQR01APA81(K00963);HM0WCQR01ARX2A(K01051);HM0WCQR01AS0ZA(K01728);HM0WCQR01ASV0K(K01783);HM0WCQR01AVN9H(K01051);HM0WCQR01AXBJN(K01051);HM0WCQR01AXNOZ(K00128);HM0WCQR01B00KL(K00012);HM0WCQR01B2IJO(K01051);HM0WCQR01B2OKB(K00012);HM0WCQR01BA3OX(K00128);HM0WCQR01BB1TQ(K01728);HM0WCQR01BCGQ1(K01728);HM0WCQR01BFRMX(K00128);HM0WCQR0…	ko00040.png
path:ko00450	Selenocompound metabolism - Reference pathway (KO)	76	HM0WCQR01AXNOP(K01739);HM0WCQR01AY1TV(K00549);HM0WCQR01B26HP(K00384);HM0WCQR01BXR2P(K01739);HM0WCQR01CFHHH(K00549);HM0WCQR02D80TX(K11717);HM0WCQR02DB38F(K00384);HM0WCQR02DTKDB(K00384);HM0WCQR02EFC9K(K01874);HM0WCQR02EJXI2(K00549);HM0WCQR03FUDGB(K00549);HM0WCQR03G29YV(K01874);HMA34DU01AGY4S(K11717);HMA34DU01AHANT(K11717);HMA34DU01B8Z4D(K00549);HMA34DU01BPRA5(K00549);HMA34DU01DNPVP(K01874);HMA34DU0…	ko00450.png
path:ko00620	Pyruvate metabolism - Reference pathway (KO)	356	HM0WCQR01A4Z10(K00026);HM0WCQR01A6TC8(K00382);HM0WCQR01A8280(K00026);HM0WCQR01AGW2W(K01961);HM0WCQR01AKCAN(K01595);HM0WCQR01AO8DP(K00382);HM0WCQR01APVH9(K00162);HM0WCQR01AS98M(K00382);HM0WCQR01ASLQZ(K00627);HM0WCQR01AXNOZ(K00128);HM0WCQR01AY6LC(K00873);HM0WCQR01B1HAJ(K01595);HM0WCQR01B21JP(K00627);HM0WCQR01B3QBO(K01962);HM0WCQR01BA0GP(K14085);HM0WCQR01BA3OX(K00128);HM0WCQR01BDAQZ(K00026);HM0WCQR0…	ko00620.png
path:ko00310	Lysine degradation - Reference pathway (KO)	96	HM0WCQR01A7SQR(K01692);HM0WCQR01AXNOZ(K00128);HM0WCQR01AZC09(K01692);HM0WCQR01AZIZ2(K00658);HM0WCQR01BA0GP(K14085);HM0WCQR01BA3OX(K00128);HM0WCQR01BFRMX(K00128);HM0WCQR01BKVKG(K00128);HM0WCQR01BOHCE(K00128);HM0WCQR01BR3Z7(K00626);HM0WCQR01BZ3UK(K00626);HM0WCQR01CA9JX(K00626);HM0WCQR01CFD93(K00128);HM0WCQR02C11H1(K00128);HM0WCQR02D3GSG(K00164);HM0WCQR02DKL3S(K00626);HM0WCQR02DKXXM(K00128);HM0WCQR0…	ko00310.png
path:ko04973	Carbohydrate digestion and absorption - Reference pathway (KO)	27	HM0WCQR01BV6AX(K00844);HM0WCQR02D09YH(K00844);HM0WCQR02DCWWO(K01176);HM0WCQR03FNIAY(K00844);HM0WCQR03G3I34(K01176);HMA34DU01B3P48(K01176);HMA34DU01CIQPD(K01176);HMA34DU01EKZFX(K00844);HMA34DU02H7HQ5(K00844);HMTIGON01AF9WD(K00844);HMTIGON01BREPM(K00844);HMTIGON01BVPCZ(K01176);HMTIGON01BWD06(K00844);HMTIGON01BWHSQ(K00844);HMTIGON01D4YTJ(K01176);HMTIGON01DAVFC(K01176);HMTIGON01DGONB(K01176);HMTIGON0…	ko04973.png
path:ko05031	Amphetamine addiction - Reference pathway (KO)	81	HM0WCQR01A03HC(K02183);HM0WCQR01A3MZZ(K02183);HM0WCQR01AVV96(K06268);HM0WCQR01B2BNJ(K06269);HM0WCQR01BV0PL(K01593);HM0WCQR02C385V(K06268);HM0WCQR02C61HJ(K06269);HM0WCQR02D273M(K06268);HM0WCQR02D709F(K02183);HM0WCQR02DBWSC(K02183);HM0WCQR02DJ66Y(K06268);HM0WCQR03F8C4C(K02183);HM0WCQR03FKNZR(K02183);HM0WCQR03FNUHI(K02183);HM0WCQR03GGHA6(K04348);HM0WCQR03HCX06(K06268);HM0WCQR03HFYXL(K06269);HMA34DU0…	ko05031.png
path:ko05323	Rheumatoid arthritis - Reference pathway (KO)	179	HM0WCQR01A2LA7(K02144);HM0WCQR01A6MWM(K01365);HM0WCQR01AIM6U(K03661);HM0WCQR01AM6DT(K02152);HM0WCQR01AVMOI(K02155);HM0WCQR01AY962(K02145);HM0WCQR01B17UC(K02152);HM0WCQR01B409O(K01365);HM0WCQR01B9PSK(K02152);HM0WCQR01BAA1K(K03661);HM0WCQR01BGFV2(K02154);HM0WCQR01CHLRL(K03661);HM0WCQR02C0E1V(K02144);HM0WCQR02C62LK(K02154);HM0WCQR02C6R1I(K02148);HM0WCQR02DV3LL(K02150);HM0WCQR02EDEF7(K02145);HM0WCQR0…	ko05323.png
path:ko04270	Vascular smooth muscle contraction - Reference pathway (KO)	82	HM0WCQR01A03HC(K02183);HM0WCQR01A3MZZ(K02183);HM0WCQR01B2BNJ(K06269);HM0WCQR02C61HJ(K06269);HM0WCQR02D709F(K02183);HM0WCQR02DBWSC(K02183);HM0WCQR02DKOYT(K04368);HM0WCQR02DR2Y8(K04368);HM0WCQR02EKKHR(K04368);HM0WCQR03F8C4C(K02183);HM0WCQR03FKNZR(K02183);HM0WCQR03FNUHI(K02183);HM0WCQR03HFYXL(K06269);HMA34DU01BAI2R(K06269);HMA34DU01CLT8B(K04345);HMA34DU01EJ1AY(K02183);HMA34DU02F9GTM(K06269);HMA34DU0…	ko04270.png
path:ko00362	Benzoate degradation - Reference pathway (KO)	44	HM0WCQR01A7SQR(K01692);HM0WCQR01AZC09(K01692);HM0WCQR01BR3Z7(K00626);HM0WCQR01BYPQL(K07513);HM0WCQR01BZ3UK(K00626);HM0WCQR01CA9JX(K00626);HM0WCQR02DKL3S(K00626);HMA34DU01BHTHL(K01692);HMA34DU01BLJDE(K00626);HMA34DU01DW0BK(K00626);HMA34DU02F87D6(K01692);HMA34DU02HLSL5(K00626);HMA34DU02HZN1I(K01692);HMTIGON01A6ZU7(K07513);HMTIGON01A8YTA(K07513);HMTIGON01ADD8K(K01692);HMTIGON01AOTWO(K01692);HMTIGON0…	ko00362.png
path:ko00010	Glycolysis / Gluconeogenesis - Reference pathway (KO)	508	HM0WCQR01A0I18(K01689);HM0WCQR01A2V1Z(K15634);HM0WCQR01A6TC8(K00382);HM0WCQR01A8JKO(K03841);HM0WCQR01A8XTV(K03841);HM0WCQR01AKIXL(K01568);HM0WCQR01AKKLS(K15634);HM0WCQR01AO2IN(K01689);HM0WCQR01AO8DP(K00382);HM0WCQR01APVH9(K00162);HM0WCQR01AS98M(K00382);HM0WCQR01ASLQZ(K00627);HM0WCQR01AXNOZ(K00128);HM0WCQR01AY6LC(K00873);HM0WCQR01B1FRY(K00850);HM0WCQR01B21JP(K00627);HM0WCQR01BA0GP(K14085);HM0WCQR0…	ko00010.png
path:ko04612	Antigen processing and presentation - Reference pathway (KO)	233	HM0WCQR01A0L0X(K04079);HM0WCQR01A4CHQ(K04079);HM0WCQR01A6MWM(K01365);HM0WCQR01A94T4(K03283);HM0WCQR01AG76Y(K03283);HM0WCQR01AH9BL(K08057);HM0WCQR01AHP93(K03283);HM0WCQR01AO8RJ(K04079);HM0WCQR01AQ1NF(K03283);HM0WCQR01ATIWV(K04079);HM0WCQR01AW9U7(K04079);HM0WCQR01B06JT(K01369);HM0WCQR01B0R0T(K03283);HM0WCQR01B3WMH(K09489);HM0WCQR01B409O(K01365);HM0WCQR01B4YB0(K03283);HM0WCQR01BA0Q6(K04079);HM0WCQR0…	ko04612.png
path:ko00640	Propanoate metabolism - Reference pathway (KO)	154	HM0WCQR01A7SQR(K01692);HM0WCQR01A8VOG(K01900);HM0WCQR01AGW2W(K01961);HM0WCQR01AXNOZ(K00128);HM0WCQR01AZC09(K01692);HM0WCQR01B3QBO(K01962);HM0WCQR01BA0GP(K14085);HM0WCQR01BA3OX(K00128);HM0WCQR01BF9VZ(K00249);HM0WCQR01BFRMX(K00128);HM0WCQR01BKLPH(K05605);HM0WCQR01BKVKG(K00128);HM0WCQR01BOHCE(K00128);HM0WCQR01BR3Z7(K00626);HM0WCQR01BZ3UK(K00626);HM0WCQR01CA9JX(K00626);HM0WCQR01CFD93(K00128);HM0WCQR0…	ko00640.png
path:ko03013	RNA transport - Reference pathway (KO)	522	HM0WCQR01A0P4F(K12878);HM0WCQR01A26SG(K03249);HM0WCQR01A2A91(K14297);HM0WCQR01A4LEJ(K00784);HM0WCQR01A508B(K13174);HM0WCQR01A87JP(K14327);HM0WCQR01A8K2L(K03246);HM0WCQR01A98FE(K13025);HM0WCQR01AHHS4(K12812);HM0WCQR01AIUNX(K13175);HM0WCQR01AJ774(K14298);HM0WCQR01AJLQK(K14297);HM0WCQR01ALPDS(K03246);HM0WCQR01AM55Y(K00784);HM0WCQR01ANOLY(K03239);HM0WCQR01AR8H5(K13114);HM0WCQR01ATO2Q(K14004);HM0WCQR0…	ko03013.png
path:ko03070	Bacterial secretion system - Reference pathway (KO)	32	HM0WCQR01A9WN1(K03106);HM0WCQR01B4L47(K03116);HM0WCQR01BT78L(K03217);HM0WCQR02DQ42N(K03070);HM0WCQR02DYQ79(K03106);HM0WCQR03FL2O6(K03070);HM0WCQR03G2EMY(K03217);HM0WCQR03GYZ28(K03217);HMA34DU01BU53E(K03070);HMA34DU01CHLZ0(K03106);HMA34DU01CMK3K(K03217);HMA34DU01EI3AJ(K03106);HMA34DU02F4XMU(K03106);HMA34DU02FYZB1(K03217);HMA34DU02HAT1F(K03217);HMA34DU02IB7P3(K03070);HMTIGON01BRFL5(K03106);HMTIGON0…	ko03070.png
path:ko03030	DNA replication - Reference pathway (KO)	198	HM0WCQR01A46MB(K10739);HM0WCQR01A4X2H(K10754);HM0WCQR01ANICC(K07466);HM0WCQR01AV2YY(K07466);HM0WCQR01AWTR6(K03504);HM0WCQR01B20HG(K07466);HM0WCQR01B2QCV(K02542);HM0WCQR01B6174(K03504);HM0WCQR01BBWMQ(K02212);HM0WCQR01BC5OM(K03469);HM0WCQR01BD5KB(K07466);HM0WCQR01BE27R(K02542);HM0WCQR01BED93(K02684);HM0WCQR01BO1FN(K03469);HM0WCQR01BQW3X(K02542);HM0WCQR01BSWE5(K10739);HM0WCQR01CFZ2M(K04802);HM0WCQR0…	ko03030.png
path:ko04940	Type I diabetes mellitus - Reference pathway (KO)	18	HM0WCQR01A9DH3(K04077);HM0WCQR01B4YRX(K04077);HM0WCQR01BHX7H(K01580);HM0WCQR01BTEOA(K04077);HM0WCQR02EFDBC(K01580);HM0WCQR03HDD3M(K04077);HMA34DU01BP3EH(K01580);HMA34DU01DYFDX(K01580);HMTIGON01C9TCH(K01580);isotig03491(K01580);isotig03492(K01580);isotig03493(K01580);isotig07894(K04077);isotig11319(K04077);isotig11320(K04077);isotig14764(K01580);isotig15089(K04077);isotig17841(K04077);	ko04940.png
path:ko04380	Osteoclast differentiation - Reference pathway (KO)	44	HM0WCQR01A5DYA(K04392);HM0WCQR01ANH22(K04392);HM0WCQR01AP304(K04392);HM0WCQR01AT2FW(K04392);HM0WCQR01AY973(K04392);HM0WCQR01BEP8V(K04392);HM0WCQR01BLKXP(K04392);HM0WCQR01CCGDF(K04392);HM0WCQR02C70HC(K04392);HM0WCQR02DKOYT(K04368);HM0WCQR02DR2Y8(K04368);HM0WCQR02EKKHR(K04368);HM0WCQR03F5S25(K04392);HM0WCQR03GGHA6(K04348);HMA34DU01EWWMR(K04392);HMA34DU02F8V87(K04392);HMA34DU02GQ6GE(K04392);HMA34DU0…	ko04380.png
path:ko01120	Microbial metabolism in diverse environments - Reference pathway (KO)	1305	HM0WCQR01A0I18(K01689);HM0WCQR01A2A7P(K14083);HM0WCQR01A2HB2(K00451);HM0WCQR01A2OPL(K01738);HM0WCQR01A2V1Z(K15634);HM0WCQR01A4Q7E(K01938);HM0WCQR01A4Z10(K00026);HM0WCQR01A6TC8(K00382);HM0WCQR01A7SQR(K01692);HM0WCQR01A8280(K00026);HM0WCQR01A8JKO(K03841);HM0WCQR01A8VOG(K01900);HM0WCQR01A8XTV(K03841);HM0WCQR01A973D(K00860);HM0WCQR01AGW2W(K01961);HM0WCQR01AIUPS(K00120);HM0WCQR01AKAXD(K00106);HM0WCQR0…	ko01120.png
path:ko00904	Diterpenoid biosynthesis - Reference pathway (KO)	23	HM0WCQR01AHP2A(K04123);HM0WCQR01AZJ1H(K04124);HM0WCQR01BK2OP(K04124);HM0WCQR01CD0R2(K04124);HM0WCQR02DF2TN(K04122);HM0WCQR02ERC99(K04124);HM0WCQR03G8D71(K14038);HMA34DU01CI5F0(K05282);HMA34DU01DSQ78(K04122);HMA34DU01EW5FP(K04124);HMA34DU02HIVEW(K04122);HMA34DU02I9UKE(K04122);HMA34DU02IXKAC(K04122);HMTIGON01BHZRF(K05282);HMTIGON01CEOXT(K04121);HMTIGON01CY1ZZ(K05282);HMTIGON01D2HYD(K04122);HMTIGON0…	ko00904.png
path:ko00966	Glucosinolate biosynthesis - Reference pathway (KO)	4	HMA34DU02JAQPH(K12153);HMTIGON01AYPRJ(K12153);HMTIGON01DZEA9(K13027);isotig21776(K12153);	ko00966.png
path:ko00591	Linoleic acid metabolism - Reference pathway (KO)	63	HM0WCQR01A7CSZ(K15718);HM0WCQR01AXL0C(K00454);HM0WCQR01BO9JZ(K14674);HM0WCQR01BOU0B(K00454);HM0WCQR01BURAR(K15718);HM0WCQR01BXZ61(K00454);HM0WCQR02C9VNT(K00454);HM0WCQR02DVEK3(K00454);HM0WCQR03F98MF(K00454);HM0WCQR03G8WBE(K14674);HM0WCQR03GJJQJ(K15718);HM0WCQR03GRPCM(K00454);HMA34DU01AIYGH(K14674);HMA34DU01AW497(K14674);HMA34DU01BFVIW(K15718);HMA34DU01C4N6T(K15718);HMA34DU01CSL7N(K15718);HMA34DU0…	ko00591.png
path:ko04725	Cholinergic synapse - Reference pathway (KO)	28	HM0WCQR02DKOYT(K04368);HM0WCQR02DR2Y8(K04368);HM0WCQR02EKKHR(K04368);HMA34DU01CLT8B(K04345);HMA34DU02HUPJI(K04345);HMA34DU02IUNA4(K04371);HMA34DU02JBT2A(K04368);HMTIGON01A2VA8(K04345);HMTIGON01AOQE7(K04345);HMTIGON01CXLTY(K04345);HMTIGON01DUIZL(K04368);isotig03062(K04536);isotig03063(K04536);isotig03064(K04536);isotig03065(K04536);isotig08864(K04371);isotig08865(K04371);isotig09280(K04371);isotig…	ko04725.png
path:ko04210	Apoptosis - Reference pathway (KO)	31	HM0WCQR01AVV96(K06268);HM0WCQR02C385V(K06268);HM0WCQR02D273M(K06268);HM0WCQR02DJ66Y(K06268);HM0WCQR03GGHA6(K04348);HM0WCQR03HCX06(K06268);HMA34DU01A3G7E(K06268);HMA34DU01AFB4M(K06268);HMA34DU01CLT8B(K04345);HMA34DU01D1PO6(K06268);HMA34DU02HKOVM(K06268);HMA34DU02HUPJI(K04345);HMA34DU02I8UX0(K04733);HMA34DU02JT97P(K04733);HMTIGON01A2VA8(K04345);HMTIGON01AOQE7(K04345);HMTIGON01AY7ZN(K08738);HMTIGON0…	ko04210.png
path:ko00790	Folate biosynthesis - Reference pathway (KO)	46	HM0WCQR01A3EAK(K01930);HM0WCQR01AS688(K01930);HM0WCQR01AVISF(K03639);HM0WCQR01B7W0O(K01930);HM0WCQR01CGK0G(K13950);HM0WCQR02C6K90(K01930);HM0WCQR02C7IZM(K13998);HM0WCQR02DFNIF(K03639);HM0WCQR02DFTM2(K01930);HM0WCQR02DXJ2U(K01930);HM0WCQR03FYDCG(K01930);HM0WCQR03HE9GW(K01113);HMA34DU01B6AQB(K01930);HMA34DU01B8DN9(K03639);HMA34DU01BU20V(K13941);HMA34DU01EV89V(K13941);HMA34DU02FUT1V(K13998);HMA34DU0…	ko00790.png
path:ko05220	Chronic myeloid leukemia - Reference pathway (KO)	30	HM0WCQR01B82MK(K06067);HM0WCQR02DKOYT(K04368);HM0WCQR02DR2Y8(K04368);HM0WCQR02EKKHR(K04368);HMA34DU01BBPRE(K06067);HMA34DU01C9T7S(K06067);HMA34DU02IUNA4(K04371);HMA34DU02JBT2A(K04368);HMA34DU02JR0K9(K06067);HMTIGON01A1EHO(K06067);HMTIGON01BBMKB(K06067);HMTIGON01BXSM7(K06067);HMTIGON01CQ0PJ(K06067);HMTIGON01DEUDC(K06067);HMTIGON01DIPXW(K06067);HMTIGON01DUIZL(K04368);isotig08864(K04371);isotig08865…	ko05220.png
path:ko01110	Biosynthesis of secondary metabolites - Reference pathway (KO)	2606	HM0WCQR01A07ZX(K00819);HM0WCQR01A0I18(K01689);HM0WCQR01A0K7E(K00789);HM0WCQR01A14EV(K09840);HM0WCQR01A18G1(K01845);HM0WCQR01A1PL3(K08246);HM0WCQR01A1T5K(K01663);HM0WCQR01A1WPO(K13081);HM0WCQR01A1ZD4(K00826);HM0WCQR01A2BMV(K10775);HM0WCQR01A2UIA(K02548);HM0WCQR01A2V1Z(K15634);HM0WCQR01A3LBJ(K00939);HM0WCQR01A3P8W(K05280);HM0WCQR01A4UU6(K01599);HM0WCQR01A4Z10(K00026);HM0WCQR01A53J1(K00787);HM0WCQR0…
1CHET5(K01597);HMTIGON01CHGEQ(K01623);HMTIGON01CHJPD(K08081);HMTIGON01CHLCQ(K01785);HMTIGON01CHOF5(K00789);HMTIGON01CHUOD(K00930);HMTIGON01CHYEK(K01756);HMTIGON01CI8LR(K01772);HMTIGON01CIC62(K01689);HMTIGON01CIJ1E(K14682);HMTIGON01CIKAM(K09839);HMTIGON01CIXM5(K00430);HMTIGON01CIXYV(K01687);HMTIGON01CJP60(K15634);HMTIGON01CK7OI(K01762);HMTIGON01CK892(K13606);HMTIGON01CKR06(K01653);HMTIGON01CL29O(K…	ko01110.png
path:ko04070	Phosphatidylinositol signaling system - Reference pathway (KO)	135	HM0WCQR01A03HC(K02183);HM0WCQR01A3MZZ(K02183);HM0WCQR01AHZGH(K00889);HM0WCQR01AIYKO(K00921);HM0WCQR01AKCVC(K00913);HM0WCQR01ALKFB(K00889);HM0WCQR01AOJGX(K00888);HM0WCQR01AR0YH(K00889);HM0WCQR01AZN3L(K00889);HM0WCQR01B50ZB(K00913);HM0WCQR01B80IJ(K01092);HM0WCQR01BKNBK(K00921);HM0WCQR01BL1YQ(K00981);HM0WCQR01BP48N(K00921);HM0WCQR01BR6J7(K00901);HM0WCQR02D5UXJ(K01110);HM0WCQR02D709F(K02183);HM0WCQR0…	ko04070.png
path:ko04728	Dopaminergic synapse - Reference pathway (KO)	160	HM0WCQR01A03HC(K02183);HM0WCQR01A3MZZ(K02183);HM0WCQR01B2BNJ(K06269);HM0WCQR01BP9SX(K11584);HM0WCQR01BV0PL(K01593);HM0WCQR01CCASE(K11584);HM0WCQR02C61HJ(K06269);HM0WCQR02D709F(K02183);HM0WCQR02DBWSC(K02183);HM0WCQR02DK4X3(K11584);HM0WCQR02EHV8F(K04382);HM0WCQR02EID1M(K11583);HM0WCQR02EP2TS(K11583);HM0WCQR02EUW6N(K11584);HM0WCQR03F254E(K11583);HM0WCQR03F5XUT(K11583);HM0WCQR03F8C4C(K02183);HM0WCQR0…	ko04728.png
path:ko00052	Galactose metabolism - Reference pathway (KO)	212	HM0WCQR01A44QG(K01193);HM0WCQR01AKUAW(K01193);HM0WCQR01APA81(K00963);HM0WCQR01AQUBM(K06617);HM0WCQR01B1FRY(K00850);HM0WCQR01BGF1L(K01193);HM0WCQR01BLRJU(K01190);HM0WCQR01BSUY4(K01193);HM0WCQR01BV4S0(K01835);HM0WCQR01BV6AX(K00844);HM0WCQR01BWPQP(K01193);HM0WCQR01BWYGP(K01835);HM0WCQR01CA3Y3(K01193);HM0WCQR01CD0DC(K01193);HM0WCQR02C18WD(K07407);HM0WCQR02C5XFB(K01193);HM0WCQR02D09YH(K00844);HM0WCQR0…	ko00052.png
path:ko04620	Toll-like receptor signaling pathway - Reference pathway (KO)	49	HM0WCQR01A5DYA(K04392);HM0WCQR01ANH22(K04392);HM0WCQR01AP304(K04392);HM0WCQR01AT2FW(K04392);HM0WCQR01AY973(K04392);HM0WCQR01BEP8V(K04392);HM0WCQR01BLKXP(K04392);HM0WCQR01CCGDF(K04392);HM0WCQR02C70HC(K04392);HM0WCQR02DKOYT(K04368);HM0WCQR02DR2Y8(K04368);HM0WCQR02EKKHR(K04368);HM0WCQR03F5S25(K04392);HMA34DU01EWWMR(K04392);HMA34DU02F8V87(K04392);HMA34DU02GQ6GE(K04392);HMA34DU02I8UX0(K04733);HMA34DU0…	ko04620.png
path:ko04012	ErbB signaling pathway - Reference pathway (KO)	22	HM0WCQR02C3828(K07203);HM0WCQR02DKOYT(K04368);HM0WCQR02DR2Y8(K04368);HM0WCQR02EKKHR(K04368);HMA34DU01CWRRA(K07203);HMA34DU02IIIGE(K07203);HMA34DU02IUNA4(K04371);HMA34DU02JBT2A(K04368);HMTIGON01BTZ3Y(K04688);HMTIGON01DUIZL(K04368);HMTIGON01ERYZH(K07203);isotig08864(K04371);isotig08865(K04371);isotig09280(K04371);isotig09281(K04371);isotig12476(K04371);isotig13029(K07203);isotig13576(K04371);isotig…	ko04012.png
path:ko00660	C5-Branched dibasic acid metabolism - Reference pathway (KO)	18	HM0WCQR02D032T(K01704);HM0WCQR02DTJD5(K01703);HM0WCQR03GTVQ7(K01704);HMTIGON01A22ZV(K01653);HMTIGON01C6760(K01653);HMTIGON01CKR06(K01653);HMTIGON01CPL7S(K01653);HMTIGON01CV6U7(K01704);HMTIGON01ETLNX(K01653);isotig04091(K01703);isotig04092(K01703);isotig04093(K01703);isotig04094(K01703);isotig13391(K01652);isotig15117(K01704);isotig15137(K01704);isotig17920(K01653);isotig22838(K01704);	ko00660.png
path:ko00523	Polyketide sugar unit biosynthesis - Reference pathway (KO)	1	isotig14053(K12451);	ko00523.png
path:ko04711	Circadian rhythm - fly - Reference pathway (KO)	7	HM0WCQR02EI1AY(K08960);HM0WCQR03GF7O1(K08960);HMA34DU01C5AJP(K08960);HMA34DU02F68KY(K08960);HMA34DU02FVHKZ(K08960);HMA34DU02IQZV6(K08960);HMTIGON01AOSTU(K08960);	ko04711.png
path:ko04113	Meiosis - yeast - Reference pathway (KO)	269	HM0WCQR01A5YAB(K02178);HM0WCQR01AI9GB(K02537);HM0WCQR01AN56W(K02606);HM0WCQR01ANWW7(K03357);HM0WCQR01AUHTR(K06671);HM0WCQR01AWDT9(K02178);HM0WCQR01B2BNJ(K06269);HM0WCQR01B2QCV(K02542);HM0WCQR01B6QYV(K02608);HM0WCQR01BBWMQ(K02212);HM0WCQR01BD3D4(K06669);HM0WCQR01BE27R(K02542);HM0WCQR01BG58J(K03355);HM0WCQR01BI4HF(K06628);HM0WCQR01BNQ0Z(K03363);HM0WCQR01BP9SX(K11584);HM0WCQR01BQW3X(K02542);HM0WCQR0…	ko04113.png
path:ko00970	Aminoacyl-tRNA biosynthesis - Reference pathway (KO)	217	HM0WCQR01A1GTN(K01868);HM0WCQR01A5OLY(K01866);HM0WCQR01AJWHG(K01893);HM0WCQR01AMTPU(K01866);HM0WCQR01ASU62(K01881);HM0WCQR01AXGCI(K01887);HM0WCQR01AXLW6(K01881);HM0WCQR01AYKEC(K01892);HM0WCQR01AYUUV(K01886);HM0WCQR01B30R4(K01876);HM0WCQR01B3UGX(K01880);HM0WCQR01B452V(K01868);HM0WCQR01BBTHD(K01886);HM0WCQR01BGA7Q(K01880);HM0WCQR01BGWUL(K01876);HM0WCQR01BI1T9(K01881);HM0WCQR01BT23K(K01881);HM0WCQR0…	ko00970.png
path:ko00643	Styrene degradation - Reference pathway (KO)	7	HM0WCQR01A2HB2(K00451);HM0WCQR01B3C09(K01555);HM0WCQR01BOXP3(K00451);HMA34DU01ECQ9V(K10438);isotig12412(K01800);isotig14276(K01555);isotig19511(K00451);	ko00643.png
path:ko00983	Drug metabolism - other enzymes - Reference pathway (KO)	54	HM0WCQR01AH573(K00876);HM0WCQR01AKAXD(K00106);HM0WCQR01AKZ9E(K13421);HM0WCQR01BR2TS(K01431);HM0WCQR02DD1BS(K00088);HM0WCQR03F8KGA(K13421);HM0WCQR03FH29M(K00760);HM0WCQR03FLWCI(K00106);HM0WCQR03FSE3O(K00876);HM0WCQR03G6WD5(K00760);HM0WCQR03G9NP1(K00876);HM0WCQR03HEO36(K00760);HMA34DU01BDBS0(K00106);HMA34DU01BH7K7(K00106);HMA34DU01C2PEZ(K00876);HMA34DU01C2T89(K00106);HMA34DU01C5WL8(K13421);HMA34DU0…	ko00983.png
path:ko04111	Cell cycle - yeast - Reference pathway (KO)	321	HM0WCQR01A5YAB(K02178);HM0WCQR01A72KE(K03364);HM0WCQR01AI9GB(K02537);HM0WCQR01ALCW0(K02180);HM0WCQR01ALE4F(K03364);HM0WCQR01AN56W(K02606);HM0WCQR01ANWW7(K03357);HM0WCQR01ARSA3(K06676);HM0WCQR01AUGWK(K06670);HM0WCQR01AUHTR(K06671);HM0WCQR01AUVMG(K06675);HM0WCQR01AWDT9(K02178);HM0WCQR01AZ0YU(K06676);HM0WCQR01B191V(K06675);HM0WCQR01B2QCV(K02542);HM0WCQR01B6QYV(K02608);HM0WCQR01BBWMQ(K02212);HM0WCQR0…	ko04111.png
path:ko00380	Tryptophan metabolism - Reference pathway (KO)	119	HM0WCQR01A7SQR(K01692);HM0WCQR01AXNOZ(K00128);HM0WCQR01AZC09(K01692);HM0WCQR01B2MQO(K03781);HM0WCQR01B8YRL(K11817);HM0WCQR01BA0GP(K14085);HM0WCQR01BA3OX(K00128);HM0WCQR01BFRMX(K00128);HM0WCQR01BKVKG(K00128);HM0WCQR01BOHCE(K00128);HM0WCQR01BR3Z7(K00626);HM0WCQR01BT9HW(K03781);HM0WCQR01BV0PL(K01593);HM0WCQR01BZ3UK(K00626);HM0WCQR01CA9JX(K00626);HM0WCQR01CFD93(K00128);HM0WCQR02C11H1(K00128);HM0WCQR0…	ko00380.png
path:ko04370	VEGF signaling pathway - Reference pathway (KO)	68	HM0WCQR01A5DYA(K04392);HM0WCQR01ANH22(K04392);HM0WCQR01AP304(K04392);HM0WCQR01AT2FW(K04392);HM0WCQR01AVV96(K06268);HM0WCQR01AY973(K04392);HM0WCQR01B45U9(K04718);HM0WCQR01BEP8V(K04392);HM0WCQR01BLKXP(K04392);HM0WCQR01CCGDF(K04392);HM0WCQR02C385V(K06268);HM0WCQR02C70HC(K04392);HM0WCQR02D273M(K06268);HM0WCQR02DJ66Y(K06268);HM0WCQR02DKOYT(K04368);HM0WCQR02DR2Y8(K04368);HM0WCQR02EKKHR(K04368);HM0WCQR0…	ko04370.png
path:ko00260	Glycine, serine and threonine metabolism - Reference pathway (KO)	222	HM0WCQR01A2V1Z(K15634);HM0WCQR01A6TC8(K00382);HM0WCQR01A8RMF(K01696);HM0WCQR01AGTKG(K01754);HM0WCQR01AKKLS(K15634);HM0WCQR01AL367(K01696);HM0WCQR01AO8DP(K00382);HM0WCQR01AS98M(K00382);HM0WCQR01ASVF5(K00281);HM0WCQR01AUXHA(K00605);HM0WCQR01AVIE6(K00600);HM0WCQR01AVU4U(K00600);HM0WCQR01B5TOA(K00133);HM0WCQR01BA0GP(K14085);HM0WCQR01BDNSH(K00928);HM0WCQR01BNCB0(K01696);HM0WCQR01BQ55B(K00830);HM0WCQR0…	ko00260.png
path:ko00300	Lysine biosynthesis - Reference pathway (KO)	46	HM0WCQR01B5TOA(K00133);HM0WCQR01BA0GP(K14085);HM0WCQR01BDNSH(K00928);HM0WCQR02DAYMJ(K01714);HM0WCQR02DK6PW(K00928);HM0WCQR02EKHAE(K12524);HM0WCQR03FO4Y6(K00928);HM0WCQR03HEXF9(K00215);HMA34DU01BO8RQ(K10206);HMA34DU01BVP0T(K00928);HMA34DU01BW2EK(K01714);HMA34DU01CENLK(K10206);HMA34DU01CMTKU(K01714);HMA34DU01D01UR(K00928);HMA34DU01DT7XA(K10206);HMA34DU02FVU3I(K10206);HMA34DU02GP1T5(K01714);HMA34DU0…	ko00300.png
path:ko00053	Ascorbate and aldarate metabolism - Reference pathway (KO)	141	HM0WCQR01A1LQX(K00434);HM0WCQR01A3X7C(K00434);HM0WCQR01A56MA(K00434);HM0WCQR01A5J49(K10046);HM0WCQR01A6N7T(K10046);HM0WCQR01A7XO8(K00423);HM0WCQR01AW9DR(K14190);HM0WCQR01AXNOZ(K00128);HM0WCQR01B00KL(K00012);HM0WCQR01B2OKB(K00012);HM0WCQR01BA0GP(K14085);HM0WCQR01BA3OX(K00128);HM0WCQR01BFRMX(K00128);HM0WCQR01BKVKG(K00128);HM0WCQR01BLD6R(K08232);HM0WCQR01BO2LY(K14190);HM0WCQR01BOHCE(K00128);HM0WCQR0…	ko00053.png
path:ko03020	RNA polymerase - Reference pathway (KO)	144	HM0WCQR01A7LLI(K03046);HM0WCQR01A7T7X(K03019);HM0WCQR01A923G(K03002);HM0WCQR01AI995(K03002);HM0WCQR01ASNBC(K03010);HM0WCQR01B4AQM(K03011);HM0WCQR01B4HLN(K03025);HM0WCQR01B86WI(K03002);HM0WCQR01B9P7P(K03043);HM0WCQR01BAIMK(K03024);HM0WCQR01BB8C5(K03017);HM0WCQR01BD4X4(K03002);HM0WCQR01BEKPO(K03022);HM0WCQR01BFWRS(K03005);HM0WCQR01BGUXT(K03043);HM0WCQR02C1H7X(K03006);HM0WCQR02C33QM(K03046);HM0WCQR0…	ko03020.png
path:ko00531	Glycosaminoglycan degradation - Reference pathway (KO)	37	HM0WCQR01A11QF(K12373);HM0WCQR01B0T0P(K10532);HM0WCQR01BTMAT(K10532);HM0WCQR02DF64C(K10532);HM0WCQR02EA5RP(K12373);HM0WCQR03FVUCH(K12373);HM0WCQR03FXGOZ(K12309);HM0WCQR03GGJI0(K01205);HM0WCQR03HE62A(K12373);HMA34DU01ANEVO(K01205);HMA34DU01CBHIL(K12309);HMA34DU01CO6DV(K12373);HMA34DU01CPZHX(K10532);HMA34DU01DVL0W(K12309);HMA34DU01ERCO0(K10532);HMA34DU02FJ9ZM(K01205);HMA34DU02GMVN0(K12373);HMA34DU0…	ko00531.png
path:ko01100	Metabolic pathways - Reference pathway (KO)	6048	HM0WCQR01A07ZX(K00819);HM0WCQR01A0FN2(K03953);HM0WCQR01A0I18(K01689);HM0WCQR01A0K7E(K00789);HM0WCQR01A0ZKP(K08679);HM0WCQR01A11QF(K12373);HM0WCQR01A14EV(K09840);HM0WCQR01A18G1(K01845);HM0WCQR01A1IYW(K00770);HM0WCQR01A1PFK(K02693);HM0WCQR01A1PL3(K08246);HM0WCQR01A1QQB(K01897);HM0WCQR01A1SW8(K03953);HM0WCQR01A1T5K(K01663);HM0WCQR01A1ZD4(K00826);HM0WCQR01A23Y4(K00761);HM0WCQR01A2A65(K11155);HM0WCQR0…
3GZYD5(K08081);HM0WCQR03HA1MB(K00140);HM0WCQR03HA3DT(K02148);HM0WCQR03HA8AM(K00826);HM0WCQR03HAFRS(K05574);HM0WCQR03HAIML(K01762);HM0WCQR03HAIYN(K00888);HM0WCQR03HAJSN(K00052);HM0WCQR03HAKFY(K10526);HM0WCQR03HANXN(K10775);HM0WCQR03HAPP4(K01858);HM0WCQR03HB7WB(K00681);HM0WCQR03HBFTI(K02258);HM0WCQR03HBGUL(K00850);HM0WCQR03HBH8N(K13519);HM0WCQR03HBK21(K01711);HM0WCQR03HBKKB(K01626);HM0WCQR03HBSB3(K…
02114);HMTIGON01AXVLJ(K01692);HMTIGON01AXYF5(K08099);HMTIGON01AY0Y1(K09458);HMTIGON01AY98P(K01952);HMTIGON01AYN99(K01940);HMTIGON01AYVKV(K01638);HMTIGON01AZ2DK(K02258);HMTIGON01AZ53N(K02147);HMTIGON01AZ995(K01689);HMTIGON01AZCT3(K05286);HMTIGON01AZTPM(K01115);HMTIGON01AZV1O(K11517);HMTIGON01AZW68(K01637);HMTIGON01AZYOV(K01051);HMTIGON01B00D4(K08679);HMTIGON01B02TN(K00826);HMTIGON01B0BPI(K00430);H…
);isotig03026(K02262);isotig03034(K01897);isotig03057(K00873);isotig03058(K00873);isotig03059(K00873);isotig03060(K00873);isotig03061(K00873);isotig03066(K04718);isotig03072(K09834);isotig03073(K09834);isotig03074(K09834);isotig03075(K09834);isotig03082(K00968);isotig03083(K00968);isotig03084(K00968);isotig03085(K00968);isotig03086(K00968);isotig03087(K08081);isotig03088(K08081);isotig03089(K0808…
);isotig21157(K01805);isotig21195(K00264);isotig21213(K00927);isotig21255(K00873);isotig21287(K00294);isotig21289(K00419);isotig21302(K00454);isotig21324(K01772);isotig21387(K01633);isotig21390(K01749);isotig21432(K00162);isotig21467(K04708);isotig21521(K00472);isotig21569(K03801);isotig21571(K00940);isotig21597(K08916);isotig21608(K01115);isotig21609(K04713);isotig21616(K00036);isotig21618(K1135…	ko01100.png
path:ko05132	Salmonella infection - Reference pathway (KO)	133	HM0WCQR01A5DYA(K04392);HM0WCQR01ANH22(K04392);HM0WCQR01AP304(K04392);HM0WCQR01AT2FW(K04392);HM0WCQR01AY973(K04392);HM0WCQR01BEP8V(K04392);HM0WCQR01BLKXP(K04392);HM0WCQR01BM8VJ(K07897);HM0WCQR01CCGDF(K04392);HM0WCQR02C70HC(K04392);HM0WCQR02CZUU4(K05755);HM0WCQR02D4P06(K05758);HM0WCQR02D7LWJ(K05757);HM0WCQR02D83SQ(K05759);HM0WCQR03F5DMW(K05758);HM0WCQR03F5S25(K04392);HM0WCQR03FKXUN(K05757);HM0WCQR0…	ko05132.png
path:ko00942	Anthocyanin biosynthesis - Reference pathway (KO)	4	HM0WCQR02EJAQV(K12930);HMTIGON01A7WPT(K12930);isotig15149(K12930);isotig21087(K12930);	ko00942.png
path:ko05214	Glioma - Reference pathway (KO)	58	HM0WCQR01A03HC(K02183);HM0WCQR01A3MZZ(K02183);HM0WCQR02C3828(K07203);HM0WCQR02D5UXJ(K01110);HM0WCQR02D709F(K02183);HM0WCQR02DBWSC(K02183);HM0WCQR02DEFTF(K01110);HM0WCQR02DKOYT(K04368);HM0WCQR02DR2Y8(K04368);HM0WCQR02DV4EH(K01110);HM0WCQR02EKKHR(K04368);HM0WCQR03F8C4C(K02183);HM0WCQR03FKNZR(K02183);HM0WCQR03FNUHI(K02183);HMA34DU01CWRRA(K07203);HMA34DU01EJ1AY(K02183);HMA34DU02GNNCF(K01110);HMA34DU0…	ko05214.png
path:ko04720	Long-term potentiation - Reference pathway (KO)	104	HM0WCQR01A03HC(K02183);HM0WCQR01A3MZZ(K02183);HM0WCQR01AVV96(K06268);HM0WCQR01B2BNJ(K06269);HM0WCQR01BGKNJ(K04498);HM0WCQR02C385V(K06268);HM0WCQR02C61HJ(K06269);HM0WCQR02D273M(K06268);HM0WCQR02D709F(K02183);HM0WCQR02DBWSC(K02183);HM0WCQR02DJ66Y(K06268);HM0WCQR02DKOYT(K04368);HM0WCQR02DR2Y8(K04368);HM0WCQR02EG8M1(K04498);HM0WCQR02EKKHR(K04368);HM0WCQR03F8C4C(K02183);HM0WCQR03FKNZR(K02183);HM0WCQR0…	ko04720.png
path:ko05150	Staphylococcus aureus infection - Reference pathway (KO)	1	HM0WCQR02ESPVF(K06544);	ko05150.png
path:ko04976	Bile secretion - Reference pathway (KO)	65	HM0WCQR01B78XX(K05658);HM0WCQR01B7DXU(K05658);HM0WCQR01BFVGP(K05658);HM0WCQR01BMBOM(K05658);HM0WCQR01BT2CV(K05658);HM0WCQR02C1ZSN(K05658);HM0WCQR02D5078(K09866);HM0WCQR02EI9CD(K05658);HM0WCQR02EV63T(K05658);HM0WCQR02EWM0I(K05658);HM0WCQR03FK4NO(K05658);HM0WCQR03FLEW4(K05658);HM0WCQR03G8JD2(K05658);HM0WCQR03GPHP8(K05658);HM0WCQR03GY9FL(K05658);HM0WCQR03HC1FC(K00021);HM0WCQR03HDJ46(K05658);HMA34DU0…	ko04976.png
path:ko05322	Systemic lupus erythematosus - Reference pathway (KO)	673	HM0WCQR01A0TKY(K11253);HM0WCQR01A1Q1Y(K11254);HM0WCQR01A1VD2(K11251);HM0WCQR01A1VY8(K11252);HM0WCQR01A2SK8(K11253);HM0WCQR01A4DDC(K11254);HM0WCQR01A4UDG(K11254);HM0WCQR01A5089(K11251);HM0WCQR01A5H8P(K11252);HM0WCQR01A5T5Z(K11251);HM0WCQR01A5Z3T(K11253);HM0WCQR01A6U4J(K11252);HM0WCQR01A7K9I(K11251);HM0WCQR01AHLKF(K11254);HM0WCQR01AJLVB(K11253);HM0WCQR01AKEDS(K11252);HM0WCQR01AKFR4(K11253);HM0WCQR0…	ko05322.png
path:ko04020	Calcium signaling pathway - Reference pathway (KO)	112	HM0WCQR01A03HC(K02183);HM0WCQR01A3MZZ(K02183);HM0WCQR01AVV96(K06268);HM0WCQR01B45U9(K04718);HM0WCQR01BWVJD(K15040);HM0WCQR02C385V(K06268);HM0WCQR02D273M(K06268);HM0WCQR02D709F(K02183);HM0WCQR02DBWSC(K02183);HM0WCQR02DJ66Y(K06268);HM0WCQR02DXA6O(K05857);HM0WCQR03F8C4C(K02183);HM0WCQR03FKNZR(K02183);HM0WCQR03FMQN6(K05863);HM0WCQR03FNUHI(K02183);HM0WCQR03FQDHD(K05857);HM0WCQR03FRXSF(K05863);HM0WCQR0…	ko04020.png
path:ko04914	Progesterone-mediated oocyte maturation - Reference pathway (KO)	166	HM0WCQR01A0L0X(K04079);HM0WCQR01A4CHQ(K04079);HM0WCQR01A5YAB(K02178);HM0WCQR01A72KE(K03364);HM0WCQR01AI9GB(K02537);HM0WCQR01ALE4F(K03364);HM0WCQR01ANWW7(K03357);HM0WCQR01AO8RJ(K04079);HM0WCQR01ATIWV(K04079);HM0WCQR01AW9U7(K04079);HM0WCQR01AWDT9(K02178);HM0WCQR01BA0Q6(K04079);HM0WCQR01BFHBZ(K03364);HM0WCQR01BG58J(K03355);HM0WCQR01BISEV(K04079);HM0WCQR01CC32C(K03364);HM0WCQR01CCKPH(K06627);HM0WCQR0…	ko04914.png
path:ko00562	Inositol phosphate metabolism - Reference pathway (KO)	137	HM0WCQR01AHZGH(K00889);HM0WCQR01AIYKO(K00921);HM0WCQR01AKCVC(K00913);HM0WCQR01ALKFB(K00889);HM0WCQR01AOJGX(K00888);HM0WCQR01AON7R(K01114);HM0WCQR01AR0YH(K00889);HM0WCQR01AZN3L(K00889);HM0WCQR01B50ZB(K00913);HM0WCQR01B80IJ(K01092);HM0WCQR01BKNBK(K00921);HM0WCQR01BOSOB(K01858);HM0WCQR01BP48N(K00921);HM0WCQR01BRMC7(K01114);HM0WCQR02D5UXJ(K01110);HM0WCQR02DEFTF(K01110);HM0WCQR02DN0TZ(K00889);HM0WCQR0…	ko00562.png
path:ko04622	RIG-I-like receptor signaling pathway - Reference pathway (KO)	37	HM0WCQR01AXJ2O(K00863);HM0WCQR01BMGL7(K11594);HM0WCQR01BU63Q(K11594);HM0WCQR01BZGJO(K08339);HM0WCQR02DIOH5(K00863);HM0WCQR02DUJMN(K12655);HM0WCQR02EM3JW(K00863);HMA34DU01AF3WZ(K00863);HMA34DU01B386O(K11594);HMA34DU01BINTL(K08339);HMA34DU01CO0DJ(K08339);HMA34DU01DR1BS(K00863);HMA34DU02I25E5(K11594);HMA34DU02IGGCQ(K09578);HMTIGON01A6TS4(K11594);HMTIGON01AOYQ0(K00863);HMTIGON01B3IKL(K00863);HMTIGON0…	ko04622.png
path:ko00071	Fatty acid metabolism - Reference pathway (KO)	215	HM0WCQR01A1QQB(K01897);HM0WCQR01A35N4(K00232);HM0WCQR01A7SQR(K01692);HM0WCQR01AINLI(K01897);HM0WCQR01AVPUO(K01897);HM0WCQR01AXNOZ(K00128);HM0WCQR01AZC09(K01692);HM0WCQR01BA0GP(K14085);HM0WCQR01BA3OX(K00128);HM0WCQR01BF9VZ(K00249);HM0WCQR01BFRMX(K00128);HM0WCQR01BK8XJ(K01897);HM0WCQR01BKVKG(K00128);HM0WCQR01BM8EN(K01897);HM0WCQR01BOHCE(K00128);HM0WCQR01BR3Z7(K00626);HM0WCQR01BU945(K01897);HM0WCQR0…	ko00071.png
path:ko00903	Limonene and pinene degradation - Reference pathway (KO)	96	HM0WCQR01A7SQR(K01692);HM0WCQR01AIUPS(K00120);HM0WCQR01ARJTD(K00120);HM0WCQR01AXNOZ(K00128);HM0WCQR01AY6AF(K00517);HM0WCQR01AZC09(K01692);HM0WCQR01BA3OX(K00128);HM0WCQR01BF4CP(K00517);HM0WCQR01BFRMX(K00128);HM0WCQR01BJFPY(K00120);HM0WCQR01BKVKG(K00128);HM0WCQR01BOHCE(K00128);HM0WCQR01CFD93(K00128);HM0WCQR02C11H1(K00128);HM0WCQR02C5C0W(K00120);HM0WCQR02C5WR1(K00517);HM0WCQR02DKXXM(K00128);HM0WCQR0…	ko00903.png
path:ko00710	Carbon fixation in photosynthetic organisms - Reference pathway (KO)	337	HM0WCQR01A4Z10(K00026);HM0WCQR01A8280(K00026);HM0WCQR01A8JKO(K03841);HM0WCQR01A8XTV(K03841);HM0WCQR01AKCAN(K01595);HM0WCQR01ASV0K(K01783);HM0WCQR01AY6LC(K00873);HM0WCQR01B1HAJ(K01595);HM0WCQR01BDAQZ(K00026);HM0WCQR01BDMTY(K00029);HM0WCQR01BDSQ6(K00873);HM0WCQR01BF6A2(K00873);HM0WCQR01BG2NK(K00814);HM0WCQR01BLRJ2(K00814);HM0WCQR01BM5BM(K00873);HM0WCQR01BNVFY(K00026);HM0WCQR01BOU0M(K03841);HM0WCQR0…	ko00710.png
path:ko00600	Sphingolipid metabolism - Reference pathway (KO)	113	HM0WCQR01A7K5O(K04713);HM0WCQR01AXBAH(K04713);HM0WCQR01B17CB(K04713);HM0WCQR01B45U9(K04718);HM0WCQR01B4CWK(K04713);HM0WCQR01BFY5N(K01634);HM0WCQR01BLRJU(K01190);HM0WCQR01BT32M(K04712);HM0WCQR01BYKPC(K00654);HM0WCQR01CAE6Q(K12349);HM0WCQR02C18WD(K07407);HM0WCQR02C3KOB(K12349);HM0WCQR02D0ZRH(K01634);HM0WCQR02D7IU1(K04713);HM0WCQR02DHX4C(K01190);HM0WCQR02DN3FB(K04715);HM0WCQR02DXJNV(K04710);HM0WCQR0…	ko00600.png
path:ko02020	Two-component system - Reference pathway (KO)	86	HM0WCQR01BR3Z7(K00626);HM0WCQR01BW4TH(K00411);HM0WCQR01BZ10J(K01915);HM0WCQR01BZ3UK(K00626);HM0WCQR01CA9JX(K00626);HM0WCQR02D20ML(K01915);HM0WCQR02DF80U(K01915);HM0WCQR02DHEO1(K02040);HM0WCQR02DKAY9(K00413);HM0WCQR02DKL3S(K00626);HM0WCQR02DPC1S(K07795);HM0WCQR02DRGTL(K00411);HM0WCQR02DUSCG(K01915);HM0WCQR02DX7N5(K00411);HM0WCQR03FLXBQ(K01915);HM0WCQR03FVORQ(K00411);HM0WCQR03GBNT8(K00413);HM0WCQR0…	ko02020.png
path:ko05168	Herpes simplex infection - Reference pathway (KO)	191	HM0WCQR01A2RD9(K03097);HM0WCQR01AJ6Y2(K03115);HM0WCQR01ALZGE(K03133);HM0WCQR01B2BNJ(K06269);HM0WCQR01B9PFK(K03097);HM0WCQR01BAPI4(K03120);HM0WCQR01BBLYK(K12890);HM0WCQR01BFELA(K03097);HM0WCQR01BGKNJ(K04498);HM0WCQR01BSI2J(K03097);HM0WCQR01BZ1XI(K12890);HM0WCQR01CAR6S(K11838);HM0WCQR02C1H7X(K03006);HM0WCQR02C1IA7(K12896);HM0WCQR02C20WK(K15414);HM0WCQR02C4IVP(K03120);HM0WCQR02C61HJ(K06269);HM0WCQR0…	ko05168.png
path:ko00670	One carbon pool by folate - Reference pathway (KO)	70	HM0WCQR01A4Q7E(K01938);HM0WCQR01ASF2Y(K01433);HM0WCQR01AUXHA(K00605);HM0WCQR01AVIE6(K00600);HM0WCQR01AVU4U(K00600);HM0WCQR02C7IZM(K13998);HM0WCQR02D32IQ(K00600);HM0WCQR02DYYC8(K00600);HM0WCQR02EJPUN(K01938);HM0WCQR02EKFPZ(K00602);HM0WCQR03F1H75(K00600);HM0WCQR03G785D(K00600);HM0WCQR03G9D7R(K00600);HM0WCQR03GMBRN(K00600);HM0WCQR03GQYTP(K00600);HMA34DU01A2NN4(K00297);HMA34DU01AJ98B(K00600);HMA34DU0…	ko00670.png
path:ko04970	Salivary secretion - Reference pathway (KO)	39	HM0WCQR01A03HC(K02183);HM0WCQR01A3MZZ(K02183);HM0WCQR02D709F(K02183);HM0WCQR02DBWSC(K02183);HM0WCQR03F8C4C(K02183);HM0WCQR03FKNZR(K02183);HM0WCQR03FNUHI(K02183);HMA34DU01CLT8B(K04345);HMA34DU01EJ1AY(K02183);HMA34DU02GSH21(K02183);HMA34DU02HUPJI(K04345);HMA34DU02I808I(K02183);HMTIGON01A2VA8(K04345);HMTIGON01A5TLW(K02183);HMTIGON01AOQE7(K04345);HMTIGON01B04QH(K02183);HMTIGON01B499T(K02183);HMTIGON0…	ko04970.png
path:ko05110	Vibrio cholerae infection - Reference pathway (KO)	248	HM0WCQR01A2LA7(K02144);HM0WCQR01AIM6U(K03661);HM0WCQR01AM6DT(K02152);HM0WCQR01AQVY5(K10956);HM0WCQR01AVMOI(K02155);HM0WCQR01AY962(K02145);HM0WCQR01B17UC(K02152);HM0WCQR01B9PSK(K02152);HM0WCQR01BAA1K(K03661);HM0WCQR01BGFV2(K02154);HM0WCQR01BRU1L(K07342);HM0WCQR01CHLRL(K03661);HM0WCQR02C0E1V(K02144);HM0WCQR02C62LK(K02154);HM0WCQR02C6R1I(K02148);HM0WCQR02DMI1E(K10949);HM0WCQR02DNZ6Z(K09481);HM0WCQR0…	ko05110.png
path:ko04540	Gap junction - Reference pathway (KO)	122	HM0WCQR01AJZ0O(K07374);HM0WCQR01AS6VY(K07374);HM0WCQR01AU9E9(K07375);HM0WCQR01BDMPJ(K07374);HM0WCQR01BOTIM(K07374);HM0WCQR01BUHLY(K07374);HM0WCQR02C7BGD(K07374);HM0WCQR02C9FZY(K07374);HM0WCQR02DC22R(K07375);HM0WCQR02DCBCB(K07374);HM0WCQR02DGLLW(K07374);HM0WCQR02DKOYT(K04368);HM0WCQR02DQ9E9(K07375);HM0WCQR02DR2Y8(K04368);HM0WCQR02EGJTG(K07374);HM0WCQR02EKKHR(K04368);HM0WCQR02EX7GT(K07374);HM0WCQR0…	ko04540.png
path:ko04910	Insulin signaling pathway - Reference pathway (KO)	214	HM0WCQR01A03HC(K02183);HM0WCQR01A3MZZ(K02183);HM0WCQR01A5G9G(K07204);HM0WCQR01A8JKO(K03841);HM0WCQR01A8XTV(K03841);HM0WCQR01AP9YA(K07192);HM0WCQR01AVZVD(K02991);HM0WCQR01AZ11J(K02991);HM0WCQR01B2BNJ(K06269);HM0WCQR01BGKC7(K07195);HM0WCQR01BOU0M(K03841);HM0WCQR01BTTC8(K03259);HM0WCQR01BV6AX(K00844);HM0WCQR01CAXVO(K07195);HM0WCQR02C3828(K07203);HM0WCQR02C61HJ(K06269);HM0WCQR02D09YH(K00844);HM0WCQR0…	ko04910.png
path:ko04742	Taste transduction - Reference pathway (KO)	12	HMA34DU01CLT8B(K04345);HMA34DU02HUPJI(K04345);HMTIGON01A2VA8(K04345);HMTIGON01AOQE7(K04345);HMTIGON01CXLTY(K04345);isotig03062(K04536);isotig03063(K04536);isotig03064(K04536);isotig03065(K04536);isotig13784(K04345);isotig14444(K04536);isotig16456(K04345);	ko04742.png
path:ko01051	Biosynthesis of ansamycins - Reference pathway (KO)	11	HM0WCQR02ED9BD(K00615);HM0WCQR02EMFS1(K00615);HMA34DU02GRVAW(K00615);HMTIGON01B6LFM(K00615);HMTIGON01CYQ5L(K00615);HMTIGON01DBYAG(K00615);isotig11807(K00615);isotig13738(K00615);isotig16516(K00615);isotig18165(K00615);isotig20817(K00615);	ko01051.png
path:ko00590	Arachidonic acid metabolism - Reference pathway (KO)	37	HM0WCQR01ARS5G(K00681);HM0WCQR01B5VEU(K05309);HM0WCQR01BO9JZ(K14674);HM0WCQR02DJD5K(K05309);HM0WCQR03G8WBE(K14674);HM0WCQR03GJ7CZ(K01254);HM0WCQR03GN9FC(K05309);HM0WCQR03HB7WB(K00681);HMA34DU01AIYGH(K14674);HMA34DU01AW497(K14674);HMA34DU01BHXIO(K05309);HMA34DU01BOZEQ(K00079);HMA34DU01D1225(K14674);HMA34DU01DYVV6(K00432);HMA34DU02HUQ0B(K00681);HMTIGON01BKLJ6(K00079);HMTIGON01BW25J(K00079);HMTIGON0…	ko00590.png
path:ko00603	Glycosphingolipid biosynthesis - globo series - Reference pathway (KO)	39	HM0WCQR01A11QF(K12373);HM0WCQR02C18WD(K07407);HM0WCQR02EA5RP(K12373);HM0WCQR03FVUCH(K12373);HM0WCQR03HE62A(K12373);HMA34DU01CO6DV(K12373);HMA34DU02GMVN0(K12373);HMTIGON01A9JUO(K07407);HMTIGON01AZ4IN(K07407);HMTIGON01B6BGQ(K01988);HMTIGON01BAEP7(K07407);HMTIGON01BZ36H(K07407);HMTIGON01C6Y9D(K07407);HMTIGON01CPVFH(K07407);HMTIGON01D0HC1(K12373);HMTIGON01D9TDQ(K07407);HMTIGON01DATJX(K01988);HMTIGON0…	ko00603.png
path:ko04110	Cell cycle - Reference pathway (KO)	368	HM0WCQR01A5YAB(K02178);HM0WCQR01A72KE(K03364);HM0WCQR01AI9GB(K02537);HM0WCQR01AJDYY(K02202);HM0WCQR01ALCW0(K02180);HM0WCQR01ALE4F(K03364);HM0WCQR01AM4YG(K06630);HM0WCQR01AN56W(K02606);HM0WCQR01ANWW7(K03357);HM0WCQR01AUGWK(K06670);HM0WCQR01AUHTR(K06671);HM0WCQR01AWDT9(K02178);HM0WCQR01AZ0QN(K02202);HM0WCQR01B2QCV(K02542);HM0WCQR01B6QYV(K02608);HM0WCQR01B82MK(K06067);HM0WCQR01BBWMQ(K02212);HM0WCQR0…	ko04110.png
path:ko00623	Toluene degradation - Reference pathway (KO)	3	isotig06920(K01061);isotig06921(K01061);isotig17552(K01061);	ko00623.png
path:ko03022	Basal transcription factors - Reference pathway (KO)	113	HM0WCQR01A55XN(K10842);HM0WCQR01AJDYY(K02202);HM0WCQR01ALZGE(K03133);HM0WCQR01AT8OU(K10843);HM0WCQR01AZ0QN(K02202);HM0WCQR01B3RCR(K03122);HM0WCQR01BAPI4(K03120);HM0WCQR01BRX2U(K03138);HM0WCQR01BSEC8(K03136);HM0WCQR01BXX71(K10842);HM0WCQR02C4IVP(K03120);HM0WCQR02C7XX7(K03122);HM0WCQR02D71GU(K03144);HM0WCQR02DFELZ(K03142);HM0WCQR02DIVL9(K03130);HM0WCQR02DK8XB(K14649);HM0WCQR02DN7CK(K03125);HM0WCQR0…	ko03022.png
path:ko00965	Betalain biosynthesis - Reference pathway (KO)	4	HM0WCQR01BV0PL(K01593);HMTIGON01BPZLS(K15777);isotig12234(K15777);isotig20821(K15777);	ko00965.png
path:ko04142	Lysosome - Reference pathway (KO)	351	HM0WCQR01A11QF(K12373);HM0WCQR01A21KZ(K12403);HM0WCQR01A2LA7(K02144);HM0WCQR01A6G7Z(K01366);HM0WCQR01A6MWM(K01365);HM0WCQR01AHMIO(K01366);HM0WCQR01AIBYT(K13289);HM0WCQR01AIM6U(K03661);HM0WCQR01AQD67(K13289);HM0WCQR01AVMOI(K02155);HM0WCQR01B06JT(K01369);HM0WCQR01B0T0P(K10532);HM0WCQR01B409O(K01365);HM0WCQR01B44FH(K12397);HM0WCQR01B5XLH(K12400);HM0WCQR01B7JME(K13289);HM0WCQR01BAA1K(K03661);HM0WCQR0…	ko04142.png
path:ko00550	Peptidoglycan biosynthesis - Reference pathway (KO)	14	HM0WCQR03FK3R4(K01000);HM0WCQR03FM04T(K01000);HM0WCQR03FOPCR(K01000);HMA34DU01BHYBW(K12555);HMA34DU01BUA4J(K01000);HMA34DU01CC2RT(K02563);HMA34DU01CSXGJ(K01925);HMA34DU02JDLE7(K01924);HMTIGON01A7YL6(K00790);HMTIGON01CZMJ5(K01000);HMTIGON01DULVZ(K01000);HMTIGON01EKMSP(K01000);HMTIGON01EYSND(K01000);isotig13619(K01929);	ko00550.png
path:ko05130	Pathogenic Escherichia coli infection - Reference pathway (KO)	160	HM0WCQR01AJZ0O(K07374);HM0WCQR01AS6VY(K07374);HM0WCQR01AU9E9(K07375);HM0WCQR01BDMPJ(K07374);HM0WCQR01BOTIM(K07374);HM0WCQR01BUHLY(K07374);HM0WCQR02C7BGD(K07374);HM0WCQR02C9FZY(K07374);HM0WCQR02CZUU4(K05755);HM0WCQR02D4P06(K05758);HM0WCQR02D7LWJ(K05757);HM0WCQR02DC22R(K07375);HM0WCQR02DCBCB(K07374);HM0WCQR02DGLLW(K07374);HM0WCQR02DQ9E9(K07375);HM0WCQR02EGJTG(K07374);HM0WCQR02EX7GT(K07374);HM0WCQR0…	ko05130.png
path:ko00950	Isoquinoline alkaloid biosynthesis - Reference pathway (KO)	44	HM0WCQR01A7VNO(K01592);HM0WCQR01AYUNQ(K00815);HM0WCQR01BM2HF(K00811);HM0WCQR01BV0PL(K01593);HM0WCQR01BVJPW(K14454);HM0WCQR02DW9C8(K14455);HM0WCQR02ERLK9(K00811);HM0WCQR03F4EM3(K14454);HM0WCQR03GD78M(K00422);HMA34DU01B0L53(K14454);HMA34DU01BEY5V(K14455);HMA34DU01EO7ZS(K14454);HMA34DU01EZ90P(K00815);HMA34DU02HYAXW(K00815);HMA34DU02ICB4M(K14455);HMTIGON01A4SF5(K01592);HMTIGON01A7L0G(K14454);HMTIGON0…	ko00950.png
path:ko03010	Ribosome - Reference pathway (KO)	1444	HM0WCQR01A0T98(K02877);HM0WCQR01A0YI4(K02942);HM0WCQR01A39PV(K02921);HM0WCQR01A41PH(K02975);HM0WCQR01A4VZH(K02978);HM0WCQR01A4X5T(K02921);HM0WCQR01A6JIO(K02934);HM0WCQR01A6M22(K02975);HM0WCQR01A76RD(K02871);HM0WCQR01A87S3(K02977);HM0WCQR01A8ALZ(K02977);HM0WCQR01AHEJ9(K02896);HM0WCQR01AHMPZ(K02934);HM0WCQR01AHX2J(K02977);HM0WCQR01AIP2J(K02977);HM0WCQR01AM5TU(K02975);HM0WCQR01AMFA0(K02949);HM0WCQR0…	ko03010.png
path:ko00510	N-Glycan biosynthesis - Reference pathway (KO)	184	HM0WCQR01A2F7B(K12667);HM0WCQR01A3MMX(K12666);HM0WCQR01A5W4M(K00721);HM0WCQR01A9VHI(K12670);HM0WCQR01ALPX6(K03850);HM0WCQR01ASL2K(K01230);HM0WCQR01AY4FE(K12666);HM0WCQR01AYWW1(K03842);HM0WCQR01AZ1LD(K00726);HM0WCQR01B3F47(K03846);HM0WCQR01B41C7(K07151);HM0WCQR01B4TE3(K03845);HM0WCQR01B7LKJ(K03850);HM0WCQR01B9P28(K12670);HM0WCQR01BGY18(K03850);HM0WCQR01BIOKG(K12668);HM0WCQR01BQMK3(K00729);HM0WCQR0…	ko00510.png
path:ko00750	Vitamin B6 metabolism - Reference pathway (KO)	37	HM0WCQR01BOR3L(K13248);HM0WCQR02C0XUL(K00868);HM0WCQR02EOOVF(K01733);HM0WCQR02EYV3I(K01733);HM0WCQR03FOAK7(K00868);HM0WCQR03G8AVD(K13248);HMA34DU01A80JW(K13248);HMA34DU01DA41G(K00868);HMA34DU01EOJ38(K13248);HMA34DU02G5WZ4(K00831);HMA34DU02H7H7F(K13248);HMA34DU02JFHUJ(K00868);HMTIGON01A6B8Y(K00831);HMTIGON01AIRC9(K13248);HMTIGON01AJ2I4(K01733);HMTIGON01B20EZ(K00831);HMTIGON01BNRGE(K00831);HMTIGON0…	ko00750.png
path:ko04013	MAPK signaling pathway - fly - Reference pathway (KO)	16	HM0WCQR02DKOYT(K04368);HM0WCQR02DR2Y8(K04368);HM0WCQR02EKKHR(K04368);HMA34DU02IUNA4(K04371);HMA34DU02JBT2A(K04368);HMTIGON01DUIZL(K04368);isotig08864(K04371);isotig08865(K04371);isotig09280(K04371);isotig09281(K04371);isotig12476(K04371);isotig13576(K04371);isotig14600(K04371);isotig16303(K04368);isotig17471(K04371);isotig18178(K04368);	ko04013.png
path:ko04310	Wnt signaling pathway - Reference pathway (KO)	239	HM0WCQR01A1UDE(K04499);HM0WCQR01A2RD9(K03097);HM0WCQR01A5DYA(K04392);HM0WCQR01AJ6Y2(K03115);HM0WCQR01ALHV0(K04505);HM0WCQR01ANH22(K04392);HM0WCQR01AP304(K04392);HM0WCQR01AT2FW(K04392);HM0WCQR01AVV96(K06268);HM0WCQR01AY973(K04392);HM0WCQR01B6H9F(K04505);HM0WCQR01B9PFK(K03097);HM0WCQR01B9ZH6(K04507);HM0WCQR01BCZ7R(K04506);HM0WCQR01BEP8V(K04392);HM0WCQR01BFELA(K03097);HM0WCQR01BGKNJ(K04498);HM0WCQR0…	ko04310.png
path:ko00626	Naphthalene degradation - Reference pathway (KO)	30	HM0WCQR01AIUPS(K00120);HM0WCQR01ARJTD(K00120);HM0WCQR01BJFPY(K00120);HM0WCQR02C5C0W(K00120);HM0WCQR03GBKT3(K00001);HM0WCQR03GCPAC(K00121);HMA34DU01C1A1T(K00121);HMA34DU01DWQZ3(K00001);HMA34DU01EDB9E(K00001);HMA34DU02GLMQW(K00001);HMA34DU02IVBK1(K00120);HMTIGON01A5H64(K00001);HMTIGON01AKZ8H(K00001);HMTIGON01C43S1(K00120);HMTIGON01CC25R(K00001);HMTIGON01CJ4X3(K00480);HMTIGON01D61IY(K00120);HMTIGON0…	ko00626.png
path:ko00540	Lipopolysaccharide biosynthesis - Reference pathway (KO)	4	HM0WCQR01A9QTC(K00748);contig03107(K01627);isotig06968(K00979);isotig06969(K00979);	ko00540.png
path:ko05142	Chagas disease (American trypanosomiasis) - Reference pathway (KO)	78	HM0WCQR01AH9BL(K08057);HM0WCQR01BQEK7(K01354);HM0WCQR02C0DT2(K01354);HM0WCQR02D98VF(K01354);HM0WCQR02EHV8F(K04382);HM0WCQR03G4NZ7(K08057);HM0WCQR03GM5DZ(K03456);HM0WCQR03GUYG1(K03456);HMA34DU01A00HD(K08057);HMA34DU01ATOTD(K08057);HMA34DU01ATVBG(K04354);HMA34DU01B8A5L(K04354);HMA34DU01BG302(K04354);HMA34DU01CXAC4(K03456);HMA34DU02HA5NL(K04354);HMA34DU02I8UX0(K04733);HMA34DU02IUNA4(K04371);HMA34DU0…	ko05142.png
path:ko04930	Type II diabetes mellitus - Reference pathway (KO)	81	HM0WCQR01AY6LC(K00873);HM0WCQR01BDSQ6(K00873);HM0WCQR01BF6A2(K00873);HM0WCQR01BM5BM(K00873);HM0WCQR01BV6AX(K00844);HM0WCQR02C3828(K07203);HM0WCQR02C80LI(K00873);HM0WCQR02C9H7S(K00873);HM0WCQR02D09YH(K00844);HM0WCQR02DAN7R(K00873);HM0WCQR02EAICB(K00873);HM0WCQR02EC181(K00873);HM0WCQR02EFY5N(K00873);HM0WCQR02EHWWL(K00873);HM0WCQR02EQDVF(K00873);HM0WCQR03F5VJT(K00873);HM0WCQR03FNIAY(K00844);HM0WCQR0…	ko04930.png
path:ko00340	Histidine metabolism - Reference pathway (KO)	74	HM0WCQR01A1T5K(K01663);HM0WCQR01AXNOZ(K00128);HM0WCQR01B7U8G(K11755);HM0WCQR01BA0GP(K14085);HM0WCQR01BA3OX(K00128);HM0WCQR01BFRMX(K00128);HM0WCQR01BKVKG(K00128);HM0WCQR01BOHCE(K00128);HM0WCQR01BV0PL(K01593);HM0WCQR01CEV14(K01663);HM0WCQR01CFD93(K00128);HM0WCQR02C11H1(K00128);HM0WCQR02C51ET(K01663);HM0WCQR02D0N9C(K01663);HM0WCQR02D1THA(K00599);HM0WCQR02D551R(K00129);HM0WCQR02DKXXM(K00128);HM0WCQR0…	ko00340.png
path:ko00860	Porphyrin and chlorophyll metabolism - Reference pathway (KO)	157	HM0WCQR01A18G1(K01845);HM0WCQR01A4UU6(K01599);HM0WCQR01A7H8C(K00218);HM0WCQR01A8XZ0(K00231);HM0WCQR01AM4C0(K01772);HM0WCQR01AQZ73(K13600);HM0WCQR01AW5PY(K01599);HM0WCQR01BBF6J(K00231);HM0WCQR01BC5ZT(K01599);HM0WCQR01BJFSE(K00522);HM0WCQR01BLERD(K08099);HM0WCQR01BLHKY(K03404);HM0WCQR01BLJXT(K00228);HM0WCQR01BS5B0(K13600);HM0WCQR01BSKFN(K13071);HM0WCQR01BVUYO(K13606);HM0WCQR02D24CX(K00231);HM0WCQR0…	ko00860.png
path:ko03018	RNA degradation - Reference pathway (KO)	383	HM0WCQR01A0I18(K01689);HM0WCQR01A2NMX(K12593);HM0WCQR01A5GIP(K01148);HM0WCQR01A68QE(K12581);HM0WCQR01A9DH3(K04077);HM0WCQR01AIEEX(K12625);HM0WCQR01AO2IN(K01689);HM0WCQR01APIYN(K14442);HM0WCQR01AW377(K12589);HM0WCQR01AWDZB(K12619);HM0WCQR01AWKF3(K12602);HM0WCQR01AX9RL(K14442);HM0WCQR01B0KKN(K03514);HM0WCQR01B2PT0(K12593);HM0WCQR01B4YRX(K04077);HM0WCQR01B4ZXS(K12619);HM0WCQR01B7FTA(K12624);HM0WCQR0…	ko03018.png
path:ko04721	Synaptic vesicle cycle - Reference pathway (KO)	227	HM0WCQR01A0MW8(K15292);HM0WCQR01A2LA7(K02144);HM0WCQR01A51ZC(K11826);HM0WCQR01A7V35(K15292);HM0WCQR01AGWCN(K01528);HM0WCQR01AIM6U(K03661);HM0WCQR01AM6DT(K02152);HM0WCQR01AU9DB(K15015);HM0WCQR01AVMOI(K02155);HM0WCQR01AY962(K02145);HM0WCQR01B17UC(K02152);HM0WCQR01B9PSK(K02152);HM0WCQR01BAA1K(K03661);HM0WCQR01BGFV2(K02154);HM0WCQR01BGPDZ(K15292);HM0WCQR01CHLRL(K03661);HM0WCQR02C0E1V(K02144);HM0WCQR0…	ko04721.png
path:ko04150	mTOR signaling pathway - Reference pathway (KO)	72	HM0WCQR01A5G9G(K07204);HM0WCQR01AVZVD(K02991);HM0WCQR01AZ11J(K02991);HM0WCQR01BSI4C(K08272);HM0WCQR01BTTC8(K03259);HM0WCQR02C3828(K07203);HM0WCQR02DEEN7(K03259);HM0WCQR02EBGS1(K07198);HM0WCQR02ECLJH(K03259);HM0WCQR02EKCEV(K03259);HM0WCQR02EQLJ6(K03259);HM0WCQR02EVJL0(K08266);HM0WCQR03FRZEX(K08266);HM0WCQR03GFVHY(K07198);HM0WCQR03GG6LN(K07198);HMA34DU01AJX6T(K02991);HMA34DU01BDW2I(K07198);HMA34DU0…	ko04150.png
path:ko04964	Proximal tubule bicarbonate reclamation - Reference pathway (KO)	13	HM0WCQR02C6GCT(K00261);HMA34DU01CFN3X(K00025);HMTIGON01DI3DW(K00261);isotig06494(K00025);isotig06495(K00025);isotig08878(K00025);isotig08879(K00025);isotig13022(K00261);isotig13478(K00261);isotig17976(K13577);isotig19282(K00025);isotig21663(K00261);isotig22384(K00025);	ko04964.png
path:ko04520	Adherens junction - Reference pathway (KO)	117	HM0WCQR01A2RD9(K03097);HM0WCQR01A5DYA(K04392);HM0WCQR01AJ6Y2(K03115);HM0WCQR01ANH22(K04392);HM0WCQR01AP304(K04392);HM0WCQR01AT2FW(K04392);HM0WCQR01AY973(K04392);HM0WCQR01B9PFK(K03097);HM0WCQR01BEP8V(K04392);HM0WCQR01BFELA(K03097);HM0WCQR01BGKNJ(K04498);HM0WCQR01BLKXP(K04392);HM0WCQR01BSI2J(K03097);HM0WCQR01CCGDF(K04392);HM0WCQR02C70HC(K04392);HM0WCQR02EG8M1(K04498);HM0WCQR03F5S25(K04392);HM0WCQR0…	ko04520.png
path:ko05213	Endometrial cancer - Reference pathway (KO)	29	HM0WCQR02D5UXJ(K01110);HM0WCQR02DEFTF(K01110);HM0WCQR02DKOYT(K04368);HM0WCQR02DR2Y8(K04368);HM0WCQR02DV4EH(K01110);HM0WCQR02EKKHR(K04368);HMA34DU01BRXAY(K06276);HMA34DU01EAC20(K06276);HMA34DU02GNNCF(K01110);HMA34DU02IUNA4(K04371);HMA34DU02JBT2A(K04368);HMTIGON01A0D5S(K01110);HMTIGON01A7PPU(K06276);HMTIGON01CUUB9(K06276);HMTIGON01D3PQJ(K08734);HMTIGON01DUIZL(K04368);HMTIGON01EFC0S(K06276);isotig08…	ko05213.png
path:ko03008	Ribosome biogenesis in eukaryotes - Reference pathway (KO)	337	HM0WCQR01A0GXE(K14557);HM0WCQR01A2RD9(K03097);HM0WCQR01A4RLQ(K14550);HM0WCQR01A75AF(K14573);HM0WCQR01AG5H3(K14565);HM0WCQR01AJ6Y2(K03115);HM0WCQR01AJZ1W(K14567);HM0WCQR01AUQAE(K14550);HM0WCQR01AVXM4(K11108);HM0WCQR01AWDZB(K12619);HM0WCQR01AYE6F(K14561);HM0WCQR01B4ZXS(K12619);HM0WCQR01B7XAB(K14572);HM0WCQR01B964N(K14538);HM0WCQR01B9PFK(K03097);HM0WCQR01BDKBW(K07936);HM0WCQR01BEPXQ(K07179);HM0WCQR0…	ko03008.png
path:ko04670	Leukocyte transendothelial migration - Reference pathway (KO)	69	HM0WCQR01A5DYA(K04392);HM0WCQR01ANH22(K04392);HM0WCQR01AP304(K04392);HM0WCQR01AT2FW(K04392);HM0WCQR01AY973(K04392);HM0WCQR01BEP8V(K04392);HM0WCQR01BLKXP(K04392);HM0WCQR01CCGDF(K04392);HM0WCQR02C70HC(K04392);HM0WCQR03F5S25(K04392);HM0WCQR03GQ7JL(K05692);HMA34DU01AXO33(K05692);HMA34DU01B55A1(K05692);HMA34DU01B5DI4(K05692);HMA34DU01B85Z7(K05692);HMA34DU01BDKI9(K05692);HMA34DU01BJW71(K05692);HMA34DU0…	ko04670.png
path:ko00680	Methane metabolism - Reference pathway (KO)	368	HM0WCQR01A0I18(K01689);HM0WCQR01A2A7P(K14083);HM0WCQR01A2V1Z(K15634);HM0WCQR01A89B8(K00430);HM0WCQR01A8JKO(K03841);HM0WCQR01A8XTV(K03841);HM0WCQR01AKCAN(K01595);HM0WCQR01AKKLS(K15634);HM0WCQR01ALP60(K00430);HM0WCQR01AO2IN(K01689);HM0WCQR01AVIE6(K00600);HM0WCQR01AVU4U(K00600);HM0WCQR01AW6LA(K00122);HM0WCQR01AXJ2O(K00863);HM0WCQR01AZ299(K00430);HM0WCQR01B19WI(K14083);HM0WCQR01B1FRY(K00850);HM0WCQR0…	ko00680.png
path:ko00561	Glycerolipid metabolism - Reference pathway (KO)	219	HM0WCQR01A2A65(K11155);HM0WCQR01A2AP8(K00864);HM0WCQR01A3EVI(K13508);HM0WCQR01A7JBN(K13508);HM0WCQR01AH718(K13513);HM0WCQR01AXJ2O(K00863);HM0WCQR01AXNOZ(K00128);HM0WCQR01B211N(K09480);HM0WCQR01B227X(K15728);HM0WCQR01B6FFL(K13513);HM0WCQR01B7BLL(K03715);HM0WCQR01B9UIN(K11155);HM0WCQR01BA0GP(K14085);HM0WCQR01BA3OX(K00128);HM0WCQR01BFRMX(K00128);HM0WCQR01BGUO2(K00679);HM0WCQR01BKVKG(K00128);HM0WCQR0…	ko00561.png
path:ko04810	Regulation of actin cytoskeleton - Reference pathway (KO)	243	HM0WCQR01A025T(K05765);HM0WCQR01A5DYA(K04392);HM0WCQR01AHZGH(K00889);HM0WCQR01AIYKO(K00921);HM0WCQR01AL6W0(K05765);HM0WCQR01ALKFB(K00889);HM0WCQR01ANH22(K04392);HM0WCQR01AP0NF(K05765);HM0WCQR01AP304(K04392);HM0WCQR01AQA03(K05765);HM0WCQR01AR0YH(K00889);HM0WCQR01AT2FW(K04392);HM0WCQR01AY973(K04392);HM0WCQR01AZN3L(K00889);HM0WCQR01B2BNJ(K06269);HM0WCQR01BEP8V(K04392);HM0WCQR01BKNBK(K00921);HM0WCQR0…	ko04810.png
path:ko00982	Drug metabolism - cytochrome P450 - Reference pathway (KO)	101	HM0WCQR01ANH35(K00799);HM0WCQR02C3921(K00799);HM0WCQR02C76BU(K00799);HM0WCQR02C93LD(K00799);HM0WCQR02D551R(K00129);HM0WCQR02DJIRE(K00799);HM0WCQR02DKLZB(K00799);HM0WCQR02EHTQ4(K00799);HM0WCQR03FNAJ2(K00799);HM0WCQR03FWSQQ(K00799);HM0WCQR03G35RQ(K00799);HM0WCQR03GBKT3(K00001);HM0WCQR03GCPAC(K00121);HM0WCQR03GR3U4(K00485);HM0WCQR03GZU08(K00799);HMA34DU01A7VTQ(K00799);HMA34DU01AT8LB(K00799);HMA34DU0…	ko00982.png
path:ko00410	beta-Alanine metabolism - Reference pathway (KO)	127	HM0WCQR01A7SQR(K01692);HM0WCQR01A9Y1E(K00797);HM0WCQR01AXNOZ(K00128);HM0WCQR01AZC09(K01692);HM0WCQR01B5D7L(K00797);HM0WCQR01BA0GP(K14085);HM0WCQR01BA3OX(K00128);HM0WCQR01BF9VZ(K00249);HM0WCQR01BFRMX(K00128);HM0WCQR01BHX7H(K01580);HM0WCQR01BKLPH(K05605);HM0WCQR01BKVKG(K00128);HM0WCQR01BOHCE(K00128);HM0WCQR01BR2TS(K01431);HM0WCQR01CFD93(K00128);HM0WCQR02C11H1(K00128);HM0WCQR02D551R(K00129);HM0WCQR0…	ko00410.png
path:ko04726	Serotonergic synapse - Reference pathway (KO)	30	HM0WCQR01BV0PL(K01593);HM0WCQR02DKOYT(K04368);HM0WCQR02DR2Y8(K04368);HM0WCQR02EKKHR(K04368);HMA34DU01CLT8B(K04345);HMA34DU02HUPJI(K04345);HMA34DU02IUNA4(K04371);HMA34DU02JBT2A(K04368);HMTIGON01A2VA8(K04345);HMTIGON01AOQE7(K04345);HMTIGON01CXLTY(K04345);HMTIGON01DUIZL(K04368);isotig03062(K04536);isotig03063(K04536);isotig03064(K04536);isotig03065(K04536);isotig08864(K04371);isotig08865(K04371);iso…	ko04726.png
path:ko00250	Alanine, aspartate and glutamate metabolism - Reference pathway (KO)	168	HM0WCQR01B5GZN(K00262);HM0WCQR01BG2NK(K00814);HM0WCQR01BHX7H(K01580);HM0WCQR01BLRJ2(K00814);HM0WCQR01BM2HF(K00811);HM0WCQR01BQ55B(K00830);HM0WCQR01BT1XS(K01956);HM0WCQR01BVJPW(K14454);HM0WCQR01BYJCD(K01953);HM0WCQR01BZ10J(K01915);HM0WCQR01CGS0L(K01953);HM0WCQR02C6GCT(K00261);HM0WCQR02D1S30(K00609);HM0WCQR02D20ML(K01915);HM0WCQR02D9XL8(K00135);HM0WCQR02DF80U(K01915);HM0WCQR02DGN25(K00764);HM0WCQR0…	ko00250.png
path:ko01040	Biosynthesis of unsaturated fatty acids - Reference pathway (KO)	110	HM0WCQR01A35N4(K00232);HM0WCQR01AIIAQ(K00059);HM0WCQR01AQQOL(K03921);HM0WCQR01AY08F(K10258);HM0WCQR01AYX25(K03921);HM0WCQR01AZZYV(K10703);HM0WCQR01BA0HC(K10258);HM0WCQR01BUZD9(K00059);HM0WCQR01BYPQL(K07513);HM0WCQR01CGNL9(K00232);HM0WCQR02D0BAP(K10258);HM0WCQR02EALWY(K10257);HM0WCQR02EGMIP(K00232);HM0WCQR03GJH60(K10257);HM0WCQR03GLGBC(K00232);HM0WCQR03GVD3G(K00059);HMA34DU01A37F2(K00059);HMA34DU0…	ko01040.png
path:ko04662	B cell receptor signaling pathway - Reference pathway (KO)	58	HM0WCQR01A5DYA(K04392);HM0WCQR01ANH22(K04392);HM0WCQR01AP304(K04392);HM0WCQR01AT2FW(K04392);HM0WCQR01AVV96(K06268);HM0WCQR01AY973(K04392);HM0WCQR01BEP8V(K04392);HM0WCQR01BLKXP(K04392);HM0WCQR01CCGDF(K04392);HM0WCQR02C385V(K06268);HM0WCQR02C70HC(K04392);HM0WCQR02D273M(K06268);HM0WCQR02DJ66Y(K06268);HM0WCQR02DKOYT(K04368);HM0WCQR02DR2Y8(K04368);HM0WCQR02EKKHR(K04368);HM0WCQR03F5S25(K04392);HM0WCQR0…	ko04662.png
path:ko04712	Circadian rhythm - plant - Reference pathway (KO)	118	HM0WCQR01A2RD9(K03097);HM0WCQR01AJ6Y2(K03115);HM0WCQR01AT02J(K12115);HM0WCQR01AYQH3(K12124);HM0WCQR01B9PFK(K03097);HM0WCQR01BD0N4(K12124);HM0WCQR01BFELA(K03097);HM0WCQR01BRJJT(K12127);HM0WCQR01BSI2J(K03097);HM0WCQR02C36KP(K12124);HM0WCQR02C4NTG(K12121);HM0WCQR02D372H(K00660);HM0WCQR02D3JEF(K12124);HM0WCQR02D74MN(K12129);HM0WCQR02DCWAU(K12124);HM0WCQR02DJOU6(K12133);HM0WCQR02DR39O(K12129);HM0WCQR0…	ko04712.png
path:ko05014	Amyotrophic lateral sclerosis (ALS) - Reference pathway (KO)	87	HM0WCQR01A5DYA(K04392);HM0WCQR01ANH22(K04392);HM0WCQR01AP304(K04392);HM0WCQR01APRD0(K11518);HM0WCQR01AT2FW(K04392);HM0WCQR01AVV96(K06268);HM0WCQR01AY973(K04392);HM0WCQR01B2MQO(K03781);HM0WCQR01BEP8V(K04392);HM0WCQR01BLKXP(K04392);HM0WCQR01BT9HW(K03781);HM0WCQR01CCGDF(K04392);HM0WCQR02C385V(K06268);HM0WCQR02C70HC(K04392);HM0WCQR02D273M(K06268);HM0WCQR02D59PQ(K04565);HM0WCQR02DJ66Y(K06268);HM0WCQR0…	ko05014.png
path:ko04062	Chemokine signaling pathway - Reference pathway (KO)	55	HM0WCQR01A5DYA(K04392);HM0WCQR01ANH22(K04392);HM0WCQR01AP304(K04392);HM0WCQR01AT2FW(K04392);HM0WCQR01AY973(K04392);HM0WCQR01BEP8V(K04392);HM0WCQR01BLKXP(K04392);HM0WCQR01CCGDF(K04392);HM0WCQR02C70HC(K04392);HM0WCQR02DKOYT(K04368);HM0WCQR02DR2Y8(K04368);HM0WCQR02EKKHR(K04368);HM0WCQR03F5S25(K04392);HMA34DU01CLT8B(K04345);HMA34DU01EWWMR(K04392);HMA34DU02F8V87(K04392);HMA34DU02GQ6GE(K04392);HMA34DU0…	ko04062.png
path:ko00440	Phosphonate and phosphinate metabolism - Reference pathway (KO)	21	HM0WCQR01AK1JP(K00993);HM0WCQR03F0912(K00993);HM0WCQR03G53YR(K00967);HMA34DU01BWNWW(K00993);HMA34DU01CQ8GI(K00967);HMA34DU01DYAXU(K00967);HMA34DU02G77ZH(K00967);HMTIGON01A0YM9(K00967);HMTIGON01AI46H(K00967);HMTIGON01DT9YD(K00993);contig12647(K00968);isotig03082(K00968);isotig03083(K00968);isotig03084(K00968);isotig03085(K00968);isotig03086(K00968);isotig13661(K00967);isotig13879(K00993);isotig165…	ko00440.png
path:ko03450	Non-homologous end-joining - Reference pathway (KO)	20	HM0WCQR01AVYHX(K10884);HM0WCQR01BZIXC(K10885);HM0WCQR03F7Z6G(K10777);HM0WCQR03GFM0C(K10866);HM0WCQR03GS503(K10866);HM0WCQR03HFQF5(K04799);HMA34DU01A5X7I(K04799);HMA34DU01B4BNA(K10886);HMA34DU01BD75W(K03512);HMA34DU01BP1UW(K03512);HMA34DU01CFN7U(K10884);HMA34DU02HUQDY(K10865);HMTIGON01AY41X(K04799);HMTIGON01B7A8S(K03512);HMTIGON01CAUO3(K10884);HMTIGON01D12ST(K10885);HMTIGON01DP32A(K10884);isotig12…	ko03450.png
path:ko04626	Plant-pathogen interaction - Reference pathway (KO)	412	HM0WCQR01A03HC(K02183);HM0WCQR01A0L0X(K04079);HM0WCQR01A2AP8(K00864);HM0WCQR01A3MZZ(K02183);HM0WCQR01A4CHQ(K04079);HM0WCQR01A5RWW(K13412);HM0WCQR01A8FIP(K13458);HM0WCQR01A9PFB(K13463);HM0WCQR01AHXUU(K13412);HM0WCQR01AIS8L(K13412);HM0WCQR01AJFNC(K13448);HM0WCQR01ALKCZ(K13412);HM0WCQR01AO8RJ(K04079);HM0WCQR01AQ8VZ(K13412);HM0WCQR01AROKO(K13412);HM0WCQR01ATIWV(K04079);HM0WCQR01ATRIU(K05391);HM0WCQR0…	ko04626.png
path:ko04972	Pancreatic secretion - Reference pathway (KO)	47	HM0WCQR01A1DW0(K07901);HM0WCQR01A5DYA(K04392);HM0WCQR01ANH22(K04392);HM0WCQR01AP304(K04392);HM0WCQR01AT2FW(K04392);HM0WCQR01AY973(K04392);HM0WCQR01B1WER(K07901);HM0WCQR01BEP8V(K04392);HM0WCQR01BLKXP(K04392);HM0WCQR01CCGDF(K04392);HM0WCQR02C70HC(K04392);HM0WCQR02DBY3U(K07901);HM0WCQR03F5S25(K04392);HMA34DU01A4YZY(K05853);HMA34DU01EWWMR(K04392);HMA34DU02F8V87(K04392);HMA34DU02GQ6GE(K04392);HMA34DU0…	ko04972.png
path:ko00780	Biotin metabolism - Reference pathway (KO)	8	HM0WCQR01AG8J1(K01012);HM0WCQR01AWPF6(K00652);HM0WCQR02DNDT8(K00652);HM0WCQR02ECR8Y(K00652);HMA34DU01CUL2X(K00652);HMTIGON01DRHVP(K00652);isotig06464(K01012);isotig06465(K01012);	ko00780.png
path:ko05210	Colorectal cancer - Reference pathway (KO)	58	HM0WCQR01A5DYA(K04392);HM0WCQR01ANH22(K04392);HM0WCQR01AP304(K04392);HM0WCQR01AT2FW(K04392);HM0WCQR01AY973(K04392);HM0WCQR01BEP8V(K04392);HM0WCQR01BLKXP(K04392);HM0WCQR01CCGDF(K04392);HM0WCQR02C70HC(K04392);HM0WCQR02DKOYT(K04368);HM0WCQR02DR2Y8(K04368);HM0WCQR02EF965(K08735);HM0WCQR02EKKHR(K04368);HM0WCQR03F5S25(K04392);HMA34DU01CJD0W(K08736);HMA34DU01EJP0S(K08736);HMA34DU01EWWMR(K04392);HMA34DU0…	ko05210.png
path:ko05410	Hypertrophic cardiomyopathy (HCM) - Reference pathway (KO)	58	HM0WCQR02DVPXM(K07199);HM0WCQR02EBGS1(K07198);HM0WCQR03GFVHY(K07198);HM0WCQR03GG6LN(K07198);HM0WCQR03GQ7JL(K05692);HMA34DU01AXO33(K05692);HMA34DU01B55A1(K05692);HMA34DU01B5DI4(K05692);HMA34DU01B85Z7(K05692);HMA34DU01BDKI9(K05692);HMA34DU01BDW2I(K07198);HMA34DU01BJW71(K05692);HMA34DU01BT0GB(K05692);HMA34DU01BZEOK(K05692);HMA34DU01C3FKP(K05692);HMA34DU01C77NM(K05692);HMA34DU01C7PUX(K05692);HMA34DU0…	ko05410.png
path:ko05010	Alzheimer's disease - Reference pathway (KO)	378	HM0WCQR01A03HC(K02183);HM0WCQR01A0FN2(K03953);HM0WCQR01A1SW8(K03953);HM0WCQR01A3MZZ(K02183);HM0WCQR01A4UGN(K02136);HM0WCQR01A8GYG(K00236);HM0WCQR01AG6J8(K03942);HM0WCQR01AJ5YA(K02262);HM0WCQR01AJV8D(K04532);HM0WCQR01ALHV0(K04505);HM0WCQR01ARE9I(K02266);HM0WCQR01ASF4L(K02133);HM0WCQR01ATZLV(K02256);HM0WCQR01AUSGT(K02126);HM0WCQR01AVV96(K06268);HM0WCQR01B07BD(K03937);HM0WCQR01B2GZ9(K03950);HM0WCQR0…	ko05010.png
path:ko05216	Thyroid cancer - Reference pathway (KO)	25	HM0WCQR02DKOYT(K04368);HM0WCQR02DKPKB(K09291);HM0WCQR02DR2Y8(K04368);HM0WCQR02EKKHR(K04368);HMA34DU02HQ8I2(K09291);HMA34DU02IUNA4(K04371);HMA34DU02JBT2A(K04368);HMTIGON01AJ800(K09291);HMTIGON01BQX8B(K09291);HMTIGON01CWKTS(K09291);HMTIGON01D3RD5(K09291);HMTIGON01D4SNT(K09291);HMTIGON01D6BK1(K09291);HMTIGON01DCFYD(K09291);HMTIGON01DUIZL(K04368);isotig08864(K04371);isotig08865(K04371);isotig09280(K0…	ko05216.png
path:ko05162	Measles - Reference pathway (KO)	135	HM0WCQR01A2RD9(K03097);HM0WCQR01A94T4(K03283);HM0WCQR01AG76Y(K03283);HM0WCQR01AHP93(K03283);HM0WCQR01AJ6Y2(K03115);HM0WCQR01AQ1NF(K03283);HM0WCQR01AUIUQ(K14753);HM0WCQR01B0R0T(K03283);HM0WCQR01B4YB0(K03283);HM0WCQR01B9PFK(K03097);HM0WCQR01BFELA(K03097);HM0WCQR01BSI2J(K03097);HM0WCQR01BTXFO(K14753);HM0WCQR02C3HX3(K03283);HM0WCQR02C5B6U(K03283);HM0WCQR02CZW0T(K03283);HM0WCQR02DDZST(K03283);HM0WCQR0…	ko05162.png
path:ko04723	Retrograde endocannabinoid signaling - Reference pathway (KO)	34	HM0WCQR01AU9DB(K15015);HM0WCQR02C8BNV(K15015);HM0WCQR02DCWS3(K15015);HM0WCQR03FZK5B(K15015);HM0WCQR03G56QY(K15015);HMA34DU01CLT8B(K04345);HMA34DU02GPB4B(K15015);HMA34DU02HUPJI(K04345);HMA34DU02IOX65(K15015);HMA34DU02IUNA4(K04371);HMA34DU02JMJQ1(K15015);HMTIGON01A2VA8(K04345);HMTIGON01AOQE7(K04345);HMTIGON01ARQBV(K15015);HMTIGON01ATO78(K15015);HMTIGON01BDRK3(K15015);HMTIGON01CQ6C9(K15015);HMTIGON0…	ko04723.png
path:ko04514	Cell adhesion molecules (CAMs) - Reference pathway (KO)	1	HM0WCQR02ESPVF(K06544);	ko04514.png
path:ko00253	Tetracycline biosynthesis - Reference pathway (KO)	31	HM0WCQR01AGW2W(K01961);HM0WCQR01B3QBO(K01962);HM0WCQR02D5HCU(K01961);HM0WCQR02DWSU7(K01962);HM0WCQR03F98VD(K01963);HM0WCQR03FP3M7(K01961);HM0WCQR03FTF6J(K01961);HM0WCQR03FXNB0(K01962);HM0WCQR03GFO6I(K01962);HM0WCQR03GNOTY(K01963);HM0WCQR03HDP46(K01962);HMA34DU01B4O7Z(K01962);HMA34DU02GA8X9(K01962);HMTIGON01A7IC8(K01963);HMTIGON01C4MNO(K01961);HMTIGON01CUYRJ(K01963);HMTIGON01DE49H(K01962);HMTIGON0…	ko00253.png
path:ko00471	D-Glutamine and D-glutamate metabolism - Reference pathway (KO)	7	HM0WCQR02C6GCT(K00261);HMA34DU01CSXGJ(K01925);HMA34DU02JDLE7(K01924);HMTIGON01DI3DW(K00261);isotig13022(K00261);isotig13478(K00261);isotig21663(K00261);	ko00471.png
path:ko04144	Endocytosis - Reference pathway (KO)	309	HM0WCQR01A0LYS(K12192);HM0WCQR01A51ZC(K11826);HM0WCQR01A799C(K12486);HM0WCQR01A94T4(K03283);HM0WCQR01AG76Y(K03283);HM0WCQR01AGWCN(K01528);HM0WCQR01AHP93(K03283);HM0WCQR01AHZGH(K00889);HM0WCQR01ALDI1(K15053);HM0WCQR01ALKFB(K00889);HM0WCQR01AQ1NF(K03283);HM0WCQR01AR0YH(K00889);HM0WCQR01AUJK5(K12479);HM0WCQR01AWZM8(K12471);HM0WCQR01AZN3L(K00889);HM0WCQR01B0R0T(K03283);HM0WCQR01B4YB0(K03283);HM0WCQR0…	ko04144.png
path:ko04260	Cardiac muscle contraction - Reference pathway (KO)	116	HM0WCQR01AJ5YA(K02262);HM0WCQR01ARE9I(K02266);HM0WCQR01ATZLV(K02256);HM0WCQR01BF6C0(K02262);HM0WCQR01BGK9I(K00419);HM0WCQR01BRM0W(K00417);HM0WCQR01BRMAA(K02263);HM0WCQR01BW4TH(K00411);HM0WCQR02C64VR(K00415);HM0WCQR02D4R8P(K02265);HM0WCQR02DKAY9(K00413);HM0WCQR02DLWZQ(K00419);HM0WCQR02DN6Y4(K02261);HM0WCQR02DPNBJ(K00416);HM0WCQR02DRGTL(K00411);HM0WCQR02DVEAT(K02256);HM0WCQR02DX7N5(K00411);HM0WCQR0…	ko04260.png
path:ko00740	Riboflavin metabolism - Reference pathway (KO)	17	HM0WCQR01A8EOW(K01497);HM0WCQR02EWMKA(K14652);HM0WCQR03GVCI5(K14652);HMA34DU01AK9GN(K01078);HMA34DU01BVNCH(K14652);HMA34DU01EFMGH(K14652);HMA34DU01EYQIT(K14652);HMA34DU02IETDP(K14652);HMA34DU02ISJ9B(K11752);HMTIGON01A0S4C(K14652);HMTIGON01B82HC(K00793);contig00087(K11752);isotig12183(K00861);isotig12367(K00794);isotig14294(K14652);isotig14646(K14652);isotig18357(K00793);	ko00740.png
path:ko00401	Novobiocin biosynthesis - Reference pathway (KO)	5	HM0WCQR01AYUNQ(K00815);HM0WCQR02DYS5W(K00817);HMA34DU01EZ90P(K00815);HMA34DU02HYAXW(K00815);HMTIGON01CWD2Y(K00815);	ko00401.png
path:ko00532	Glycosaminoglycan biosynthesis - chondroitin sulfate - Reference pathway (KO)	1	HM0WCQR01BM88Q(K00734);	ko00532.png
path:ko04623	Cytosolic DNA-sensing pathway - Reference pathway (KO)	64	HM0WCQR01A7T7X(K03019);HM0WCQR01B4HLN(K03025);HM0WCQR01BAIMK(K03024);HM0WCQR01BEKPO(K03022);HM0WCQR02C5V09(K03007);HM0WCQR02DANLB(K03019);HM0WCQR02DJ4HH(K03007);HM0WCQR02ERDZF(K03025);HM0WCQR03FV61U(K03023);HM0WCQR03FYC7Q(K03020);HM0WCQR03GL8KP(K03007);HM0WCQR03GR1FI(K03025);HM0WCQR03HF0KQ(K03027);HM0WCQR03HFH80(K03016);HMA34DU01A29SA(K03007);HMA34DU01AUVW2(K03018);HMA34DU01BKXZX(K03021);HMA34DU0…	ko04623.png
path:ko00908	Zeatin biosynthesis - Reference pathway (KO)	15	HM0WCQR01AM1AH(K00279);HM0WCQR03GYNDZ(K00279);HMA34DU01ALXAX(K00279);HMA34DU01DNXKI(K00279);HMA34DU02G2KVV(K13495);HMA34DU02GG7KF(K10717);HMA34DU02IJVX1(K13495);HMA34DU02JBPDQ(K10760);HMTIGON01BC88K(K00279);HMTIGON01BWKSI(K13495);HMTIGON01C5M2I(K00279);HMTIGON01CDNMW(K13495);isotig14026(K00279);isotig16595(K00279);isotig17113(K00279);	ko00908.png
path:ko05120	Epithelial cell signaling in Helicobacter pylori infection - Reference pathway (KO)	180	HM0WCQR01A2LA7(K02144);HM0WCQR01A5DYA(K04392);HM0WCQR01AIM6U(K03661);HM0WCQR01AM6DT(K02152);HM0WCQR01ANH22(K04392);HM0WCQR01AP304(K04392);HM0WCQR01AT2FW(K04392);HM0WCQR01AVMOI(K02155);HM0WCQR01AY962(K02145);HM0WCQR01AY973(K04392);HM0WCQR01B17UC(K02152);HM0WCQR01B9PSK(K02152);HM0WCQR01BAA1K(K03661);HM0WCQR01BEP8V(K04392);HM0WCQR01BGFV2(K02154);HM0WCQR01BLKXP(K04392);HM0WCQR01CCGDF(K04392);HM0WCQR0…	ko05120.png
path:ko00604	Glycosphingolipid biosynthesis - ganglio series - Reference pathway (KO)	15	HM0WCQR01A11QF(K12373);HM0WCQR02EA5RP(K12373);HM0WCQR03FVUCH(K12373);HM0WCQR03FXGOZ(K12309);HM0WCQR03HE62A(K12373);HMA34DU01CBHIL(K12309);HMA34DU01CO6DV(K12373);HMA34DU01DVL0W(K12309);HMA34DU02GMVN0(K12373);HMA34DU02HWWUI(K12309);HMTIGON01D0HC1(K12373);HMTIGON01DGRBN(K12373);isotig16367(K12373);isotig16753(K12373);isotig17480(K12373);	ko00604.png
path:ko00351	DDT degradation - Reference pathway (KO)	2	HMA34DU01ECLJO(K00224);isotig21066(K00224);	ko00351.png
path:ko04360	Axon guidance - Reference pathway (KO)	96	HM0WCQR01A025T(K05765);HM0WCQR01A5DYA(K04392);HM0WCQR01AL6W0(K05765);HM0WCQR01ANH22(K04392);HM0WCQR01AP0NF(K05765);HM0WCQR01AP304(K04392);HM0WCQR01AQA03(K05765);HM0WCQR01AT2FW(K04392);HM0WCQR01AVV96(K06268);HM0WCQR01AY973(K04392);HM0WCQR01BEP8V(K04392);HM0WCQR01BLKXP(K04392);HM0WCQR01CCGDF(K04392);HM0WCQR02C385V(K06268);HM0WCQR02C70HC(K04392);HM0WCQR02D273M(K06268);HM0WCQR02DJ66Y(K06268);HM0WCQR0…	ko04360.png
path:ko04530	Tight junction - Reference pathway (KO)	135	HM0WCQR01A2RD9(K03097);HM0WCQR01AJ6Y2(K03115);HM0WCQR01ANCO6(K04424);HM0WCQR01B9PFK(K03097);HM0WCQR01BFELA(K03097);HM0WCQR01BSI2J(K03097);HM0WCQR02D5UXJ(K01110);HM0WCQR02DEFTF(K01110);HM0WCQR02DV4EH(K01110);HM0WCQR02EHV8F(K04382);HM0WCQR03GGR8E(K03115);HM0WCQR03GL237(K03115);HM0WCQR03GM5DZ(K03456);HM0WCQR03GQ7JL(K05692);HM0WCQR03GUYG1(K03456);HMA34DU01ATVBG(K04354);HMA34DU01AXO33(K05692);HMA34DU0…	ko04530.png
path:ko00730	Thiamine metabolism - Reference pathway (KO)	30	HM0WCQR01AQ6O2(K06928);HM0WCQR01CEBOU(K00949);HM0WCQR02D80TX(K11717);HM0WCQR02EFMON(K00878);HM0WCQR03GIZ92(K03147);HM0WCQR03HGLAS(K00949);HMA34DU01A7YNN(K04487);HMA34DU01AGY4S(K11717);HMA34DU01AHANT(K11717);HMA34DU01BDS9Y(K06928);HMA34DU01BU3V6(K03147);HMA34DU01C7D03(K00949);HMA34DU02IS8O3(K00949);HMTIGON01AR859(K11717);HMTIGON01B61Q7(K00949);HMTIGON01CUEJ9(K00878);HMTIGON01D6YAG(K11717);HMTIGON0…	ko00730.png
path:ko04320	Dorso-ventral axis formation - Reference pathway (KO)	16	HM0WCQR02DKOYT(K04368);HM0WCQR02DR2Y8(K04368);HM0WCQR02EKKHR(K04368);HMA34DU02IUNA4(K04371);HMA34DU02JBT2A(K04368);HMTIGON01DUIZL(K04368);isotig08864(K04371);isotig08865(K04371);isotig09280(K04371);isotig09281(K04371);isotig12476(K04371);isotig13576(K04371);isotig14600(K04371);isotig16303(K04368);isotig17471(K04371);isotig18178(K04368);	ko04320.png
path:ko04630	Jak-STAT signaling pathway - Reference pathway (KO)	8	HM0WCQR01BGKNJ(K04498);HM0WCQR02EG8M1(K04498);HM0WCQR03GBCNV(K04498);HMA34DU01CNG1V(K04498);HMTIGON01CS049(K04498);HMTIGON01ET5GW(K04498);HMTIGON01ETJZD(K04498);HMTIGON01EWCXO(K04498);	ko04630.png
path:ko00940	Phenylpropanoid biosynthesis - Reference pathway (KO)	226	HM0WCQR01A2BMV(K10775);HM0WCQR01A5FX4(K05350);HM0WCQR01A89B8(K00430);HM0WCQR01AHOJG(K00083);HM0WCQR01ALP60(K00430);HM0WCQR01AN3XZ(K10775);HM0WCQR01AOFS2(K01904);HM0WCQR01AQ3IM(K05350);HM0WCQR01AZ299(K00430);HM0WCQR01B7Y9E(K00430);HM0WCQR01BEZGC(K00588);HM0WCQR01BF3G3(K00430);HM0WCQR01BP6OU(K00588);HM0WCQR01BSEVY(K10775);HM0WCQR01BSG5U(K05349);HM0WCQR01CCO4G(K00588);HM0WCQR01CFKZQ(K01188);HM0WCQR0…	ko00940.png
path:ko00981	Insect hormone biosynthesis - Reference pathway (KO)	1	HMA34DU01BBIDJ(K14938);	ko00981.png
path:ko00627	Aminobenzoate degradation - Reference pathway (KO)	59	HM0WCQR01A7SQR(K01692);HM0WCQR01AIUPS(K00120);HM0WCQR01ARJTD(K00120);HM0WCQR01AY6AF(K00517);HM0WCQR01AZC09(K01692);HM0WCQR01BF4CP(K00517);HM0WCQR01BJFPY(K00120);HM0WCQR02C5C0W(K00120);HM0WCQR02C5WR1(K00517);HM0WCQR02ENZLY(K00517);HM0WCQR03FTE77(K00517);HM0WCQR03GLI4T(K00517);HM0WCQR03HE9GW(K01113);HMA34DU01A5FY6(K00517);HMA34DU01AK9GN(K01078);HMA34DU01BHTHL(K01692);HMA34DU01CTOAN(K00517);HMA34DU0…	ko00627.png
path:ko00364	Fluorobenzoate degradation - Reference pathway (KO)	3	isotig06920(K01061);isotig06921(K01061);isotig17552(K01061);	ko00364.png
path:ko00910	Nitrogen metabolism - Reference pathway (KO)	148	HM0WCQR01A8KO8(K01674);HM0WCQR01AUXHA(K00605);HM0WCQR01B5GZN(K00262);HM0WCQR01BNRXQ(K00360);HM0WCQR01BW4TH(K00411);HM0WCQR01BYJCD(K01953);HM0WCQR01BZ10J(K01915);HM0WCQR01CCHD4(K01674);HM0WCQR01CGS0L(K01953);HM0WCQR01CHL1F(K02276);HM0WCQR02C17CF(K00360);HM0WCQR02C6GCT(K00261);HM0WCQR02D20ML(K01915);HM0WCQR02D2S6K(K01674);HM0WCQR02DBEBN(K00362);HM0WCQR02DF80U(K01915);HM0WCQR02DH3FC(K00360);HM0WCQR0…	ko00910.png
path:ko00902	Monoterpenoid biosynthesis - Reference pathway (KO)	4	HMA34DU01DJ6NK(K15095);HMTIGON01CGY5Y(K15086);isotig08286(K15095);isotig08287(K15095);	ko00902.png
path:ko00062	Fatty acid elongation - Reference pathway (KO)	87	HM0WCQR01A929U(K15397);HM0WCQR01AY08F(K10258);HM0WCQR01AZZYV(K10703);HM0WCQR01BA0HC(K10258);HM0WCQR01BA3F3(K15397);HM0WCQR01BFVTV(K15397);HM0WCQR02D0BAP(K10258);HM0WCQR02D7Y4G(K01074);HM0WCQR02DC4F5(K15397);HM0WCQR02DLBEC(K15397);HM0WCQR02DSP73(K15397);HM0WCQR02DZ5GJ(K15397);HM0WCQR02EACXV(K15397);HM0WCQR02EHEH5(K15397);HM0WCQR02EIRFR(K15397);HM0WCQR03FUEZF(K15397);HM0WCQR03G31E5(K15397);HM0WCQR0…	ko00062.png
path:ko00195	Photosynthesis - Reference pathway (KO)	406	HM0WCQR01A1PFK(K02693);HM0WCQR01A3D1W(K08906);HM0WCQR01A42DH(K02712);HM0WCQR01A9Z9B(K02712);HM0WCQR01AKCNR(K03541);HM0WCQR01AMG1F(K03541);HM0WCQR01AMGV9(K02709);HM0WCQR01AODBU(K02689);HM0WCQR01AQOFV(K03541);HM0WCQR01AQV4F(K08901);HM0WCQR01ARK63(K03541);HM0WCQR01ASO7K(K02699);HM0WCQR01AWKN4(K02635);HM0WCQR01AYPKG(K02695);HM0WCQR01AZNCU(K02699);HM0WCQR01B46V2(K02638);HM0WCQR01B83V3(K02689);HM0WCQR0…	ko00195.png
path:ko05414	Dilated cardiomyopathy - Reference pathway (KO)	49	HM0WCQR03GQ7JL(K05692);HMA34DU01AXO33(K05692);HMA34DU01B55A1(K05692);HMA34DU01B5DI4(K05692);HMA34DU01B85Z7(K05692);HMA34DU01BDKI9(K05692);HMA34DU01BJW71(K05692);HMA34DU01BT0GB(K05692);HMA34DU01BZEOK(K05692);HMA34DU01C3FKP(K05692);HMA34DU01C77NM(K05692);HMA34DU01C7PUX(K05692);HMA34DU01CD0RQ(K05692);HMA34DU01CH15J(K05692);HMA34DU01CKAKB(K05692);HMA34DU01CKBDC(K05692);HMA34DU01CLIU0(K05692);HMA34DU0…	ko05414.png
path:ko04722	Neurotrophin signaling pathway - Reference pathway (KO)	139	HM0WCQR01A03HC(K02183);HM0WCQR01A3MZZ(K02183);HM0WCQR01A5DYA(K04392);HM0WCQR01ALHV0(K04505);HM0WCQR01AM4YG(K06630);HM0WCQR01ANH22(K04392);HM0WCQR01AP304(K04392);HM0WCQR01AT2FW(K04392);HM0WCQR01AY973(K04392);HM0WCQR01B6H9F(K04505);HM0WCQR01BEP8V(K04392);HM0WCQR01BLKXP(K04392);HM0WCQR01BQXIF(K06630);HM0WCQR01CCGDF(K04392);HM0WCQR01CGA26(K04505);HM0WCQR02C57E6(K04505);HM0WCQR02C70HC(K04392);HM0WCQR0…	ko04722.png
path:ko00960	Tropane, piperidine and pyridine alkaloid biosynthesis - Reference pathway (KO)	112	HM0WCQR01AYUNQ(K00815);HM0WCQR01BM2HF(K00811);HM0WCQR01BVJPW(K14454);HM0WCQR02C2TOS(K08081);HM0WCQR02C78JC(K08081);HM0WCQR02DB88O(K08081);HM0WCQR02DHPIO(K08081);HM0WCQR02DNUL3(K08081);HM0WCQR02DP2XO(K08081);HM0WCQR02DPSVI(K08081);HM0WCQR02DW9C8(K14455);HM0WCQR02DYS5W(K00817);HM0WCQR02EATZR(K08081);HM0WCQR02EB2NA(K08081);HM0WCQR02ERLK9(K00811);HM0WCQR03F4EM3(K14454);HM0WCQR03FSP75(K08081);HM0WCQR0…	ko00960.png
path:ko05133	Pertussis - Reference pathway (KO)	89	HM0WCQR01A025T(K05765);HM0WCQR01A03HC(K02183);HM0WCQR01A3MZZ(K02183);HM0WCQR01AL6W0(K05765);HM0WCQR01AP0NF(K05765);HM0WCQR01AQA03(K05765);HM0WCQR02D709F(K02183);HM0WCQR02DBWSC(K02183);HM0WCQR03F7BL2(K05765);HM0WCQR03F8C4C(K02183);HM0WCQR03F9QAE(K05765);HM0WCQR03FKNZR(K02183);HM0WCQR03FNUHI(K02183);HM0WCQR03FQGC6(K05765);HM0WCQR03FY3JV(K05765);HM0WCQR03G32VI(K05765);HM0WCQR03G38AF(K05765);HM0WCQR0…	ko05133.png
path:ko00511	Other glycan degradation - Reference pathway (KO)	36	HM0WCQR01A11QF(K12373);HM0WCQR01BLRJU(K01190);HM0WCQR02DAMKJ(K12311);HM0WCQR02DHX4C(K01190);HM0WCQR02EA5RP(K12373);HM0WCQR03F61SF(K01191);HM0WCQR03FVUCH(K12373);HM0WCQR03FXGOZ(K12309);HM0WCQR03G9TP3(K01191);HM0WCQR03HE62A(K12373);HMA34DU01CBHIL(K12309);HMA34DU01CO6DV(K12373);HMA34DU01CYSO6(K12311);HMA34DU01D1LCU(K12311);HMA34DU01DENJ1(K12311);HMA34DU01DVL0W(K12309);HMA34DU01EV24T(K01190);HMA34DU0…	ko00511.png
path:ko04614	Renin-angiotensin system - Reference pathway (KO)	45	HM0WCQR01AIBYT(K13289);HM0WCQR01AQD67(K13289);HM0WCQR01AVU9W(K01392);HM0WCQR01B69XC(K01392);HM0WCQR01B7JME(K13289);HM0WCQR01BFVQL(K13289);HM0WCQR01CFX65(K13289);HM0WCQR03FRQGO(K01392);HM0WCQR03GHAPR(K13289);HM0WCQR03HB5Q6(K13289);HMA34DU01BER43(K13289);HMA34DU01BJFU0(K01392);HMA34DU01COR2M(K13289);HMA34DU01DIXJW(K13289);HMA34DU01ENGVX(K13289);HMA34DU02FXIBM(K13289);HMA34DU02GNXGB(K13289);HMA34DU0…	ko04614.png
path:ko04141	Protein processing in endoplasmic reticulum - Reference pathway (KO)	793	HM0WCQR01A0L0X(K04079);HM0WCQR01A0U6K(K13993);HM0WCQR01A2F7B(K12667);HM0WCQR01A345K(K04523);HM0WCQR01A36T9(K09580);HM0WCQR01A3D28(K10839);HM0WCQR01A3D91(K06689);HM0WCQR01A3MMX(K12666);HM0WCQR01A4240(K06689);HM0WCQR01A440I(K08653);HM0WCQR01A4CHJ(K14009);HM0WCQR01A4CHQ(K04079);HM0WCQR01A7FLE(K13989);HM0WCQR01A94T4(K03283);HM0WCQR01A9JED(K09584);HM0WCQR01A9VHI(K12670);HM0WCQR01AG76Y(K03283);HM0WCQR0…	ko04141.png
path:ko03015	mRNA surveillance pathway - Reference pathway (KO)	327	HM0WCQR01A0OJM(K14962);HM0WCQR01A87JP(K14327);HM0WCQR01A98FE(K13025);HM0WCQR01AHHS4(K12812);HM0WCQR01AP3NO(K14409);HM0WCQR01APMZN(K14409);HM0WCQR01AR8H5(K13114);HM0WCQR01AU4UM(K14404);HM0WCQR01AX77X(K12882);HM0WCQR01AZEUO(K13025);HM0WCQR01B2BNJ(K06269);HM0WCQR01B8111(K14328);HM0WCQR01B8NYO(K14962);HM0WCQR01BA4WI(K15544);HM0WCQR01BB15O(K03265);HM0WCQR01BHO2N(K13126);HM0WCQR01BOE44(K13025);HM0WCQR0…	ko03015.png
path:ko00524	Butirosin and neomycin biosynthesis - Reference pathway (KO)	14	HM0WCQR01BV6AX(K00844);HM0WCQR02D09YH(K00844);HM0WCQR03FNIAY(K00844);HMA34DU01EKZFX(K00844);HMA34DU02H7HQ5(K00844);HMTIGON01AF9WD(K00844);HMTIGON01BREPM(K00844);HMTIGON01BWD06(K00844);HMTIGON01BWHSQ(K00844);isotig03286(K00844);isotig03287(K00844);isotig09481(K00844);isotig09482(K00844);isotig21705(K00844);	ko00524.png
path:ko00906	Carotenoid biosynthesis - Reference pathway (KO)	99	HM0WCQR01A14EV(K09840);HM0WCQR01AH1HL(K09842);HM0WCQR01AJQJC(K09840);HM0WCQR01AO9PA(K09843);HM0WCQR01AVV1X(K09839);HM0WCQR01B1LR2(K09840);HM0WCQR01B6JP3(K06444);HM0WCQR01BAA0A(K02291);HM0WCQR01BAXMQ(K02293);HM0WCQR01BBHH8(K14593);HM0WCQR01BMPG6(K09840);HM0WCQR01BSWUE(K02291);HM0WCQR01BYRDS(K09840);HM0WCQR02D3SL2(K09840);HM0WCQR02DC08C(K09843);HM0WCQR02DE5L8(K02293);HM0WCQR02DWSVD(K09843);HM0WCQR0…	ko00906.png
path:ko05340	Primary immunodeficiency - Reference pathway (KO)	6	HM0WCQR02D3EGY(K03648);HMA34DU01BFLN2(K01488);HMA34DU01D5B5Q(K01488);HMA34DU01D74MH(K01488);isotig19455(K03648);isotig20659(K01488);	ko05340.png
path:ko00480	Glutathione metabolism - Reference pathway (KO)	254	HM0WCQR01A1LQX(K00434);HM0WCQR01A3X7C(K00434);HM0WCQR01A56MA(K00434);HM0WCQR01A9Y1E(K00797);HM0WCQR01ANH35(K00799);HM0WCQR01ARS5G(K00681);HM0WCQR01AW2A9(K10808);HM0WCQR01B5D7L(K00797);HM0WCQR01BPHDW(K10807);HM0WCQR01BSSR9(K00434);HM0WCQR01CDNQW(K00383);HM0WCQR02C3921(K00799);HM0WCQR02C76BU(K00799);HM0WCQR02C93LD(K00799);HM0WCQR02D0SFV(K10808);HM0WCQR02D2S96(K00434);HM0WCQR02D2TYW(K10807);HM0WCQR0…	ko00480.png
path:ko04730	Long-term depression - Reference pathway (KO)	55	HM0WCQR02DKOYT(K04368);HM0WCQR02DR2Y8(K04368);HM0WCQR02EHV8F(K04382);HM0WCQR02EKKHR(K04368);HM0WCQR03GM5DZ(K03456);HM0WCQR03GUYG1(K03456);HMA34DU01CXAC4(K03456);HMA34DU02IUNA4(K04371);HMA34DU02JBT2A(K04368);HMTIGON01AFCMD(K04382);HMTIGON01AFXPX(K04382);HMTIGON01AH5R9(K04382);HMTIGON01B0E38(K04382);HMTIGON01BEHEZ(K03456);HMTIGON01BUFJM(K04382);HMTIGON01C0JH0(K04382);HMTIGON01CWT32(K04382);HMTIGON0…	ko04730.png
path:ko00030	Pentose phosphate pathway - Reference pathway (KO)	199	HM0WCQR01A8JKO(K03841);HM0WCQR01A8XTV(K03841);HM0WCQR01ASV0K(K01783);HM0WCQR01B1FRY(K00850);HM0WCQR01BOU0M(K03841);HM0WCQR01BRQJA(K00948);HM0WCQR01BV4S0(K01835);HM0WCQR01BWYGP(K01835);HM0WCQR01CACND(K01623);HM0WCQR02C13FK(K01623);HM0WCQR02C367O(K01810);HM0WCQR02D1X1C(K01810);HM0WCQR02D1ZH2(K00850);HM0WCQR02D32VM(K00850);HM0WCQR02D4R1B(K01623);HM0WCQR02D82C3(K01783);HM0WCQR02DBJXC(K01783);HM0WCQR0…	ko00030.png
path:ko04710	Circadian rhythm - mammal - Reference pathway (KO)	51	HM0WCQR02D9R3L(K03094);HM0WCQR02DQYN8(K03094);HM0WCQR02EI1AY(K08960);HM0WCQR02ES8XS(K03347);HM0WCQR02EUAMC(K03094);HM0WCQR02EYDQS(K02295);HM0WCQR03F1I4R(K02295);HM0WCQR03F33B3(K03347);HM0WCQR03G2WI4(K03347);HM0WCQR03G30P6(K03094);HM0WCQR03GCBN4(K03094);HM0WCQR03GF7O1(K08960);HM0WCQR03GG276(K03347);HM0WCQR03HAPYM(K03094);HMA34DU01A0RAJ(K03094);HMA34DU01C5AJP(K08960);HMA34DU01CXONL(K03094);HMA34DU0…	ko04710.png
path:ko00361	Chlorocyclohexane and chlorobenzene degradation - Reference pathway (KO)	5	HMA34DU01ECLJO(K00224);isotig06920(K01061);isotig06921(K01061);isotig17552(K01061);isotig21066(K00224);	ko00361.png
path:ko04114	Oocyte meiosis - Reference pathway (KO)	347	HM0WCQR01A03HC(K02183);HM0WCQR01A3MZZ(K02183);HM0WCQR01A5YAB(K02178);HM0WCQR01AI9GB(K02537);HM0WCQR01AM4YG(K06630);HM0WCQR01ANWW7(K03357);HM0WCQR01AVV96(K06268);HM0WCQR01AWDT9(K02178);HM0WCQR01B2BNJ(K06269);HM0WCQR01BD3D4(K06669);HM0WCQR01BG58J(K03355);HM0WCQR01BNQ0Z(K03363);HM0WCQR01BP9SX(K11584);HM0WCQR01BQXIF(K06630);HM0WCQR01BZVR0(K06669);HM0WCQR01CCASE(K11584);HM0WCQR02C385V(K06268);HM0WCQR0…	ko04114.png
path:ko05164	Influenza A - Reference pathway (KO)	221	HM0WCQR01A2A91(K14297);HM0WCQR01A53J1(K00787);HM0WCQR01A94T4(K03283);HM0WCQR01AG76Y(K03283);HM0WCQR01AHHS4(K12812);HM0WCQR01AHP93(K03283);HM0WCQR01AJ774(K14298);HM0WCQR01AJLQK(K14297);HM0WCQR01AQ1NF(K03283);HM0WCQR01AU4UM(K14404);HM0WCQR01B0R0T(K03283);HM0WCQR01B24H5(K14297);HM0WCQR01B4YB0(K03283);HM0WCQR01BG5BB(K09523);HM0WCQR01BGKNJ(K04498);HM0WCQR01BSLAX(K14404);HM0WCQR01BX3MR(K14404);HM0WCQR0…	ko05164.png
path:ko05166	HTLV-I infection - Reference pathway (KO)	234	HM0WCQR01A53J1(K00787);HM0WCQR01AH9BL(K08057);HM0WCQR01AI9GB(K02537);HM0WCQR01ALCW0(K02180);HM0WCQR01ANR7P(K11126);HM0WCQR01ANWW7(K03357);HM0WCQR01ARMUN(K06062);HM0WCQR01AWTR6(K03504);HM0WCQR01B6174(K03504);HM0WCQR01BAPI4(K03120);HM0WCQR01BDKBW(K07936);HM0WCQR01BG58J(K03355);HM0WCQR01BGKNJ(K04498);HM0WCQR01BKSEV(K15305);HM0WCQR01BNQ0Z(K03363);HM0WCQR01BWEX5(K07936);HM0WCQR01BWVJD(K15040);HM0WCQR0…	ko05166.png
path:ko05100	Bacterial invasion of epithelial cells - Reference pathway (KO)	108	HM0WCQR01A5DYA(K04392);HM0WCQR01AGWCN(K01528);HM0WCQR01ANH22(K04392);HM0WCQR01AP304(K04392);HM0WCQR01AT2FW(K04392);HM0WCQR01AY973(K04392);HM0WCQR01BEP8V(K04392);HM0WCQR01BLKXP(K04392);HM0WCQR01CCGDF(K04392);HM0WCQR02C3FP8(K01528);HM0WCQR02C70HC(K04392);HM0WCQR02CZUU4(K05755);HM0WCQR02D4P06(K05758);HM0WCQR02D7LWJ(K05757);HM0WCQR02D7TFF(K01528);HM0WCQR02DUVJQ(K01528);HM0WCQR03F26Q4(K01528);HM0WCQR0…	ko05100.png
path:ko04350	TGF-beta signaling pathway - Reference pathway (KO)	97	HM0WCQR01BGKNJ(K04498);HM0WCQR02D9R3L(K03094);HM0WCQR02DQYN8(K03094);HM0WCQR02EG8M1(K04498);HM0WCQR02EHV8F(K04382);HM0WCQR02ES8XS(K03347);HM0WCQR02EUAMC(K03094);HM0WCQR03F33B3(K03347);HM0WCQR03G2WI4(K03347);HM0WCQR03G30P6(K03094);HM0WCQR03GBCNV(K04498);HM0WCQR03GCBN4(K03094);HM0WCQR03GG276(K03347);HM0WCQR03GM5DZ(K03456);HM0WCQR03GUYG1(K03456);HM0WCQR03HAPYM(K03094);HMA34DU01A0RAJ(K03094);HMA34DU0…	ko04350.png
path:ko05416	Viral myocarditis - Reference pathway (KO)	85	HM0WCQR01A5DYA(K04392);HM0WCQR01ANH22(K04392);HM0WCQR01AP304(K04392);HM0WCQR01AT2FW(K04392);HM0WCQR01AY973(K04392);HM0WCQR01B3FZB(K03260);HM0WCQR01BEP8V(K04392);HM0WCQR01BLKXP(K04392);HM0WCQR01CCGDF(K04392);HM0WCQR02C70HC(K04392);HM0WCQR02EUJVO(K03260);HM0WCQR03F5S25(K04392);HM0WCQR03GADRX(K03260);HM0WCQR03GQ7JL(K05692);HMA34DU01AXO33(K05692);HMA34DU01B55A1(K05692);HMA34DU01B5C2Q(K03260);HMA34DU0…	ko05416.png
path:ko05146	Amoebiasis - Reference pathway (KO)	29	HM0WCQR01ALJ7C(K13963);HM0WCQR01BM8VJ(K07897);HM0WCQR01BOMR7(K13963);HM0WCQR02DRDFB(K13963);HM0WCQR02EFGE1(K01476);HMA34DU01CEZB1(K07897);HMA34DU01CLT8B(K04345);HMA34DU01DDIFN(K13963);HMA34DU02GIHYW(K01476);HMA34DU02HUPJI(K04345);HMA34DU02IG8HJ(K13963);HMTIGON01A2VA8(K04345);HMTIGON01A47QM(K07897);HMTIGON01AOQE7(K04345);HMTIGON01B1PSX(K13963);HMTIGON01BOM5W(K07897);HMTIGON01CDKA5(K13963);HMTIGON0…	ko05146.png
path:ko04960	Aldosterone-regulated sodium reabsorption - Reference pathway (KO)	15	HMA34DU01BRXAY(K06276);HMA34DU01EAC20(K06276);HMA34DU02IUNA4(K04371);HMTIGON01A7PPU(K06276);HMTIGON01CUUB9(K06276);HMTIGON01EFC0S(K06276);isotig08864(K04371);isotig08865(K04371);isotig09280(K04371);isotig09281(K04371);isotig12476(K04371);isotig13576(K04371);isotig14600(K04371);isotig15100(K06276);isotig17471(K04371);	ko04960.png
path:ko00281	Geraniol degradation - Reference pathway (KO)	19	HM0WCQR01A7SQR(K01692);HM0WCQR01AZC09(K01692);HMA34DU01BHTHL(K01692);HMA34DU02F87D6(K01692);HMA34DU02G8KQY(K01640);HMA34DU02HZN1I(K01692);HMA34DU02IIMFJ(K01640);HMTIGON01ADD8K(K01692);HMTIGON01ADUEL(K01640);HMTIGON01AOTWO(K01692);HMTIGON01AXVLJ(K01692);HMTIGON01BJ3BE(K01692);HMTIGON01C025S(K01692);HMTIGON01CARD8(K01692);HMTIGON01CNVTP(K01640);HMTIGON01DXO1Y(K01640);isotig15036(K01692);isotig18107…	ko00281.png
path:ko04330	Notch signaling pathway - Reference pathway (KO)	40	HM0WCQR01ALHV0(K04505);HM0WCQR01ARMUN(K06062);HM0WCQR01B6H9F(K04505);HM0WCQR01B82MK(K06067);HM0WCQR01BGKNJ(K04498);HM0WCQR01CGA26(K04505);HM0WCQR02C57E6(K04505);HM0WCQR02EG8M1(K04498);HM0WCQR03G00J7(K06062);HM0WCQR03GBCNV(K04498);HMA34DU01BBPRE(K06067);HMA34DU01C9T7S(K06067);HMA34DU01CNG1V(K04498);HMA34DU02HAA3T(K06171);HMA34DU02JR0K9(K06067);HMTIGON01A1EHO(K06067);HMTIGON01BBD8W(K06066);HMTIGON0…	ko04330.png
path:ko04510	Focal adhesion - Reference pathway (KO)	122	HM0WCQR01A5DYA(K04392);HM0WCQR01ANH22(K04392);HM0WCQR01AP304(K04392);HM0WCQR01AT2FW(K04392);HM0WCQR01AY973(K04392);HM0WCQR01B2BNJ(K06269);HM0WCQR01BEP8V(K04392);HM0WCQR01BLKXP(K04392);HM0WCQR01CCGDF(K04392);HM0WCQR02C61HJ(K06269);HM0WCQR02C70HC(K04392);HM0WCQR02D5UXJ(K01110);HM0WCQR02DEFTF(K01110);HM0WCQR02DKOYT(K04368);HM0WCQR02DR2Y8(K04368);HM0WCQR02DV4EH(K01110);HM0WCQR02EKKHR(K04368);HM0WCQR0…	ko04510.png
path:ko00770	Pantothenate and CoA biosynthesis - Reference pathway (KO)	124	HM0WCQR01A1ZD4(K00826);HM0WCQR01A7FE5(K01922);HM0WCQR01AR9GF(K01687);HM0WCQR01ASRFM(K01687);HM0WCQR01ASZZZ(K02201);HM0WCQR01AW3PA(K00826);HM0WCQR01B6476(K01687);HM0WCQR01BCEBP(K00826);HM0WCQR01BR2TS(K01431);HM0WCQR01CFW0C(K00826);HM0WCQR02DQ9CP(K01687);HM0WCQR02EG8V5(K00053);HM0WCQR03F11DV(K01687);HM0WCQR03F8CX8(K00826);HM0WCQR03F9SG3(K00826);HM0WCQR03FVEAP(K00053);HM0WCQR03G23PS(K00826);HM0WCQR0…	ko00770.png
path:ko00565	Ether lipid metabolism - Reference pathway (KO)	103	HM0WCQR01AK1JP(K00993);HM0WCQR01AON7R(K01114);HM0WCQR01BC0LM(K01115);HM0WCQR01BO9JZ(K14674);HM0WCQR01BRMC7(K01114);HM0WCQR01BXM13(K01115);HM0WCQR02C9IOV(K01115);HM0WCQR02D4DI1(K13519);HM0WCQR02D67Z9(K13519);HM0WCQR03F0912(K00993);HM0WCQR03F1FAW(K13510);HM0WCQR03F233S(K01115);HM0WCQR03F3HBV(K13510);HM0WCQR03F55NR(K01115);HM0WCQR03F78Y8(K01115);HM0WCQR03FND7L(K01114);HM0WCQR03FO8FG(K01115);HM0WCQR0…	ko00565.png
path:ko04724	Glutamatergic synapse - Reference pathway (KO)	127	HM0WCQR01A042U(K14207);HM0WCQR01AVV96(K06268);HM0WCQR01BC0LM(K01115);HM0WCQR01BK3ZL(K14207);HM0WCQR01BXM13(K01115);HM0WCQR01BZ10J(K01915);HM0WCQR02C189J(K14207);HM0WCQR02C385V(K06268);HM0WCQR02C9IOV(K01115);HM0WCQR02D20ML(K01915);HM0WCQR02D273M(K06268);HM0WCQR02DF80U(K01915);HM0WCQR02DGTCY(K14207);HM0WCQR02DJ66Y(K06268);HM0WCQR02DUSCG(K01915);HM0WCQR03F233S(K01115);HM0WCQR03F55NR(K01115);HM0WCQR0…	ko04724.png
path:ko04727	GABAergic synapse - Reference pathway (KO)	104	HM0WCQR01A042U(K14207);HM0WCQR01AU9DB(K15015);HM0WCQR01AW22I(K08341);HM0WCQR01BHX7H(K01580);HM0WCQR01BK3ZL(K14207);HM0WCQR01BZ10J(K01915);HM0WCQR02C189J(K14207);HM0WCQR02C8BNV(K15015);HM0WCQR02D20ML(K01915);HM0WCQR02DCWS3(K15015);HM0WCQR02DF80U(K01915);HM0WCQR02DGTCY(K14207);HM0WCQR02DUSCG(K01915);HM0WCQR02EFDBC(K01580);HM0WCQR03F1RBE(K06027);HM0WCQR03F30IH(K06027);HM0WCQR03FLXBQ(K01915);HM0WCQR0…	ko04727.png
path:ko05221	Acute myeloid leukemia - Reference pathway (KO)	22	HM0WCQR02C3828(K07203);HM0WCQR02DKOYT(K04368);HM0WCQR02DR2Y8(K04368);HM0WCQR02EKKHR(K04368);HMA34DU01CWRRA(K07203);HMA34DU02IIIGE(K07203);HMA34DU02IUNA4(K04371);HMA34DU02JBT2A(K04368);HMTIGON01BTZ3Y(K04688);HMTIGON01DUIZL(K04368);HMTIGON01ERYZH(K07203);isotig08864(K04371);isotig08865(K04371);isotig09280(K04371);isotig09281(K04371);isotig12476(K04371);isotig13029(K07203);isotig13576(K04371);isotig…	ko05221.png
path:ko05200	Pathways in cancer - Reference pathway (KO)	185	HM0WCQR01A0L0X(K04079);HM0WCQR01A4CHQ(K04079);HM0WCQR01A5DYA(K04392);HM0WCQR01ANH22(K04392);HM0WCQR01AO8RJ(K04079);HM0WCQR01AP304(K04392);HM0WCQR01AT2FW(K04392);HM0WCQR01ATIWV(K04079);HM0WCQR01AVO6F(K09487);HM0WCQR01AW9U7(K04079);HM0WCQR01AY973(K04392);HM0WCQR01B82MK(K06067);HM0WCQR01BA0Q6(K04079);HM0WCQR01BEP8V(K04392);HM0WCQR01BGKNJ(K04498);HM0WCQR01BISEV(K04079);HM0WCQR01BLKXP(K04392);HM0WCQR0…	ko05200.png
path:ko04075	Plant hormone signal transduction - Reference pathway (KO)	415	HM0WCQR01A05S8(K14486);HM0WCQR01A19BL(K14489);HM0WCQR01A8KI4(K14508);HM0WCQR01A9283(K14431);HM0WCQR01A9PFB(K13463);HM0WCQR01AHSKN(K14491);HM0WCQR01ANWGH(K14504);HM0WCQR01AO6X0(K14503);HM0WCQR01ARC30(K14514);HM0WCQR01ASBIM(K14431);HM0WCQR01AX1U7(K14506);HM0WCQR01AXQN2(K14431);HM0WCQR01AXZ79(K14487);HM0WCQR01AY5JZ(K14515);HM0WCQR01B1G3B(K14489);HM0WCQR01B28D5(K14432);HM0WCQR01B38L0(K14431);HM0WCQR0…	ko04075.png
path:ko04912	GnRH signaling pathway - Reference pathway (KO)	107	HM0WCQR01A03HC(K02183);HM0WCQR01A3MZZ(K02183);HM0WCQR01BC0LM(K01115);HM0WCQR01BXM13(K01115);HM0WCQR02C9IOV(K01115);HM0WCQR02D709F(K02183);HM0WCQR02DBWSC(K02183);HM0WCQR02DKOYT(K04368);HM0WCQR02DR2Y8(K04368);HM0WCQR02EKKHR(K04368);HM0WCQR03F233S(K01115);HM0WCQR03F55NR(K01115);HM0WCQR03F78Y8(K01115);HM0WCQR03F8C4C(K02183);HM0WCQR03FKNZR(K02183);HM0WCQR03FNUHI(K02183);HM0WCQR03FO8FG(K01115);HM0WCQR0…	ko04912.png
path:ko00785	Lipoic acid metabolism - Reference pathway (KO)	13	HM0WCQR01A9OD0(K03644);HM0WCQR02DEWWX(K03801);HMA34DU02HH3F2(K03644);HMTIGON01AUDWJ(K03644);HMTIGON01B652K(K03644);HMTIGON01C3IXG(K03644);isotig09539(K03801);isotig09540(K03801);isotig10755(K03644);isotig10756(K03644);isotig12843(K03801);isotig16974(K03644);isotig21569(K03801);	ko00785.png
path:ko00400	Phenylalanine, tyrosine and tryptophan biosynthesis - Reference pathway (KO)	136	HM0WCQR01A8RMF(K01696);HM0WCQR01AL367(K01696);HM0WCQR01AYUNQ(K00815);HM0WCQR01BDJ1S(K15227);HM0WCQR01BL8RS(K01850);HM0WCQR01BM2HF(K00811);HM0WCQR01BNCB0(K01696);HM0WCQR01BPZOI(K01736);HM0WCQR01BQC2P(K01850);HM0WCQR01BVJPW(K14454);HM0WCQR01BWGZ8(K01658);HM0WCQR01CBWZR(K01658);HM0WCQR02C3JH1(K01850);HM0WCQR02DIEM5(K00891);HM0WCQR02DW11R(K01695);HM0WCQR02DW9C8(K14455);HM0WCQR02DYS5W(K00817);HM0WCQR0…	ko00400.png
path:ko00460	Cyanoamino acid metabolism - Reference pathway (KO)	82	HM0WCQR01A5FX4(K05350);HM0WCQR01AQ3IM(K05350);HM0WCQR01ARS5G(K00681);HM0WCQR01AVIE6(K00600);HM0WCQR01AVU4U(K00600);HM0WCQR01B1LKJ(K08248);HM0WCQR01BSG5U(K05349);HM0WCQR01CFKZQ(K01188);HM0WCQR02D0BFK(K05350);HM0WCQR02D32IQ(K00600);HM0WCQR02D5ME0(K08248);HM0WCQR02DYYC8(K00600);HM0WCQR02EUX4E(K01188);HM0WCQR03F1H75(K00600);HM0WCQR03G785D(K00600);HM0WCQR03G9D7R(K00600);HM0WCQR03GMBRN(K00600);HM0WCQR0…	ko00460.png
path:ko04146	Peroxisome - Reference pathway (KO)	248	HM0WCQR01A1QQB(K01897);HM0WCQR01A35N4(K00232);HM0WCQR01A647E(K11517);HM0WCQR01AINLI(K01897);HM0WCQR01AKAXD(K00106);HM0WCQR01AKBEG(K13356);HM0WCQR01AKLKQ(K04564);HM0WCQR01AKOAK(K13339);HM0WCQR01AVPUO(K01897);HM0WCQR01B2MQO(K03781);HM0WCQR01BCCAT(K11517);HM0WCQR01BIR4A(K11517);HM0WCQR01BK8XJ(K01897);HM0WCQR01BM8EN(K01897);HM0WCQR01BOBI8(K11517);HM0WCQR01BQ0X0(K13356);HM0WCQR01BQ55B(K00830);HM0WCQR0…	ko04146.png
path:ko00280	Valine, leucine and isoleucine degradation - Reference pathway (KO)	203	HM0WCQR01A1ZD4(K00826);HM0WCQR01A6TC8(K00382);HM0WCQR01A7SQR(K01692);HM0WCQR01AO8DP(K00382);HM0WCQR01AS98M(K00382);HM0WCQR01AW3PA(K00826);HM0WCQR01AXNOZ(K00128);HM0WCQR01AZC09(K01692);HM0WCQR01BA0GP(K14085);HM0WCQR01BA3OX(K00128);HM0WCQR01BCEBP(K00826);HM0WCQR01BF9VZ(K00249);HM0WCQR01BFRMX(K00128);HM0WCQR01BKLPH(K05605);HM0WCQR01BKVKG(K00128);HM0WCQR01BOHCE(K00128);HM0WCQR01BR3Z7(K00626);HM0WCQR0…	ko00280.png
path:ko00625	Chloroalkane and chloroalkene degradation - Reference pathway (KO)	69	HM0WCQR01AIUPS(K00120);HM0WCQR01ARJTD(K00120);HM0WCQR01AXNOZ(K00128);HM0WCQR01BA3OX(K00128);HM0WCQR01BFRMX(K00128);HM0WCQR01BJFPY(K00120);HM0WCQR01BKVKG(K00128);HM0WCQR01BOHCE(K00128);HM0WCQR01CFD93(K00128);HM0WCQR02C11H1(K00128);HM0WCQR02C5C0W(K00120);HM0WCQR02DKXXM(K00128);HM0WCQR03F3M8L(K00128);HM0WCQR03FVWHX(K00128);HM0WCQR03FZ17Q(K00128);HM0WCQR03GBKT3(K00001);HM0WCQR03GCDAT(K00128);HM0WCQR0…	ko00625.png
path:ko00290	Valine, leucine and isoleucine biosynthesis - Reference pathway (KO)	141	HM0WCQR01A1ZD4(K00826);HM0WCQR01AGTKG(K01754);HM0WCQR01APVH9(K00162);HM0WCQR01AR9GF(K01687);HM0WCQR01ASRFM(K01687);HM0WCQR01AW3PA(K00826);HM0WCQR01B1NNH(K00052);HM0WCQR01B6476(K01687);HM0WCQR01BCEBP(K00826);HM0WCQR01BZVUZ(K00162);HM0WCQR01CCPAQ(K00162);HM0WCQR01CFW0C(K00826);HM0WCQR02D032T(K01704);HM0WCQR02DFQNX(K00052);HM0WCQR02DQ9CP(K01687);HM0WCQR02DTJD5(K01703);HM0WCQR02DWGHR(K01754);HM0WCQR0…	ko00290.png
path:ko05202	Transcriptional misregulation in cancer - Reference pathway (KO)	216	HM0WCQR01A0TKY(K11253);HM0WCQR01A2SK8(K11253);HM0WCQR01A5Z3T(K11253);HM0WCQR01AJLVB(K11253);HM0WCQR01AKE02(K11449);HM0WCQR01AKFR4(K11253);HM0WCQR01AKI1V(K11253);HM0WCQR01AWZRP(K11253);HM0WCQR01AZ7UU(K11253);HM0WCQR01B4942(K11253);HM0WCQR01B5HIH(K11253);HM0WCQR01B82MK(K06067);HM0WCQR01BEQLR(K11253);HM0WCQR01BMZ5V(K11644);HM0WCQR01BOCDR(K11253);HM0WCQR01BODB4(K11253);HM0WCQR01CG780(K11253);HM0WCQR0…	ko05202.png
path:ko00534	Glycosaminoglycan biosynthesis - heparan sulfate - Reference pathway (KO)	1	HM0WCQR01BM88Q(K00734);	ko00534.png
path:ko03420	Nucleotide excision repair - Reference pathway (KO)	220	HM0WCQR01A3D28(K10839);HM0WCQR01A46MB(K10739);HM0WCQR01A4X2H(K10754);HM0WCQR01A55XN(K10842);HM0WCQR01AJDYY(K02202);HM0WCQR01ANICC(K07466);HM0WCQR01AOBAJ(K10839);HM0WCQR01AT8OU(K10843);HM0WCQR01AV2YY(K07466);HM0WCQR01AWTR6(K03504);HM0WCQR01AZ0QN(K02202);HM0WCQR01B20HG(K07466);HM0WCQR01B2HSW(K10839);HM0WCQR01B4OF8(K10839);HM0WCQR01B6174(K03504);HM0WCQR01B7CHX(K10848);HM0WCQR01B9PD9(K10839);HM0WCQR0…	ko03420.png
path:ko00564	Glycerophospholipid metabolism - Reference pathway (KO)	291	HM0WCQR01A3EVI(K13508);HM0WCQR01A7JBN(K13508);HM0WCQR01AH718(K13513);HM0WCQR01AJ3SU(K14676);HM0WCQR01AK1JP(K00993);HM0WCQR01AON7R(K01114);HM0WCQR01AXOE4(K00111);HM0WCQR01B1UT6(K00894);HM0WCQR01B227X(K15728);HM0WCQR01B4DWG(K08730);HM0WCQR01B4FJR(K06130);HM0WCQR01B6FFL(K13513);HM0WCQR01BC0LM(K01115);HM0WCQR01BGV6I(K13511);HM0WCQR01BL1YQ(K00981);HM0WCQR01BNX9G(K00006);HM0WCQR01BO9JZ(K14674);HM0WCQR0…	ko00564.png
path:ko03040	Spliceosome - Reference pathway (KO)	594	HM0WCQR01A0P4F(K12878);HM0WCQR01A2MHC(K12868);HM0WCQR01A41SJ(K11099);HM0WCQR01A4MSY(K12854);HM0WCQR01A5L29(K12836);HM0WCQR01A7JOA(K12861);HM0WCQR01A94T4(K03283);HM0WCQR01A98FE(K13025);HM0WCQR01A9AJM(K12825);HM0WCQR01A9CK9(K12858);HM0WCQR01AG76Y(K03283);HM0WCQR01AG80L(K12859);HM0WCQR01AHHS4(K12812);HM0WCQR01AHP93(K03283);HM0WCQR01AIEEX(K12625);HM0WCQR01AJ9O2(K12848);HM0WCQR01AJW09(K12820);HM0WCQR0…	ko03040.png
path:ko00073	Cutin, suberine and wax biosynthesis - Reference pathway (KO)	57	HM0WCQR01A22EY(K15400);HM0WCQR01AKBEG(K13356);HM0WCQR01AWMFI(K15403);HM0WCQR01B1C1Q(K15403);HM0WCQR01BMAJA(K15400);HM0WCQR01BQ0X0(K13356);HM0WCQR02C560W(K15402);HM0WCQR02DTPT0(K13356);HM0WCQR02EAE42(K15403);HM0WCQR02EV83H(K13356);HM0WCQR03F0NA1(K15404);HM0WCQR03FWSIJ(K15398);HM0WCQR03GT9TP(K15404);HM0WCQR03GZWSG(K15402);HMA34DU01A0R8Z(K15398);HMA34DU01AQYGP(K13356);HMA34DU01BB0MJ(K13356);HMA34DU0…	ko00073.png
path:ko00500	Starch and sucrose metabolism - Reference pathway (KO)	521	HM0WCQR01A0ZKP(K08679);HM0WCQR01A1IYW(K00770);HM0WCQR01A3H6Q(K08679);HM0WCQR01A3XEI(K13648);HM0WCQR01A44QG(K01193);HM0WCQR01A5FX4(K05350);HM0WCQR01A63P6(K08679);HM0WCQR01A9SUI(K13648);HM0WCQR01AKUAW(K01193);HM0WCQR01AN2X6(K01051);HM0WCQR01ANZ6Y(K08679);HM0WCQR01AOMZQ(K08679);HM0WCQR01AOWXL(K00696);HM0WCQR01APA81(K00963);HM0WCQR01AQ3IM(K05350);HM0WCQR01ARX2A(K01051);HM0WCQR01AULKM(K08679);HM0WCQR0…	ko00500.png
path:ko00944	Flavone and flavonol biosynthesis - Reference pathway (KO)	15	HM0WCQR01A3P8W(K05280);HM0WCQR03GS5EM(K05279);HM0WCQR03HCNIR(K05279);HMA34DU01B3UJG(K05280);HMA34DU01CP3ZI(K05280);HMA34DU01CXMCZ(K05280);HMTIGON01ARGRU(K05280);HMTIGON01CPI6J(K05280);HMTIGON01CYIC3(K05280);isotig06184(K05279);isotig06185(K05279);isotig06520(K05279);isotig06521(K05279);isotig19744(K05280);isotig20520(K05279);	ko00944.png
path:ko05219	Bladder cancer - Reference pathway (KO)	16	HM0WCQR02DKOYT(K04368);HM0WCQR02DR2Y8(K04368);HM0WCQR02EKKHR(K04368);HMA34DU02IUNA4(K04371);HMA34DU02JBT2A(K04368);HMTIGON01DUIZL(K04368);isotig08864(K04371);isotig08865(K04371);isotig09280(K04371);isotig09281(K04371);isotig12476(K04371);isotig13576(K04371);isotig14600(K04371);isotig16303(K04368);isotig17471(K04371);isotig18178(K04368);	ko05219.png
path:ko00941	Flavonoid biosynthesis - Reference pathway (KO)	84	HM0WCQR01A1WPO(K13081);HM0WCQR01A3P8W(K05280);HM0WCQR01AOTLB(K05278);HM0WCQR01BEZGC(K00588);HM0WCQR01BP6OU(K00588);HM0WCQR01CCO4G(K00588);HM0WCQR02D372H(K00660);HM0WCQR02EHK15(K00487);HM0WCQR02ELNSW(K00588);HM0WCQR03F0NFL(K09754);HM0WCQR03F9YLH(K09754);HM0WCQR03FWMY9(K09754);HM0WCQR03GOI4O(K13082);HM0WCQR03GPONF(K00660);HM0WCQR03GW37O(K09754);HMA34DU01A6960(K05278);HMA34DU01B3UJG(K05280);HMA34DU0…	ko00941.png
path:ko00190	Oxidative phosphorylation - Reference pathway (KO)	657	HM0WCQR01A0FN2(K03953);HM0WCQR01A1SW8(K03953);HM0WCQR01A2LA7(K02144);HM0WCQR01A4S8U(K01535);HM0WCQR01A4UGN(K02136);HM0WCQR01A6YF2(K05574);HM0WCQR01A8GYG(K00236);HM0WCQR01AG6J8(K03942);HM0WCQR01AIM6U(K03661);HM0WCQR01AJ5YA(K02262);HM0WCQR01AM6DT(K02152);HM0WCQR01ARE9I(K02266);HM0WCQR01ASF4L(K02133);HM0WCQR01ATZLV(K02256);HM0WCQR01AUSGT(K02126);HM0WCQR01AVMOI(K02155);HM0WCQR01AY962(K02145);HM0WCQR0…	ko00190.png
path:ko05211	Renal cell carcinoma - Reference pathway (KO)	68	HM0WCQR01A5DYA(K04392);HM0WCQR01ANH22(K04392);HM0WCQR01AP304(K04392);HM0WCQR01AT2FW(K04392);HM0WCQR01AY973(K04392);HM0WCQR01BEP8V(K04392);HM0WCQR01BGKNJ(K04498);HM0WCQR01BLKXP(K04392);HM0WCQR01CCGDF(K04392);HM0WCQR02C70HC(K04392);HM0WCQR02DKOYT(K04368);HM0WCQR02DR2Y8(K04368);HM0WCQR02EG8M1(K04498);HM0WCQR02EKKHR(K04368);HM0WCQR03F5S25(K04392);HM0WCQR03G22M8(K01679);HM0WCQR03G6U36(K01679);HM0WCQR0…	ko05211.png
path:ko04140	Regulation of autophagy - Reference pathway (KO)	64	HM0WCQR01A2K6B(K08337);HM0WCQR01A5EMC(K08333);HM0WCQR01AW22I(K08341);HM0WCQR01BDXCA(K08334);HM0WCQR01BPSNZ(K08337);HM0WCQR01BPXPC(K08333);HM0WCQR01BTFWV(K08337);HM0WCQR01BZGJO(K08339);HM0WCQR02EBGS1(K07198);HM0WCQR03F6GGK(K00914);HM0WCQR03FRJ38(K08342);HM0WCQR03FT3TU(K00914);HM0WCQR03GFVHY(K07198);HM0WCQR03GG6LN(K07198);HM0WCQR03GTWPB(K08333);HM0WCQR03GX0AX(K08341);HMA34DU01BDW2I(K07198);HMA34DU0…	ko04140.png
path:ko04971	Gastric acid secretion - Reference pathway (KO)	39	HM0WCQR01A03HC(K02183);HM0WCQR01A3MZZ(K02183);HM0WCQR02D709F(K02183);HM0WCQR02DBWSC(K02183);HM0WCQR03F8C4C(K02183);HM0WCQR03FKNZR(K02183);HM0WCQR03FNUHI(K02183);HMA34DU01CLT8B(K04345);HMA34DU01EJ1AY(K02183);HMA34DU02GSH21(K02183);HMA34DU02HUPJI(K04345);HMA34DU02I808I(K02183);HMTIGON01A2VA8(K04345);HMTIGON01A5TLW(K02183);HMTIGON01AOQE7(K04345);HMTIGON01B04QH(K02183);HMTIGON01B499T(K02183);HMTIGON0…	ko04971.png
path:ko00061	Fatty acid biosynthesis - Reference pathway (KO)	134	HM0WCQR01AGW2W(K01961);HM0WCQR01AIIAQ(K00059);HM0WCQR01AQQOL(K03921);HM0WCQR01ATWV7(K09458);HM0WCQR01AYX25(K03921);HM0WCQR01B3QBO(K01962);HM0WCQR01B9RZR(K00648);HM0WCQR01BRY93(K09458);HM0WCQR01BUZD9(K00059);HM0WCQR02D5HCU(K01961);HM0WCQR02DD78B(K09458);HM0WCQR02DWSU7(K01962);HM0WCQR03F3RE5(K10781);HM0WCQR03F98VD(K01963);HM0WCQR03FIO9H(K10782);HM0WCQR03FP3M7(K01961);HM0WCQR03FQOZV(K09458);HM0WCQR0…	ko00061.png
path:ko04975	Fat digestion and absorption - Reference pathway (KO)	15	HM0WCQR01A2A65(K11155);HM0WCQR01B9UIN(K11155);HM0WCQR02DE1HA(K11155);HM0WCQR02DW9C8(K14455);HM0WCQR03GF1UH(K11155);HM0WCQR03GG91E(K14457);HMA34DU01BEY5V(K14455);HMA34DU02HBWJ7(K11155);HMA34DU02ICB4M(K14455);HMTIGON01DIL60(K14455);HMTIGON01EN6YS(K14455);isotig07462(K14457);isotig07463(K14457);isotig14072(K01047);isotig15935(K14455);	ko04975.png
path:ko04115	p53 signaling pathway - Reference pathway (KO)	89	HM0WCQR01AW2A9(K10808);HM0WCQR01BCZ7R(K04506);HM0WCQR01BN1TS(K10140);HM0WCQR01CF7UL(K05868);HM0WCQR02C9WGG(K10143);HM0WCQR02D0SFV(K10808);HM0WCQR02D5UXJ(K01110);HM0WCQR02D6TK8(K04506);HM0WCQR02DDD30(K04506);HM0WCQR02DEFTF(K01110);HM0WCQR02DJBI5(K05868);HM0WCQR02DV4EH(K01110);HM0WCQR02DVP1I(K10808);HM0WCQR02DX3HR(K04506);HM0WCQR02DYHP4(K10808);HM0WCQR02EABQR(K05868);HM0WCQR02EFGEU(K04506);HM0WCQR0…	ko04115.png
path:ko00330	Arginine and proline metabolism - Reference pathway (KO)	238	HM0WCQR01A07ZX(K00819);HM0WCQR01A9Y1E(K00797);HM0WCQR01AQK4J(K01611);HM0WCQR01AXMHQ(K00472);HM0WCQR01AXNOZ(K00128);HM0WCQR01B0IOL(K00819);HM0WCQR01B50MA(K00611);HM0WCQR01B5D7L(K00797);HM0WCQR01B5GZN(K00262);HM0WCQR01BA0GP(K14085);HM0WCQR01BA3OX(K00128);HM0WCQR01BFRMX(K00128);HM0WCQR01BHFMB(K01611);HM0WCQR01BKVKG(K00128);HM0WCQR01BM234(K01611);HM0WCQR01BM2HF(K00811);HM0WCQR01BOHCE(K00128);HM0WCQR0…	ko00330.png
path:ko00905	Brassinosteroid biosynthesis - Reference pathway (KO)	31	HM0WCQR01AJ14D(K09587);HM0WCQR01CDUJ9(K12640);HM0WCQR02DMDGL(K09587);HM0WCQR02DNNHI(K09587);HM0WCQR02ECHDM(K12640);HM0WCQR02EVSRT(K12640);HM0WCQR03F2IR3(K09589);HM0WCQR03F6PE3(K09587);HM0WCQR03FUFS6(K09587);HM0WCQR03GBEXD(K12640);HMA34DU01CRHWX(K09591);HMA34DU01D0P08(K09589);HMA34DU01D2KTZ(K12640);HMA34DU01DIRMH(K12639);HMA34DU02FY7UV(K12640);HMA34DU02GRTQL(K12640);HMA34DU02HKJT7(K12640);HMTIGON0…	ko00905.png
path:ko04010	MAPK signaling pathway - Reference pathway (KO)	161	HM0WCQR01A5DYA(K04392);HM0WCQR01A94T4(K03283);HM0WCQR01AG76Y(K03283);HM0WCQR01AHP93(K03283);HM0WCQR01ANCO6(K04424);HM0WCQR01ANH22(K04392);HM0WCQR01AP304(K04392);HM0WCQR01AQ1NF(K03283);HM0WCQR01AT2FW(K04392);HM0WCQR01AU54J(K04459);HM0WCQR01AVV96(K06268);HM0WCQR01AWY9A(K04460);HM0WCQR01AXG31(K04459);HM0WCQR01AY973(K04392);HM0WCQR01B0R0T(K03283);HM0WCQR01B4YB0(K03283);HM0WCQR01BEP8V(K04392);HM0WCQR0…	ko04010.png
path:ko00270	Cysteine and methionine metabolism - Reference pathway (KO)	319	HM0WCQR01A0K7E(K00789);HM0WCQR01A2OPL(K01738);HM0WCQR01A5TLN(K00547);HM0WCQR01A5YOX(K00789);HM0WCQR01A63TS(K05933);HM0WCQR01A8H9D(K00789);HM0WCQR01A9SH0(K00789);HM0WCQR01A9Y1E(K00797);HM0WCQR01AGZRE(K00547);HM0WCQR01AI38R(K00547);HM0WCQR01AN8EQ(K00789);HM0WCQR01AP974(K00789);HM0WCQR01AQK4J(K01611);HM0WCQR01AQQ04(K00558);HM0WCQR01ARB0B(K00789);HM0WCQR01ATKXF(K00789);HM0WCQR01AUKLN(K00789);HM0WCQR0…	ko00270.png
path:ko00100	Steroid biosynthesis - Reference pathway (KO)	75	HM0WCQR01A1PL3(K08246);HM0WCQR01ANWMK(K01824);HM0WCQR01B3N55(K00213);HM0WCQR01BDOSK(K14423);HM0WCQR01BHS67(K00222);HM0WCQR01BO78W(K00222);HM0WCQR01BO9JZ(K14674);HM0WCQR01BUD8H(K07748);HM0WCQR02DGA72(K00559);HM0WCQR02DH38R(K00559);HM0WCQR02DHSI3(K00222);HM0WCQR02EGLIB(K00213);HM0WCQR02EOX6O(K07748);HM0WCQR03FTVKZ(K00222);HM0WCQR03G3VUS(K08242);HM0WCQR03G8WBE(K14674);HM0WCQR03HD9D1(K00213);HMA34DU0…	ko00100.png
path:ko04650	Natural killer cell mediated cytotoxicity - Reference pathway (KO)	58	HM0WCQR01A5DYA(K04392);HM0WCQR01ANH22(K04392);HM0WCQR01AP304(K04392);HM0WCQR01AT2FW(K04392);HM0WCQR01AVV96(K06268);HM0WCQR01AY973(K04392);HM0WCQR01BEP8V(K04392);HM0WCQR01BLKXP(K04392);HM0WCQR01CCGDF(K04392);HM0WCQR02C385V(K06268);HM0WCQR02C70HC(K04392);HM0WCQR02D273M(K06268);HM0WCQR02DJ66Y(K06268);HM0WCQR02DKOYT(K04368);HM0WCQR02DR2Y8(K04368);HM0WCQR02EKKHR(K04368);HM0WCQR03F5S25(K04392);HM0WCQR0…	ko04650.png
path:ko00020	Citrate cycle (TCA cycle) - Reference pathway (KO)	237	HM0WCQR01A4Z10(K00026);HM0WCQR01A6TC8(K00382);HM0WCQR01A8280(K00026);HM0WCQR01A8GYG(K00236);HM0WCQR01A8VOG(K01900);HM0WCQR01AO8DP(K00382);HM0WCQR01APVH9(K00162);HM0WCQR01AS98M(K00382);HM0WCQR01ASA5A(K01647);HM0WCQR01ASLQZ(K00627);HM0WCQR01AZIZ2(K00658);HM0WCQR01B21JP(K00627);HM0WCQR01BD9M0(K00030);HM0WCQR01BDAQZ(K00026);HM0WCQR01BGAQE(K00627);HM0WCQR01BH4SI(K00235);HM0WCQR01BNVFY(K00026);HM0WCQR0…	ko00020.png
path:ko00901	Indole alkaloid biosynthesis - Reference pathway (KO)	3	HM0WCQR01BV0PL(K01593);HM0WCQR03GLV9X(K08233);HMA34DU02H5POE(K08233);	ko00901.png
path:ko03460	Fanconi anemia pathway - Reference pathway (KO)	102	HM0WCQR01A46MB(K10739);HM0WCQR01A99KD(K15363);HM0WCQR01ANICC(K07466);HM0WCQR01APZF1(K13960);HM0WCQR01AV2YY(K07466);HM0WCQR01B20HG(K07466);HM0WCQR01B7CHX(K10848);HM0WCQR01BA69C(K15361);HM0WCQR01BA7U9(K15363);HM0WCQR01BD5KB(K07466);HM0WCQR01BI3XW(K10896);HM0WCQR01BSWE5(K10739);HM0WCQR01BWRLZ(K10891);HM0WCQR01CAA27(K15363);HM0WCQR01CFBPC(K15360);HM0WCQR02C1ADB(K03165);HM0WCQR02C601U(K10739);HM0WCQR0…	ko03460.png
path:ko00196	Photosynthesis - antenna proteins - Reference pathway (KO)	152	HM0WCQR01A2G8S(K08911);HM0WCQR01A45MJ(K08909);HM0WCQR01AU4B4(K08907);HM0WCQR01B6DUO(K08909);HM0WCQR01B7XH4(K08908);HM0WCQR01B8XR6(K08913);HM0WCQR01BABLX(K08909);HM0WCQR01BBF0P(K08910);HM0WCQR01BGZ2T(K08913);HM0WCQR01BK5RP(K08913);HM0WCQR01BN80K(K08913);HM0WCQR01BOYIW(K08911);HM0WCQR01BRRU6(K08910);HM0WCQR01CANEB(K08910);HM0WCQR01CFXCJ(K08916);HM0WCQR02C1K9V(K08907);HM0WCQR02C3WF7(K08912);HM0WCQR0…	ko00196.png
path:ko05134	Legionellosis - Reference pathway (KO)	196	HM0WCQR01A7B2T(K03596);HM0WCQR01A94T4(K03283);HM0WCQR01A9DH3(K04077);HM0WCQR01A9EQP(K07874);HM0WCQR01AG76Y(K03283);HM0WCQR01AHP93(K03283);HM0WCQR01AKKZC(K07953);HM0WCQR01AO1XG(K03596);HM0WCQR01AQ1NF(K03283);HM0WCQR01AUX5Z(K03596);HM0WCQR01AZWD6(K13525);HM0WCQR01B0R0T(K03283);HM0WCQR01B4YB0(K03283);HM0WCQR01B4YRX(K04077);HM0WCQR01B8NAN(K03596);HM0WCQR01BA70M(K03596);HM0WCQR01BBV2C(K07953);HM0WCQR0…	ko05134.png
path:ko00621	Dioxin degradation - Reference pathway (KO)	1	HMTIGON01CJ4X3(K00480);	ko00621.png
path:ko05032	Morphine addiction - Reference pathway (KO)	25	HM0WCQR01AU9DB(K15015);HM0WCQR02C8BNV(K15015);HM0WCQR02DCWS3(K15015);HM0WCQR03FZK5B(K15015);HM0WCQR03G56QY(K15015);HMA34DU01CLT8B(K04345);HMA34DU02GPB4B(K15015);HMA34DU02HUPJI(K04345);HMA34DU02IOX65(K15015);HMA34DU02JMJQ1(K15015);HMTIGON01A2VA8(K04345);HMTIGON01AOQE7(K04345);HMTIGON01ARQBV(K15015);HMTIGON01ATO78(K15015);HMTIGON01BDRK3(K15015);HMTIGON01CQ6C9(K15015);HMTIGON01CXLTY(K04345);HMTIGON0…	ko05032.png
path:ko00350	Tyrosine metabolism - Reference pathway (KO)	91	HM0WCQR01A2HB2(K00451);HM0WCQR01A7VNO(K01592);HM0WCQR01AYUNQ(K00815);HM0WCQR01B3C09(K01555);HM0WCQR01BM2HF(K00811);HM0WCQR01BOXP3(K00451);HM0WCQR01BV0PL(K01593);HM0WCQR01BVJPW(K14454);HM0WCQR02D1THA(K00599);HM0WCQR02D551R(K00129);HM0WCQR02D9XL8(K00135);HM0WCQR02DW9C8(K14455);HM0WCQR02DYS5W(K00817);HM0WCQR02EIZ2S(K00599);HM0WCQR02ERLK9(K00811);HM0WCQR03F4EM3(K14454);HM0WCQR03GBKT3(K00001);HM0WCQR0…	ko00350.png
path:ko00630	Glyoxylate and dicarboxylate metabolism - Reference pathway (KO)	151	HM0WCQR01A4Z10(K00026);HM0WCQR01A647E(K11517);HM0WCQR01A8280(K00026);HM0WCQR01ASA5A(K01647);HM0WCQR01ASF2Y(K01433);HM0WCQR01AW6LA(K00122);HM0WCQR01BCCAT(K11517);HM0WCQR01BDAQZ(K00026);HM0WCQR01BIR4A(K11517);HM0WCQR01BJ0H9(K01638);HM0WCQR01BNVFY(K00026);HM0WCQR01BOBI8(K11517);HM0WCQR01BR3Z7(K00626);HM0WCQR01BU1H5(K11517);HM0WCQR01BZ3UK(K00626);HM0WCQR01CA9JX(K00626);HM0WCQR01CBS0L(K00026);HM0WCQR0…	ko00630.png
path:ko00232	Caffeine metabolism - Reference pathway (KO)	14	HM0WCQR01AKAXD(K00106);HM0WCQR02DCPR0(K00365);HM0WCQR03FLWCI(K00106);HM0WCQR03GJ1K2(K00365);HMA34DU01BDBS0(K00106);HMA34DU01BH7K7(K00106);HMA34DU01C2T89(K00106);HMA34DU01CVEAW(K00106);HMA34DU01DG8SY(K00106);HMA34DU02ICE7Q(K00106);HMTIGON01BXOEZ(K00106);HMTIGON01D26D3(K00106);isotig02004(K00365);isotig02008(K00365);	ko00232.png
path:ko05016	Huntington's disease - Reference pathway (KO)	455	HM0WCQR01A0FN2(K03953);HM0WCQR01A1SW8(K03953);HM0WCQR01A4UGN(K02136);HM0WCQR01A51ZC(K11826);HM0WCQR01A8GYG(K00236);HM0WCQR01AG6J8(K03942);HM0WCQR01AJ5YA(K02262);HM0WCQR01AKLKQ(K04564);HM0WCQR01ARE9I(K02266);HM0WCQR01ASF4L(K02133);HM0WCQR01ASNBC(K03010);HM0WCQR01ATZLV(K02256);HM0WCQR01AUSGT(K02126);HM0WCQR01B07BD(K03937);HM0WCQR01B2GZ9(K03950);HM0WCQR01B4AQM(K03011);HM0WCQR01B82MK(K06067);HM0WCQR0…	ko05016.png
path:ko04744	Phototransduction - Reference pathway (KO)	37	HM0WCQR01A03HC(K02183);HM0WCQR01A3MZZ(K02183);HM0WCQR02D709F(K02183);HM0WCQR02DBWSC(K02183);HM0WCQR03F8C4C(K02183);HM0WCQR03FKNZR(K02183);HM0WCQR03FNUHI(K02183);HMA34DU01EJ1AY(K02183);HMA34DU02GSH21(K02183);HMA34DU02I808I(K02183);HMTIGON01A5TLW(K02183);HMTIGON01B04QH(K02183);HMTIGON01B499T(K02183);HMTIGON01BU1HT(K02183);HMTIGON01CN265(K02183);HMTIGON01EIJM5(K02183);HMTIGON01EKXUA(K02183);contig00…	ko04744.png
path:ko02010	ABC transporters - Reference pathway (KO)	43	HM0WCQR01B78XX(K05658);HM0WCQR01B7DXU(K05658);HM0WCQR01BFVGP(K05658);HM0WCQR01BMBOM(K05658);HM0WCQR01BT2CV(K05658);HM0WCQR02C1ZSN(K05658);HM0WCQR02DHEO1(K02040);HM0WCQR02EI9CD(K05658);HM0WCQR02EV63T(K05658);HM0WCQR02EWM0I(K05658);HM0WCQR03FK4NO(K05658);HM0WCQR03FLEW4(K05658);HM0WCQR03G8JD2(K05658);HM0WCQR03GPHP8(K05658);HM0WCQR03GY9FL(K05658);HM0WCQR03HDJ46(K05658);HMA34DU01ALB6T(K05658);HMA34DU0…	ko02010.png
path:ko03320	PPAR signaling pathway - Reference pathway (KO)	148	HM0WCQR01A1QQB(K01897);HM0WCQR01A2AP8(K00864);HM0WCQR01A35N4(K00232);HM0WCQR01AINLI(K01897);HM0WCQR01AVPUO(K01897);HM0WCQR01BF9VZ(K00249);HM0WCQR01BK8XJ(K01897);HM0WCQR01BM8EN(K01897);HM0WCQR01BU945(K01897);HM0WCQR01BX9MK(K01897);HM0WCQR01BXKER(K01897);HM0WCQR01BYPQL(K07513);HM0WCQR01CE0XQ(K08770);HM0WCQR01CGNL9(K00232);HM0WCQR02C8NHO(K01897);HM0WCQR02C91QL(K08770);HM0WCQR02C9PRY(K08770);HM0WCQR0…	ko03320.png
path:ko00720	Carbon fixation pathways in prokaryotes - Reference pathway (KO)	141	HM0WCQR01A4Q7E(K01938);HM0WCQR01AGW2W(K01961);HM0WCQR01AKCAN(K01595);HM0WCQR01B1HAJ(K01595);HM0WCQR01B3QBO(K01962);HM0WCQR01BR3Z7(K00626);HM0WCQR01BZ3UK(K00626);HM0WCQR01CA9JX(K00626);HM0WCQR02C7AXV(K01648);HM0WCQR02CZIPY(K01681);HM0WCQR02D5HCU(K01961);HM0WCQR02DCQRS(K01648);HM0WCQR02DEASA(K01648);HM0WCQR02DKL3S(K00626);HM0WCQR02DPHOI(K01648);HM0WCQR02DWSU7(K01962);HM0WCQR02EGMW6(K01648);HM0WCQR0…	ko00720.png
path:ko00920	Sulfur metabolism - Reference pathway (KO)	80	HM0WCQR01A2OPL(K01738);HM0WCQR01A973D(K00860);HM0WCQR01AXNOP(K01739);HM0WCQR01BNIYF(K01738);HM0WCQR01BXR2P(K01739);HM0WCQR02C98IJ(K01082);HM0WCQR02DNEY5(K00392);HM0WCQR02ER2QZ(K01738);HM0WCQR03FTSNL(K00860);HM0WCQR03GIWYM(K00387);HM0WCQR03GTHY7(K01738);HMA34DU01AQIS5(K01738);HMA34DU01BGWLU(K01738);HMA34DU01BQOI9(K01738);HMA34DU01BTY0M(K01738);HMA34DU01CJP5Y(K00392);HMA34DU01CT7QR(K00392);HMA34DU0…	ko00920.png
path:ko00360	Phenylalanine metabolism - Reference pathway (KO)	199	HM0WCQR01A2BMV(K10775);HM0WCQR01A7SQR(K01692);HM0WCQR01A89B8(K00430);HM0WCQR01ALP60(K00430);HM0WCQR01AN3XZ(K10775);HM0WCQR01AOFS2(K01904);HM0WCQR01AYUNQ(K00815);HM0WCQR01AZ299(K00430);HM0WCQR01AZC09(K01692);HM0WCQR01B7Y9E(K00430);HM0WCQR01BEZGC(K00588);HM0WCQR01BF3G3(K00430);HM0WCQR01BM2HF(K00811);HM0WCQR01BP6OU(K00588);HM0WCQR01BSEVY(K10775);HM0WCQR01BV0PL(K01593);HM0WCQR01BVJPW(K14454);HM0WCQR0…	ko00360.png
path:ko04978	Mineral absorption - Reference pathway (KO)	34	HM0WCQR01BJFSE(K00522);HM0WCQR02DG295(K00510);HM0WCQR03F0VY9(K00522);HM0WCQR03F691U(K00510);HM0WCQR03G4BXF(K00522);HM0WCQR03HB361(K12347);HMA34DU01CZ3M5(K00510);HMA34DU01CZL2O(K00510);HMA34DU02GYBVO(K07213);HMA34DU02GYCDI(K00522);HMA34DU02I13BT(K00510);HMTIGON01AI3O7(K00522);HMTIGON01BDEQW(K00522);HMTIGON01CE0H4(K14686);HMTIGON01COEU5(K00510);HMTIGON01DUP7A(K14685);HMTIGON01ERYY0(K00522);isotig02…	ko04978.png
path:ko00363	Bisphenol degradation - Reference pathway (KO)	42	HM0WCQR01AIUPS(K00120);HM0WCQR01ARJTD(K00120);HM0WCQR01AY6AF(K00517);HM0WCQR01BF4CP(K00517);HM0WCQR01BJFPY(K00120);HM0WCQR02C5C0W(K00120);HM0WCQR02C5WR1(K00517);HM0WCQR02ENZLY(K00517);HM0WCQR03FTE77(K00517);HM0WCQR03GLI4T(K00517);HMA34DU01A5FY6(K00517);HMA34DU01CTOAN(K00517);HMA34DU01D2YN4(K00517);HMA34DU02IVBK1(K00120);HMTIGON01AE3JN(K00517);HMTIGON01AIEGF(K00517);HMTIGON01AL2X0(K00517);HMTIGON0…	ko00363.png
path:ko04961	Endocrine and other factor-regulated calcium reabsorption - Reference pathway (KO)	49	HM0WCQR01A51ZC(K11826);HM0WCQR01AGWCN(K01528);HM0WCQR02C3FP8(K01528);HM0WCQR02D4D70(K11824);HM0WCQR02D7TFF(K01528);HM0WCQR02DUVJQ(K01528);HM0WCQR03F26Q4(K01528);HM0WCQR03G8QDR(K04646);HM0WCQR03HFKE7(K11824);HM0WCQR03HGJ5F(K11824);HMA34DU01A4RU8(K04646);HMA34DU01B96W5(K04646);HMA34DU01BGE8U(K01528);HMA34DU01CDDXL(K11824);HMA34DU01CLT8B(K04345);HMA34DU01CZ7CQ(K11824);HMA34DU01E00UU(K11824);HMA34DU0…	ko04961.png
path:ko05412	Arrhythmogenic right ventricular cardiomyopathy (ARVC) - Reference pathway (KO)	42	HM0WCQR03GQ7JL(K05692);HMA34DU01AXO33(K05692);HMA34DU01B55A1(K05692);HMA34DU01B5DI4(K05692);HMA34DU01B85Z7(K05692);HMA34DU01BDKI9(K05692);HMA34DU01BJW71(K05692);HMA34DU01BT0GB(K05692);HMA34DU01BZEOK(K05692);HMA34DU01C3FKP(K05692);HMA34DU01C77NM(K05692);HMA34DU01C7PUX(K05692);HMA34DU01CD0RQ(K05692);HMA34DU01CH15J(K05692);HMA34DU01CKAKB(K05692);HMA34DU01CKBDC(K05692);HMA34DU01CLIU0(K05692);HMA34DU0…	ko05412.png
path:ko04916	Melanogenesis - Reference pathway (KO)	63	HM0WCQR01A03HC(K02183);HM0WCQR01A3MZZ(K02183);HM0WCQR01BGKNJ(K04498);HM0WCQR02D709F(K02183);HM0WCQR02DBWSC(K02183);HM0WCQR02DKOYT(K04368);HM0WCQR02DR2Y8(K04368);HM0WCQR02EG8M1(K04498);HM0WCQR02EKKHR(K04368);HM0WCQR03F8C4C(K02183);HM0WCQR03FKNZR(K02183);HM0WCQR03FNUHI(K02183);HM0WCQR03GBCNV(K04498);HMA34DU01CLT8B(K04345);HMA34DU01CNG1V(K04498);HMA34DU01EJ1AY(K02183);HMA34DU02GSH21(K02183);HMA34DU0…	ko04916.png
path:ko04122	Sulfur relay system - Reference pathway (KO)	37	HM0WCQR01A28KL(K14168);HM0WCQR01A3QWH(K14169);HM0WCQR01AMN7M(K12161);HM0WCQR01AVISF(K03639);HM0WCQR01B4HOC(K14168);HM0WCQR02C0DVD(K14169);HM0WCQR02DFNIF(K03639);HM0WCQR02DZ9RK(K14169);HM0WCQR03FTWTE(K00566);HM0WCQR03GTO9R(K14168);HM0WCQR03GU4PN(K00566);HMA34DU01A7YNN(K04487);HMA34DU01B8DN9(K03639);HMA34DU01CJXQ4(K14169);HMA34DU01EDCDC(K12161);HMA34DU01EHVL2(K11996);HMA34DU02I5YVT(K03635);HMTIGON0…	ko04122.png
path:ko00230	Purine metabolism - Reference pathway (KO)	492	HM0WCQR01A3LBJ(K00939);HM0WCQR01A7LLI(K03046);HM0WCQR01A7T7X(K03019);HM0WCQR01A923G(K03002);HM0WCQR01A973D(K00860);HM0WCQR01AI995(K03002);HM0WCQR01AJGND(K00940);HM0WCQR01AKAXD(K00106);HM0WCQR01AMFD9(K00939);HM0WCQR01AQ6O2(K06928);HM0WCQR01AS9K7(K00759);HM0WCQR01ASNBC(K03010);HM0WCQR01AW2A9(K10808);HM0WCQR01AWTR6(K03504);HM0WCQR01AY6LC(K00873);HM0WCQR01B2SL3(K01510);HM0WCQR01B4AQM(K03011);HM0WCQR0…	ko00230.png
path:ko00980	Metabolism of xenobiotics by cytochrome P450 - Reference pathway (KO)	102	HM0WCQR01ANH35(K00799);HM0WCQR02C3921(K00799);HM0WCQR02C76BU(K00799);HM0WCQR02C93LD(K00799);HM0WCQR02D551R(K00129);HM0WCQR02DJIRE(K00799);HM0WCQR02DKLZB(K00799);HM0WCQR02EHTQ4(K00799);HM0WCQR03FNAJ2(K00799);HM0WCQR03FWSQQ(K00799);HM0WCQR03G35RQ(K00799);HM0WCQR03GBKT3(K00001);HM0WCQR03GCPAC(K00121);HM0WCQR03GZU08(K00799);HMA34DU01A7VTQ(K00799);HMA34DU01AT8LB(K00799);HMA34DU01BOZEQ(K00079);HMA34DU0…	ko00980.png
path:ko00592	alpha-Linolenic acid metabolism - Reference pathway (KO)	120	HM0WCQR01A35N4(K00232);HM0WCQR01AXL0C(K00454);HM0WCQR01BO9JZ(K14674);HM0WCQR01BOU0B(K00454);HM0WCQR01BXZ61(K00454);HM0WCQR01BYPQL(K07513);HM0WCQR01CGNL9(K00232);HM0WCQR02C3JIU(K10527);HM0WCQR02C3W0K(K10527);HM0WCQR02C4VHF(K10527);HM0WCQR02C9VNT(K00454);HM0WCQR02D3D99(K05894);HM0WCQR02DVEK3(K00454);HM0WCQR02DXXIN(K10525);HM0WCQR02EGA8O(K10527);HM0WCQR02EGMIP(K00232);HM0WCQR03F98MF(K00454);HM0WCQR0…	ko00592.png
path:ko01053	Biosynthesis of siderophore group nonribosomal peptides - Reference pathway (KO)	1	HM0WCQR01B8UI6(K02552);	ko01053.png
path:ko05140	Leishmaniasis - Reference pathway (KO)	24	HM0WCQR01AR50Z(K01404);HMA34DU01B13NR(K01404);HMA34DU01CW53Y(K01404);HMA34DU01D7WE6(K01404);HMA34DU02FMHNX(K01404);HMA34DU02GRM40(K01404);HMA34DU02HGIWJ(K01404);HMA34DU02I8UX0(K04733);HMA34DU02IUNA4(K04371);HMA34DU02JT97P(K04733);HMTIGON01ALGGB(K01404);HMTIGON01EHR5F(K04733);HMTIGON01EQLWX(K01404);HMTIGON01EQZTX(K01404);HMTIGON01EVNZE(K01404);isotig08864(K04371);isotig08865(K04371);isotig09280(K0…	ko05140.png
path:ko05212	Pancreatic cancer - Reference pathway (KO)	47	HM0WCQR01A5DYA(K04392);HM0WCQR01ANH22(K04392);HM0WCQR01AP304(K04392);HM0WCQR01AT2FW(K04392);HM0WCQR01AY973(K04392);HM0WCQR01BEP8V(K04392);HM0WCQR01BLKXP(K04392);HM0WCQR01CCGDF(K04392);HM0WCQR02C70HC(K04392);HM0WCQR02DKOYT(K04368);HM0WCQR02DR2Y8(K04368);HM0WCQR02EKKHR(K04368);HM0WCQR03F5S25(K04392);HMA34DU01EWWMR(K04392);HMA34DU02F8V87(K04392);HMA34DU02GQ6GE(K04392);HMA34DU02HUG6F(K04482);HMA34DU0…	ko05212.png
path:ko05143	African trypanosomiasis - Reference pathway (KO)	24	HM0WCQR01AR50Z(K01404);HM0WCQR01AVU9W(K01392);HM0WCQR01B69XC(K01392);HM0WCQR01BQEK7(K01354);HM0WCQR02C0DT2(K01354);HM0WCQR02D98VF(K01354);HM0WCQR03FRQGO(K01392);HMA34DU01B13NR(K01404);HMA34DU01BJFU0(K01392);HMA34DU01CW53Y(K01404);HMA34DU01D7WE6(K01404);HMA34DU02FMHNX(K01404);HMA34DU02GRM40(K01404);HMA34DU02HGIWJ(K01404);HMA34DU02IEJD3(K01392);HMTIGON01ALGGB(K01404);HMTIGON01BEF9X(K01354);HMTIGON0…	ko05143.png
path:ko00521	Streptomycin biosynthesis - Reference pathway (KO)	46	HM0WCQR01B80IJ(K01092);HM0WCQR01BOSOB(K01858);HM0WCQR01BV4S0(K01835);HM0WCQR01BV6AX(K00844);HM0WCQR01BWYGP(K01835);HM0WCQR02D09YH(K00844);HM0WCQR02EVNQ7(K01858);HM0WCQR03F1U6C(K01835);HM0WCQR03FNIAY(K00844);HM0WCQR03GB8CK(K01835);HM0WCQR03GPAZ3(K01835);HM0WCQR03GZXJ5(K01858);HM0WCQR03HAPP4(K01858);HMA34DU01EKZFX(K00844);HMA34DU02GHDFA(K01835);HMA34DU02H7HQ5(K00844);HMA34DU02IEK3Z(K01858);HMTIGON0…	ko00521.png
